# Supplementary material for: Large-Scale East-Asian eQTL Mapping Reveals Novel Candidate Genes for LD Mapping and the Genomic Landscape of Transcriptional Effects of Sequence Variants
Source: PLoS One. 2014 Jun 23;9(6):e100924. doi: 10.1371/journal.pone.0100924 (PMC4067418; doi:10.1371/journal.pone.0100924)
Supplement: Table S3 — Replicated trans -eQTLs identified by Westra et al . [20]. (XLSX) [file pone.0100924.s009.xlsx]

## Sheet: westraTrans.replicated
Target gene information						Replicated SNP					Top distant SNP for the gene
GeneSymbol	Entrez.GeneID	Description	Chr	Start	Stop	SNP	Chr	Position	P	KW_P	SNP	Chr	Position	P	KW_P	r2 with replicated SNP
CALD1	800	Homo sapiens caldesmon 1 (CALD1), transcript variant 1, mRNA [NM_033138]	7	134464164	134655480	rs12485738	3	56865776	7.588e-07	4.67811e-05	rs1354034	3	56849749	5.3e-16	2.37156e-13	0.42
THBS1	7057	Homo sapiens thrombospondin 1 (THBS1), mRNA [NM_003246]	15	39873280	39889668	rs12485738	3	56865776	4.368e-05	0.000143517	rs1354034	3	56849749	1.765e-10	9.96815e-11	0.42
MMRN1	22915	Homo sapiens multimerin 1 (MMRN1), mRNA [NM_007351]	4	90816052	90875780	rs12485738	3	56865776	2.777e-06	9.92226e-06	rs1354034	3	56849749	1.699e-11	3.59685e-13	0.42
C2orf88	84281	Homo sapiens chromosome 2 open reading frame 88 (C2orf88), transcript variant 1, mRNA [NM_001042519]	2	191002486	191068210	rs12718597	7	50428428	2.874e-06	3.78688e-05	rs6592965	7	50427982	1.485e-11	3.56709e-10	0.48
AQP10	89872	Homo sapiens aquaporin 10 (AQP10), mRNA [NM_080429]	1	154293592	154297801	rs12355784	10	65121565	1.044e-05	0.000165477	rs76766741	6	56459615	7.487e-07	1.14956e-05	0.005
AQP10	89872	Homo sapiens aquaporin 10 (AQP10), mRNA [NM_080429]	1	154293592	154297801	rs10761779	10	65274927	3.331e-05	0.000385226	rs76766741	6	56459615	7.487e-07	1.14956e-05	0.005
