# Supplementary material for: Large-Scale East-Asian eQTL Mapping Reveals Novel Candidate Genes for LD Mapping and the Genomic Landscape of Transcriptional Effects of Sequence Variants
Source: PLoS One. 2014 Jun 23;9(6):e100924. doi: 10.1371/journal.pone.0100924 (PMC4067418; doi:10.1371/journal.pone.0100924)
Supplement: File S1 — Annotations and statistics of cis -eQTLs and trans -eQTLs. (XLS) [file pone.0100924.s010.xls]

## Sheet: cis_eQTLs
# LD_block_range: range of SNPs in LD (r2>0.8) with eQTL_rsID
# Beta, R2, P: statistics for the linear regression analysis
# Q: Q value estimated by permutations
# Distance_from_gene: relative position of eQTL_rsID to the nearest end of the target gene (negative: upstream, 0: in gene, positive: downstream) regarding the transcriptional direction
# Function, Exonic_function: gene-structure-based function of eQTL_rsID for the target gene
# No.P: the number of P-flag according to Agilent definition. P-flag means that the transcript is expressed (P for "present").
ProbeName	eQTL_chr	eQTL_position	eQTL_rsID	LD_block_range	Beta	R2	P	Q	Distance_from_gene	Function	Exonic_function	Entrez_GeneID	GeneSymbol	Gene_Position	RNA_type	No.P	Mean_expression (SD)	Median_expression (IQR)
A_24_P289404	12	56435929	rs1131017	56369911-56482180	1.861	0.919	4.665e-163	0	0	UTR5	NA	6231	RPS26	chr12:56435686-56438007	mRNA	298	4.35 (1.13)	3.70 (2.11)
A_23_P116694	12	56435929	rs1131017	56369911-56482180	1.711	0.9078	1.039e-154	0	0	UTR5	NA	6231	RPS26	chr12:56435686-56438007	mRNA	298	6.87 (1.05)	6.29 (1.98)
A_23_P30243	5	96244638	rs2549795	96219859-96340616	1.337	0.8778	1.029e-136	0	0	intronic	NA	64167	ERAP2	chr5:96211644-96255407	mRNA	298	2.44 (1.07)	2.81 (1.96)
A_33_P3248072	20	1557744	rs2243425	1519511-1608680	2.033	0.8716	5.925e-134	0	0	intronic	NA	10326	SIRPB1	chr20:1545029-1600689	mRNA	298	2.33 (1.29)	1.64 (2.21)
A_33_P3420235	1	183616926	rs1174657	183592416-183668132	2.658	0.8681	2.959e-132	0	-11941	intergenic	NA	10092	ARPC5	chr1:183595332-183604985	Others	270	-1.79 (1.50)	-2.53 (2.90)
A_33_P3398143	21	46328099	rs760462	46328099-46328835	2.824	0.8649	1.114e-130	0	0	intronic	NA	3689	ITGB2	chr21:46305868-46348753	Others	298	2.92 (1.98)	2.29 (3.72)
A_23_P500271	7	128589488	rs11770589	128589427-128694976	1.61	0.8467	1.48e-122	0	0	UTR3	NA	3663	IRF5	chr7:128577994-128590089	mRNA	298	1.64 (1.20)	1.97 (1.12)
A_23_P120973	22	45714489	rs226492	45711854-45844681	1.898	0.8433	3.749e-121	0	0	intronic	NA	55007	FAM118A	chr22:45705081-45737836	mRNA	297	-1.50 (0.96)	-1.82 (0.82)
A_24_P273799	12	48679615	rs1489111	48500334-48742489	0.7156	0.8357	4.116e-118	0	54176	intergenic	NA	121274	ZNF641	chr12:48733791-48745029	mRNA	298	-0.15 (0.61)	-0.06 (1.01)
A_23_P24586	11	44087989	rs2074038	44085687-44091399	1.237	0.8348	9.499e-118	0	0	UTR5	NA	84680	ACCS	chr11:44087729-44105569	mRNA	298	0.25 (0.84)	0.07 (1.42)
A_23_P143748	22	43566559	rs5759205	43561675-43570659	1.207	0.8305	1.032e-115	0	0	intronic	NA	23170	TTLL12	chr22:43562628-43583137	mRNA	298	-0.23 (0.87)	0.01 (1.54)
A_33_P3321205	14	101015380	rs4073738	100994045-101015380	2.302	0.8274	6.083e-115	0	0	intronic	NA	57596	BEGAIN	chr14:101003484-101036131	mRNA	234	-1.69 (1.65)	-0.86 (2.96)
A_33_P3356320	17	259648	rs11150882	248856-260747	2.175	0.8194	5.148e-112	0	-470	upstream	NA	400566	C17orf97	chr17:260118-264457	mRNA	175	-2.37 (1.58)	-1.72 (2.85)
A_24_P162244	15	76679026	rs4886493	76634680-77239651	-0.7169	0.8179	1.746e-111	0	0	intronic	NA	49855	SCAPER	chr15:76640526-77176217	Others	296	-0.96 (0.64)	-0.85 (0.72)
A_23_P97541	1	207273957	rs17020634	207273399-207288297	2.996	0.8189	1.859e-111	0	-3650	intergenic	NA	722	C4BPA	chr1:207277607-207318317	mRNA	268	-1.04 (2.08)	-2.07 (3.96)
A_23_P119222	19	7733855	rs3219175	7733855-7733855	2.445	0.8149	1.072e-109	0	-117	upstream	NA	56729	RETN	chr19:7733972-7735340	mRNA	298	0.12 (1.45)	-0.40 (2.57)
A_23_P127446	11	65109233	rs629710	65109233-65109233	-0.8376	0.8083	3.359e-108	0	0	intronic	NA	5977	DPF2	chr11:65101225-65120451	mRNA	298	2.71 (0.67)	2.80 (0.88)
A_19_P00316459	8	590861	rs1703887	588613-601043	-0.8873	0.8074	6.872e-108	0	0	geneUnmatch	NA	NA		chr8:590407-594400	lincRNA	298	0.81 (0.74)	0.98 (0.81)
A_24_P295010	6	2886067	rs12530071	2859565-2886067	-0.855	0.7994	2.825e-105	0	1437	intergenic	NA	5272	SERPINB9	chr6:2887504-2903545	mRNA	298	1.91 (0.58)	2.06 (0.74)
A_33_P3293049	6	32608417	rs28383413	32428062-32637772	1.448	0.7981	7.279e-105	0	0	intronic	NA	3117	HLA-DQA1	chr6:32605183-32611429	mRNA	298	3.90 (1.11)	4.30 (1.88)
A_33_P3317253	10	16554723	rs3087659	16554254-16558290	1.312	0.7976	1.064e-104	0	0	UTR3	NA	9317	PTER	chr10:16478967-16555736	mRNA	212	-2.30 (1.10)	-2.00 (1.78)
A_23_P252082	7	150478385	rs6464103	150476888-150478385	1.665	0.7924	4.756e-103	0	-19469	intergenic	NA	55365	TMEM176A	chr7:150497854-150502208	mRNA	298	0.65 (1.28)	1.06 (2.39)
A_19_P00315526	8	590861	rs1703887	588613-601043	-0.8331	0.7921	5.854e-103	0	0	geneUnmatch	NA	NA		chr8:587535-591207	lincRNA	298	0.70 (0.70)	0.84 (0.84)
A_19_P00318304	20	37054781	rs752775	37037584-37210276	0.8168	0.7869	2.306e-101	0	0	ncRNA_intronic	NA	NA	LOC388796	chr20:37049239-37064018	Others	298	-0.66 (0.38)	-0.74 (0.38)
A_33_P3350863	19	7733855	rs3219175	7733855-7733855	2.391	0.7834	1.131e-99	0	-117	upstream	NA	56729	RETN	chr19:7733972-7735340	mRNA	298	1.77 (1.47)	1.36 (2.58)
A_23_P157007	7	150478385	rs6464103	150476888-150478385	1.957	0.7806	1.723e-99	0	9990	intergenic	NA	28959	TMEM176B	chr7:150488375-150498448	mRNA	296	1.12 (1.54)	1.66 (2.74)
A_33_P3387696	12	66506631	rs1921083	66482191-66578300	-0.83	0.7755	5.117e-98	0	24086	intergenic	NA	51643	TMBIM4	chr12:66530717-66563807	mRNA	298	1.32 (0.68)	1.43 (0.88)
A_32_P110872	13	101228033	rs9557454	101192674-101243161	1.182	0.7723	4.123e-97	0	0	geneUnmatch	NA	87769	A2LD1	chr13:101182418-101241046	mRNA	298	-0.67 (0.79)	-0.87 (1.33)
A_23_P64785	12	48679615	rs1489111	48500334-48742489	0.627	0.7692	2.96e-96	0	54176	intergenic	NA	121274	ZNF641	chr12:48733791-48745029	mRNA	298	-0.15 (0.59)	-0.09 (0.91)
A_19_P00330256	1	244488087	rs59618795	244487743-244488931	0.8582	0.7665	1.662e-95	0	-35	upstream	NA	NA		chr1:244470502-244488052	lincRNA	298	-0.96 (0.71)	-0.87 (1.16)
A_23_P19938	7	6502367	rs6796	6502367-6502367	-0.5526	0.7634	1.204e-94	0	0	UTR3	NA	11014	KDELR2	chr7:6500712-6523849	mRNA	298	1.32 (0.46)	1.39 (0.58)
A_23_P58266	4	6697766	rs3822262	6697766-6697766	2.549	0.7577	4.155e-93	0	0	intronic	NA	6286	S100P	chr4:6695566-6698897	mRNA	298	3.55 (2.08)	4.38 (3.69)
A_33_P3372910	9	32453119	rs10970985	32436014-32453119	1.103	0.7576	4.288e-93	0	2181	intergenic	NA	23586	DDX58	chr9:32455300-32526322	mRNA	298	1.20 (0.90)	1.33 (1.54)
A_23_P252211	5	7906379	rs57652931	7883188-7925340	0.7838	0.7563	9.778e-93	0	5142	intergenic	NA	4552	MTRR	chr5:7869217-7901237	mRNA	298	-0.65 (0.47)	-0.75 (0.62)
A_23_P19291	6	3162378	rs9392465	3162378-3162722	2.29	0.7562	1.033e-92	0	-4595	intergenic	NA	7280	TUBB2A	chr6:3153900-3157783	mRNA	298	4.08 (1.98)	4.76 (3.91)
A_19_P00316623	2	75190024	rs12713820	75166499-75276081	3.946	0.754	3.801e-92	0	-29873	intergenic	NA	NA		chr2:75158491-75160151	lincRNA	200	-0.31 (3.00)	1.46 (5.77)
A_19_P00321511	6	86388223	rs3087978	86180732-86425148	0.9262	0.7516	1.585e-91	0	0	ncRNA_intronic	NA	NA	SNHG5	chr6:86386725-86388451	Others	298	2.61 (0.80)	2.70 (1.26)
A_19_P00322944	6	86388223	rs3087978	86180732-86425148	0.9257	0.7515	1.748e-91	0	0	ncRNA_intronic	NA	NA	SNHG5	chr6:86386725-86388451	Others	298	2.61 (0.80)	2.68 (1.26)
A_33_P3842556	7	50471397	rs72645705	50467941-50478780	0.7065	0.7492	6.779e-91	0	0	UTR3	NA	10320	IKZF1	chr7:50444231-50472799	mRNA	298	5.30 (0.46)	5.23 (0.74)
A_19_P00317743	6	86388223	rs3087978	86180732-86425148	0.8749	0.7468	2.825e-90	0	0	ncRNA_intronic	NA	NA	SNHG5	chr6:86386725-86388451	Others	298	2.86 (0.75)	2.92 (1.18)
A_33_P3218188	12	6979967	rs58194764	6976027-6979967	0.8049	0.7389	2.64e-88	0	132	downstream	NA	84727	SPSB2	chr12:6980099-6982521	mRNA	298	2.60 (0.60)	2.59 (0.90)
A_19_P00801576	11	47487740	rs1044269	47404314-47901269	0.4022	0.7368	8.395e-88	0	0	UTR3	NA	NA	CELF1	chr11:47487489-47510576	mRNA	298	3.21 (0.36)	3.24 (0.52)
A_19_P00812794	8	600729	rs4735895	600729-600729	1.595	0.7364	1.055e-87	0	1979	intergenic	NA	NA		chr8:561925-598750	lincRNA	239	-1.81 (1.36)	-1.34 (2.25)
A_32_P52816	12	27103588	rs79716120	27092971-27115395	-0.8782	0.7338	4.537e-87	0	20915	intergenic	NA	51768	TM7SF3	chr12:27124503-27167339	mRNA	290	-1.45 (0.59)	-1.30 (0.74)
A_33_P3265222	1	109706393	rs649539	109706393-109714403	1.573	0.7327	8.524e-87	0	0	intronic	NA	57535	KIAA1324	chr1:109656585-109749403	mRNA	293	-0.13 (1.33)	0.21 (1.70)
A_19_P00322220	20	37054781	rs752775	37037584-37210276	0.7886	0.7287	7.782e-86	0	0	ncRNA_intronic	NA	NA	LOC388796	chr20:37049239-37064018	Others	298	-0.68 (0.37)	-0.77 (0.37)
A_23_P361085	6	86388223	rs3087978	86180732-86425148	0.6657	0.7281	1.086e-85	0	0	ncRNA_intronic	NA	387066	SNHG5	chr6:86386725-86388451	Others	298	3.82 (0.62)	3.80 (0.88)
A_33_P3256793	1	109706393	rs649539	109706393-109714403	1.225	0.7268	2.192e-85	0	0	intronic	NA	57535	KIAA1324	chr1:109656585-109749403	mRNA	298	1.60 (1.04)	1.77 (1.51)
A_19_P00806590	5	36702864	rs1025288	36695331-36702864	1.138	0.7267	2.33e-85	0	-808	upstream	NA	NA		chr5:36701011-36702056	lincRNA	258	-1.90 (0.96)	-1.67 (1.16)
A_24_P852756	6	32608417	rs28383413	32428062-32637772	1.325	0.7239	1.04e-84	0	-100746	intergenic	NA	3118	HLA-DQA2	chr6:32709163-32714664	mRNA	298	2.33 (1.05)	2.52 (1.61)
A_19_P00812809	22	24265659	rs4822458	24241101-24324052	2.272	0.7237	1.164e-84	0	0	geneUnmatch	NA	NA		chr22:24251300-24274300	lincRNA	221	-2.45 (1.86)	-1.72 (3.07)
A_19_P00316701	6	86388223	rs3087978	86180732-86425148	0.6716	0.72	8.265e-84	0	0	ncRNA_intronic	NA	NA	SNHG5	chr6:86386725-86388451	Others	298	3.95 (0.62)	3.94 (0.89)
A_33_P3358213	1	17719843	rs6695214	17709002-17763517	-1.499	0.7195	1.088e-83	0	0	intronic	NA	353238	PADI6	chr1:17698741-17728195	mRNA	245	-1.84 (1.30)	-1.52 (1.28)
A_32_P80245	6	29645549	rs75834742	29607047-29648564	1.809	0.7187	1.671e-83	0	-618	upstream	NA	346171	ZFP57	chr6:29640169-29644931	mRNA	158	-3.33 (1.47)	-2.93 (2.53)
A_33_P3352522	13	114521827	rs7996145	114518789-114527913	1.19	0.7164	5.575e-83	0	-23466	intergenic	NA	650669	FLJ41484	chr13:114545293-114548734	Others	277	-1.32 (1.02)	-1.10 (1.68)
A_23_P42144	6	42940673	rs2395943	42940673-42940673	0.7834	0.7169	7.812e-83	0	0	intronic	NA	5190	PEX6	chr6:42931611-42946981	mRNA	298	-0.08 (0.66)	-0.02 (0.97)
A_23_P25835	14	65500149	rs12434868	65477746-65500149	0.6916	0.7111	8.5e-82	0	0	geneUnmatch	NA	2342	FNTB	chr14:65453507-65529370	mRNA	298	-0.23 (0.53)	-0.31 (0.79)
A_19_P00322702	6	86388223	rs3087978	86180732-86425148	0.6892	0.7099	1.583e-81	0	0	ncRNA_intronic	NA	NA	SNHG5	chr6:86386725-86388451	Others	298	3.82 (0.63)	3.80 (0.93)
A_19_P00316419	6	86388223	rs3087978	86180732-86425148	0.6684	0.7097	1.706e-81	0	0	ncRNA_intronic	NA	NA	SNHG5	chr6:86386725-86388451	Others	298	3.84 (0.62)	3.84 (0.86)
A_19_P00321466	6	32862711	rs241408	32832667-32899296	-0.685	0.709	2.501e-81	0	0	ncRNA_exonic	NA	NA	LOC100294145	chr6:32861953-32871535	Others	294	-1.54 (0.57)	-1.46 (0.75)
A_33_P3227880	6	26366511	rs9348712	26341560-26376832	-0.761	0.7087	2.939e-81	0	0	intronic	NA	11118	BTN3A2	chr6:26365398-26378548	mRNA	298	1.82 (0.45)	1.90 (0.44)
A_33_P3354539	14	65389403	rs10141986	65379146-65401695	-0.7669	0.7055	1.5e-80	0	0	geneUnmatch	NA	91612	CHURC1	chr14:65381079-65402086	mRNA	298	0.20 (0.49)	0.30 (0.55)
A_23_P258769	6	33054268	rs201032790	33045934-33074908	0.8052	0.7064	1.754e-80	0	0	intronic	NA	3115	HLA-DPB1	chr6:33043703-33057473	mRNA	298	5.79 (0.72)	5.88 (1.16)
A_24_P252078	6	26342317	rs201169413	26341560-26376832	-1.043	0.7038	3.378e-80	0	-23081	intergenic	NA	11118	BTN3A2	chr6:26365398-26378548	mRNA	298	3.51 (0.58)	3.64 (0.45)
A_19_P00811523	2	75190024	rs12713820	75166499-75276081	1.301	0.7035	4.092e-80	0	-14507	intergenic	NA	NA		chr2:75147817-75175517	lincRNA	239	-2.23 (1.03)	-1.93 (1.30)
A_19_P00322967	20	37054781	rs752775	37037584-37210276	0.8282	0.7022	7.609e-80	0	0	ncRNA_intronic	NA	NA	LOC388796	chr20:37049239-37064018	Others	298	-0.57 (0.40)	-0.67 (0.37)
A_19_P00317793	20	37054781	rs752775	37037584-37210276	0.6251	0.7018	9.549e-80	0	0	ncRNA_intronic	NA	NA	LOC388796	chr20:37049239-37064018	Others	298	-0.40 (0.30)	-0.46 (0.30)
A_19_P00322754	6	86388223	rs3087978	86180732-86425148	0.583	0.6991	3.459e-79	0	0	ncRNA_intronic	NA	NA	SNHG5	chr6:86386725-86388451	Others	298	3.84 (0.56)	3.84 (0.78)
A_19_P00319019	6	86388223	rs3087978	86180732-86425148	0.7235	0.6987	4.358e-79	0	0	ncRNA_intronic	NA	NA	SNHG5	chr6:86386725-86388451	Others	298	3.39 (0.66)	3.40 (0.97)
A_23_P132405	3	128624810	rs7651896	128588515-128659580	0.8112	0.6967	1.123e-78	0	0	intronic	NA	28976	ACAD9	chr3:128598333-128631957	mRNA	298	2.13 (0.38)	2.08 (0.38)
A_19_P00316659	6	86415813	rs1173416	86180732-86425148	0.739	0.6966	1.189e-78	0	-27362	intergenic	NA	NA	SNHG5	chr6:86386725-86388451	Others	298	3.26 (0.67)	3.24 (0.98)
A_19_P00320823	6	155206501	rs6902018	155200704-155217757	-0.8083	0.6962	1.443e-78	0	1233	intergenic	NA	NA		chr6:155203224-155205268	lincRNA	290	-1.40 (0.67)	-1.30 (0.74)
A_23_P101992	2	119718028	rs4491733	119698057-119718028	-1.301	0.6955	2.113e-78	0	0	intronic	NA	8685	MARCO	chr2:119699745-119752236	mRNA	298	0.51 (1.11)	0.70 (1.29)
A_23_P83073	9	97116704	rs141639969	97062981-97257314	0.7605	0.6968	3.714e-78	0	-20129	intergenic	NA	84641	HIATL1	chr9:97136833-97223202	mRNA	298	1.12 (0.61)	1.15 (0.96)
A_19_P00317984	6	86388223	rs3087978	86180732-86425148	0.6425	0.694	4.188e-78	0	0	ncRNA_intronic	NA	NA	SNHG5	chr6:86386725-86388451	Others	298	1.31 (0.59)	1.30 (0.87)
A_19_P00316541	6	86388223	rs3087978	86180732-86425148	0.6424	0.6932	6.192e-78	0	0	ncRNA_intronic	NA	NA	SNHG5	chr6:86386725-86388451	Others	298	1.47 (0.59)	1.49 (0.86)
A_24_P335901	19	9488461	rs8103270	9392151-9546351	0.4016	0.6926	8.422e-78	0	34810	intergenic	NA	10781	ZNF266	chr19:9523271-9546234	mRNA	298	0.71 (0.43)	0.69 (0.59)
A_23_P141005	16	56396486	rs4924	56379937-56442066	0.6971	0.6865	1.544e-76	0	0	UTR3	NA	267	AMFR	chr16:56395364-56459444	mRNA	298	-0.13 (0.60)	-0.04 (0.79)
A_23_P216282	8	1805980	rs17756499	1805980-1815721	3.013	0.685	3.131e-76	0	0	intronic	NA	9639	ARHGEF10	chr8:1772149-1906807	mRNA	297	-0.88 (1.50)	-1.39 (1.17)
A_19_P00320094	6	86388223	rs3087978	86180732-86425148	0.6476	0.6814	1.71e-75	0	0	ncRNA_intronic	NA	NA	SNHG5	chr6:86386725-86388451	Others	298	1.57 (0.59)	1.56 (0.87)
A_24_P193295	14	65445258	rs10151781	65436200-65445258	1.447	0.6796	3.927e-75	0	-6383	intergenic	NA	376267	RAB15	chr14:65412532-65438875	mRNA	298	-0.05 (0.79)	-0.21 (0.89)
A_33_P3365002	6	3162378	rs9392465	3162378-3162722	1.202	0.6795	4.163e-75	0	-4595	intergenic	NA	7280	TUBB2A	chr6:3153900-3157783	mRNA	298	0.18 (1.13)	0.42 (1.86)
A_23_P154526	2	165424994	rs16849597	165355944-165424994	-1.248	0.6756	2.492e-74	0	0	intronic	NA	2888	GRB14	chr2:165349323-165478360	mRNA	174	-3.21 (1.09)	-3.00 (1.49)
A_19_P00322666	6	86415813	rs1173416	86180732-86425148	0.8577	0.6712	1.78e-73	0	-27362	intergenic	NA	NA	SNHG5	chr6:86386725-86388451	Others	298	2.45 (0.77)	2.47 (1.14)
A_23_P33407	15	28370389	rs61585051	28370389-28535266	0.623	0.6697	3.523e-73	0	0	intronic	NA	8924	HERC2	chr15:28356186-28567295	mRNA	294	-1.41 (0.56)	-1.39 (0.82)
A_32_P220750	2	87302124	rs56092616	87302124-87405001	-0.5772	0.673	4.347e-73	0	-53155	intergenic	NA	5343	PLGLB1	chr2:87237587-87248969	mRNA	297	-1.00 (0.52)	-0.92 (0.71)
A_19_P00321546	6	86415813	rs1173416	86180732-86425148	0.8472	0.6656	2.183e-72	0	-27362	intergenic	NA	NA	SNHG5	chr6:86386725-86388451	Others	298	2.36 (0.76)	2.39 (1.15)
A_24_P404033	15	90454947	rs1256838	90452882-90454947	-1.169	0.6604	2.221e-71	0	0	geneUnmatch	NA	348110	C15orf38	chr15:90443832-90456222	mRNA	259	-2.12 (0.95)	-1.96 (0.98)
A_23_P258912	8	2082305	rs77623505	2075360-2084852	2.842	0.6596	3.144e-71	0	0	intronic	NA	9172	MYOM2	chr8:1993158-2093380	mRNA	292	1.33 (2.30)	1.66 (4.08)
A_33_P3243069	1	175143207	rs3766694	175143207-175145610	-0.8117	0.6591	3.899e-71	0	0	intronic	NA	9674	KIAA0040	chr1:175126123-175162229	mRNA	298	3.46 (0.72)	3.59 (0.85)
A_33_P3226650	6	52697404	rs7739421	52677878-52697404	2.077	0.6588	4.425e-71	0	-87447	intergenic	NA	730152	GSTA7P	chr6:52604261-52609957	Others	48	-4.67 (1.38)	-5.18 (1.41)
A_33_P3333667	11	74559446	rs4944960	74445699-74747058	-0.8786	0.6548	2.438e-70	0	0	exonic	nonsynonymous SNV	143570	XRRA1	chr11:74551955-74660232	mRNA	227	-2.77 (0.77)	-2.68 (0.89)
A_19_P00317178	6	86415813	rs1173416	86180732-86425148	0.6605	0.6548	2.443e-70	0	-27362	intergenic	NA	NA	SNHG5	chr6:86386725-86388451	Others	298	0.56 (0.61)	0.57 (0.89)
A_33_P3237580	17	47887176	rs16948388	47801651-47960187	0.5885	0.6544	2.9e-70	0	-36096	intergenic	NA	729220	FLJ45513	chr17:47923272-47926199	mRNA	298	-0.56 (0.50)	-0.55 (0.77)
A_33_P3351356	8	1805980	rs17756499	1805980-1815721	2.952	0.6516	9.533e-70	0	0	intronic	NA	9639	ARHGEF10	chr8:1772149-1906807	Others	51	-4.43 (1.51)	-5.00 (1.16)
A_24_P929322	3	187901660	rs55820429	187897283-187902932	1.003	0.6509	1.315e-69	0	3064	intergenic	NA	401105	FLJ42393	chr3:187896331-187898596	Others	197	-2.96 (0.93)	-2.75 (1.23)
A_23_P151805	14	92339850	rs2267989	92339850-92340901	0.7921	0.6507	1.394e-69	0	0	intronic	NA	10516	FBLN5	chr14:92335755-92414046	mRNA	297	-0.24 (0.79)	-0.17 (1.03)
A_23_P433111	5	56205357	rs185220	56205357-56205357	-0.9986	0.6532	1.44e-69	0	0	geneUnmatch	NA	133383	C5orf35	chr5:56205087-56221359	mRNA	172	-3.04 (0.91)	-2.85 (1.15)
A_33_P3216601	3	59996668	rs11130745	59996668-59998714	1.335	0.6503	1.716e-69	0	0	intronic	NA	2272	FHIT	chr3:59735036-61237133	mRNA	157	-3.43 (1.18)	-3.27 (1.85)
A_24_P371053	2	190611084	rs13002216	190521054-190694175	0.5908	0.649	2.891e-69	0	23909	intergenic	NA	94101	ORMDL1	chr2:190634993-190649097	mRNA	294	-1.19 (0.58)	-1.23 (0.77)
A_19_P00317473	6	86388223	rs3087978	86180732-86425148	0.6543	0.6464	8.611e-69	0	0	ncRNA_intronic	NA	NA	SNHG5	chr6:86386725-86388451	Others	298	0.60 (0.61)	0.59 (0.88)
A_23_P7412	5	180341845	rs4700772	180341845-180486785	-2.831	0.6457	1.171e-68	0	0	intronic	NA	79908	BTNL8	chr5:180326077-180377906	mRNA	269	1.43 (2.35)	2.05 (1.27)
A_23_P301138	3	48731961	rs72929172	48731961-48731961	-0.3102	0.6422	5.067e-68	0	0	UTR3	NA	51447	IP6K2	chr3:48725436-48754711	mRNA	298	1.24 (0.26)	1.27 (0.37)
A_33_P3299811	1	213037310	rs3768548	213009469-213097283	-0.4993	0.6418	5.935e-68	0	-5830	intergenic	NA	642946	FLVCR1-AS1	chr1:213029946-213031480	Others	297	-1.28 (0.49)	-1.25 (0.64)
A_23_P141315	17	33458935	rs79584669	33455020-33460516	0.8597	0.6412	7.526e-68	0	0	UTR3	NA	54475	NLE1	chr17:33458368-33469322	mRNA	298	-0.25 (0.48)	-0.35 (0.55)
A_33_P3288294	8	33355886	rs2676419	33292032-33384027	0.717	0.6361	6.164e-67	0	-25222	intergenic	NA	84750	FUT10	chr8:33228342-33330664	Others	234	-2.83 (0.67)	-2.76 (0.87)
A_32_P92505	2	30670973	rs1662955	30657761-30728359	0.4873	0.633	2.187e-66	0	0	intronic	NA	253558	LCLAT1	chr2:30670123-30867091	mRNA	298	0.38 (0.45)	0.36 (0.67)
A_19_P00317153	8	601043	rs1703911	590816-622781	-0.5363	0.6328	2.358e-66	0	0	geneUnmatch	NA	NA		chr8:592362-601884	lincRNA	298	3.19 (0.50)	3.26 (0.72)
A_23_P414308	17	17142896	rs12600635	17124815-17185102	1.186	0.632	3.277e-66	0	-2394	intergenic	NA	201163	FLCN	chr17:17115526-17140502	mRNA	298	2.02 (0.98)	1.91 (1.41)
A_23_P149529	1	59022298	rs59607787	58939502-59058089	2.86	0.6309	5.095e-66	0	18797	intergenic	NA	4070	TACSTD2	chr1:59041095-59043166	mRNA	88	-3.93 (1.30)	-4.36 (1.55)
A_33_P3367939	19	2427266	rs968688	2409920-2452200	1.266	0.6301	6.999e-66	0	1180	intergenic	NA	360200	TMPRSS9	chr19:2389784-2426086	mRNA	292	-0.90 (1.17)	-0.88 (1.73)
A_23_P310460	6	37674339	rs6938061	37674339-37674339	-1.874	0.628	1.632e-65	0	-8573	intergenic	NA	266727	MDGA1	chr6:37600284-37665766	mRNA	222	-2.18 (1.67)	-1.87 (1.73)
A_19_P00802258	8	600729	rs4735895	600729-600729	-1.052	0.6279	1.654e-65	0	-1979	intergenic	NA	NA		chr8:561925-598750	lincRNA	94	-3.87 (0.97)	-3.67 (1.21)
A_19_P00804196	12	12878765	rs66561220	12878765-12890626	-0.4904	0.6266	2.757e-65	0	-5343	intergenic	NA	NA		chr12:12884108-12894958	lincRNA	298	-0.74 (0.46)	-0.70 (0.61)
A_33_P3216008	13	21735928	rs202104082	21728012-21742311	1.574	0.6258	3.83e-65	0	0	geneUnmatch	NA	221150	SKA3	chr13:21727734-21750741	mRNA	38	-4.97 (0.97)	-5.24 (1.54)
A_19_P00319095	6	86388223	rs3087978	86180732-86425148	0.5753	0.6255	4.374e-65	0	0	ncRNA_intronic	NA	NA	SNHG5	chr6:86386725-86388451	Others	298	3.86 (0.58)	3.88 (0.84)
A_33_P3421827	16	201389	rs6600143	201389-201389	1.768	0.628	7.059e-65	0	-1465	intergenic	NA	3050	HBZ	chr16:202854-204504	mRNA	298	2.02 (1.49)	1.74 (2.57)
A_23_P134614	7	106987810	rs62482502	106809056-107278901	0.3202	0.6238	8.67e-65	0	0	intronic	NA	10466	COG5	chr7:106842189-107204959	mRNA	298	0.02 (0.32)	0.05 (0.46)
A_23_P159237	8	142369951	rs7814848	142362391-142379566	-0.9271	0.6233	1.043e-64	0	0	intronic	NA	2843	GPR20	chr8:142366585-142377365	mRNA	298	-0.40 (0.84)	-0.28 (1.17)
A_33_P3405004	4	47917474	rs6858440	47843628-47955758	-0.7601	0.6226	1.357e-64	0	-841	upstream	NA	152518	NFXL1	chr4:47849257-47916633	mRNA	298	-0.31 (0.71)	-0.32 (0.95)
A_19_P00317481	22	25885704	rs1930966	25844095-25887513	-1.321	0.6249	1.483e-64	0	9959	intergenic	NA	NA	LOC100507580	chr22:25872185-25875745	Others	184	-3.07 (0.92)	-2.81 (1.01)
A_19_P00328403	10	90750909	rs12775501	90740953-90757787	0.5743	0.6237	2.401e-64	0	-644	upstream	NA	NA		chr10:90739245-90750265	lincRNA	298	-1.15 (0.53)	-1.11 (0.65)
A_23_P983	1	173494210	rs6696443	173389640-173494210	0.7617	0.6211	2.44e-64	0	36264	intergenic	NA	9588	PRDX6	chr1:173446486-173457946	mRNA	298	6.36 (0.69)	6.37 (1.05)
A_33_P3243264	9	139270876	rs3812561	139270876-139319550	0.6475	0.6207	2.89e-64	0	-12635	intergenic	NA	728489	DNLZ	chr9:139256352-139258241	mRNA	298	0.91 (0.40)	0.80 (0.51)
A_23_P87013	11	117059552	rs474339	117002403-117069061	0.8694	0.6205	3.051e-64	0	-10488	intergenic	NA	6876	TAGLN	chr11:117070040-117075508	mRNA	268	-2.27 (0.81)	-2.17 (1.28)
A_19_P00317865	11	124908352	rs7107487	124819165-124940325	1.3	0.6175	9.984e-64	0	-15023	intergenic	NA	NA		chr11:124923375-124923815	lincRNA	129	-3.64 (0.95)	-3.66 (1.53)
A_23_P417113	7	155477139	rs17837568	155412175-155571603	0.4149	0.6164	1.506e-63	0	0	intronic	NA	155435	RBM33	chr7:155437203-155574179	Others	298	-0.87 (0.40)	-0.90 (0.55)
A_19_P00321872	11	13049841	rs4293101	13032511-13049841	1.351	0.6145	3.119e-63	0	-38746	intergenic	NA	NA	LOC100506305	chr11:13001081-13011095	Others	298	-0.74 (0.67)	-0.79 (0.81)
A_33_P3408943	10	121602732	rs17099338	121579746-121711911	-0.463	0.6152	3.974e-63	0	0	intronic	NA	79892	MCMBP	chr10:121588972-121632394	mRNA	298	2.29 (0.35)	2.34 (0.44)
A_33_P3252534	16	201389	rs6600143	201389-201389	2.266	0.6173	4.559e-63	0	-1465	intergenic	NA	3050	HBZ	chr16:202854-204504	mRNA	135	-3.51 (1.85)	-3.86 (3.42)
A_33_P3410659	12	10132283	rs7313235	10097609-10132283	-1.096	0.6103	1.606e-62	0	-30948	intergenic	NA	387837	CLEC12B	chr12:10163231-10171399	mRNA	227	-2.44 (1.00)	-2.27 (1.19)
A_23_P45099	6	32561656	rs9270599	32559216-32561656	0.7123	0.61	1.748e-62	0	-63650	intergenic	NA	3127	HLA-DRB5	chr6:32485151-32498006	mRNA	298	4.96 (0.64)	4.98 (1.09)
A_33_P3351346	8	1805980	rs17756499	1805980-1815721	2.28	0.61	1.792e-62	0	0	intronic	NA	9639	ARHGEF10	chr8:1772149-1906807	Others	39	-5.18 (1.23)	-5.54 (0.79)
A_19_P00317656	5	102118633	rs2432162	102118633-102118633	0.6433	0.6087	2.966e-62	0	0	geneUnmatch	NA	NA		chr5:102118475-102118934	lincRNA	298	0.46 (0.58)	0.46 (0.85)
A_23_P98402	11	117059347	rs90192	116967666-117068977	-0.466	0.6062	7.489e-62	0	0	intronic	NA	51092	SIDT2	chr11:117049939-117068161	mRNA	298	3.59 (0.47)	3.63 (0.66)
A_23_P98686	11	295670	rs7104019	293188-295670	-0.5803	0.6061	7.667e-62	0	0	UTR3	NA	80162	ATHL1	chr11:289138-295688	mRNA	298	2.84 (0.55)	2.82 (0.76)
A_19_P00320324	6	86388223	rs3087978	86180732-86425148	0.7757	0.6053	1.059e-61	0	512	downstream	NA	NA		chr6:86386799-86387711	lincRNA	267	-2.16 (0.72)	-2.20 (1.10)
A_23_P128554	13	50300502	rs7982132	50266109-50307834	-0.3888	0.6036	1.952e-61	0	-34879	intergenic	NA	84650	EBPL	chr13:50234810-50265623	mRNA	298	2.02 (0.38)	2.04 (0.47)
A_23_P45955	1	36550658	rs12043423	36543199-36558164	1.658	0.6019	3.726e-61	0	0	exonic	nonsynonymous SNV	27285	TEKT2	chr1:36549676-36553876	mRNA	161	-2.81 (1.25)	-3.06 (1.92)
A_24_P37939	5	149826526	rs4841	149822596-149838717	-0.512	0.599	1.084e-60	0	0	exonic	synonymous SNV	6208	RPS14	chr5:149823792-149829319	Others	298	-1.12 (0.44)	-1.07 (0.55)
A_33_P3280965	16	2014979	rs2302177	2006099-2014979	0.3228	0.5965	2.748e-60	0	-18	upstream	NA	735301	SNHG9	chr16:2014997-2015505	Others	298	2.89 (0.36)	2.90 (0.50)
A_23_P381017	7	73249299	rs13232463	73239172-73275769	1.049	0.5938	1.174e-59	0	0	exonic	nonsynonymous SNV	155368	WBSCR27	chr7:73248920-73256855	mRNA	51	-4.18 (0.99)	-4.20 (1.65)
A_33_P3268304	2	128395498	rs2288657	128373700-128395498	-1.238	0.5937	1.934e-59	0	498	downstream	NA	55679	LIMS2	chr2:128395996-128439360	mRNA	298	1.77 (0.79)	1.93 (0.92)
A_19_P00804571	6	86415813	rs1173416	86180732-86425148	0.9819	0.59	3.008e-59	0	27378	intergenic	NA	NA		chr6:86386083-86388435	lincRNA	237	-2.55 (0.90)	-2.50 (1.38)
A_23_P90130	19	50846561	rs35522855	50846561-50846561	-0.5621	0.5896	3.408e-59	0	15173	intergenic	NA	9476	NAPSA	chr19:50861734-50868931	mRNA	298	0.45 (0.44)	0.50 (0.59)
A_33_P3313421	6	34779801	rs7739771	34551086-34831866	0.3211	0.5886	4.856e-59	0	0	intronic	NA	54887	UHRF1BP1	chr6:34759794-34845291	mRNA	298	-0.17 (0.34)	-0.15 (0.49)
A_24_P160413	1	32705818	rs3795427	32542507-32715821	1.164	0.5879	6.401e-59	0	0	ncRNA_exonic	NA	339483	MTMR9LP	chr1:32697261-32707311	Others	245	-2.32 (0.83)	-2.35 (1.23)
A_19_P00318404	4	80501938	rs6850999	80407869-80535969	0.4782	0.5878	6.565e-59	0	4324	intergenic	NA	NA	LOC100506035	chr4:80413747-80497614	Others	298	1.58 (0.51)	1.61 (0.61)
A_23_P425066	22	25851035	rs5996938	25844095-25887513	0.7604	0.5896	8.427e-59	0	223199	intergenic	NA	1415	CRYBB2	chr22:25615612-25627836	mRNA	268	-2.68 (0.55)	-2.77 (0.65)
A_32_P107029	19	50846561	rs35522855	50846561-50846561	-0.5857	0.5851	1.701e-58	0	15173	intergenic	NA	9476	NAPSA	chr19:50861734-50868931	mRNA	298	0.11 (0.48)	0.16 (0.64)
A_19_P00316625	7	79122018	rs2079385	79089045-79122018	1.739	0.585	1.802e-58	0	21494	intergenic	NA	NA	MAGI2-AS3	chr7:79082273-79100524	Others	114	-3.96 (1.37)	-4.01 (2.33)
A_32_P9543	22	39358037	rs12628403	39358037-39358037	-2.752	0.5846	2.078e-58	0	0	geneUnmatch	NA	200315	APOBEC3A	chr22:39353527-39359188	mRNA	279	2.72 (2.27)	3.30 (1.12)
A_33_P3369190	5	102118633	rs2432162	102118633-102118633	0.5265	0.584	2.539e-58	0	-82894	intergenic	NA	5066	PAM	chr5:102201527-102366809	mRNA	298	-0.85 (0.47)	-0.87 (0.61)
A_23_P106145	14	53161736	rs12590590	53161736-53164365	-0.424	0.583	3.625e-58	0	0	intronic	NA	30001	ERO1L	chr14:53108605-53162419	mRNA	298	0.19 (0.45)	0.22 (0.56)
A_33_P3242863	17	17150952	rs2294155	17124815-17185102	0.9742	0.5817	5.857e-58	0	-55728	intergenic	NA	56953	NT5M	chr17:17206680-17250977	mRNA	298	3.02 (0.81)	2.92 (1.12)
A_23_P377888	15	31157666	rs12439909	31108789-31231190	0.8072	0.5816	6.05e-58	0	-38389	intergenic	NA	22909	FAN1	chr15:31196055-31235311	mRNA	298	0.32 (0.45)	0.29 (0.50)
A_33_P3352767	16	89959647	rs7196840	89903843-89995790	0.8342	0.5804	9.268e-58	0	-24640	intergenic	NA	4157	MC1R	chr16:89984287-89987385	mRNA	298	0.13 (0.55)	0.02 (0.64)
A_23_P399255	6	13979526	rs2147201	13978854-14006238	2.863	0.5798	1.143e-57	0	0	UTR3	NA	221687	RNF182	chr6:13924677-13980240	mRNA	189	-1.94 (2.48)	-1.73 (4.29)
A_23_P166269	21	42689637	rs66817580	42689637-42689637	2.791	0.579	1.53e-57	0	0	intronic	NA	54097	FAM3B	chr21:42688661-42729654	mRNA	97	-3.73 (1.48)	-3.90 (1.77)
A_19_P00322938	7	30600954	rs38478	30538651-30642499	0.2363	0.578	2.168e-57	0	0	ncRNA_intronic	NA	NA	LOC401320	chr7:30587973-30617395	Others	298	1.45 (0.27)	1.45 (0.35)
A_23_P132417	3	194369579	rs3821402	194369579-194402331	0.4009	0.5771	2.966e-57	0	0	intronic	NA	55341	LSG1	chr3:194361517-194393206	mRNA	298	0.80 (0.36)	0.78 (0.50)
A_23_P150053	10	90751516	rs1324551	90741259-90753748	-0.6741	0.5733	1.116e-56	0	-369	upstream	NA	59	ACTA2	chr10:90694831-90751147	mRNA	293	-1.57 (0.64)	-1.52 (0.87)
A_24_P860703	20	37054781	rs752775	37037584-37210276	0.6568	0.5732	1.135e-56	0	0	ncRNA_intronic	NA	388796	LOC388796	chr20:37049239-37064018	Others	298	0.81 (0.38)	0.78 (0.51)
A_33_P3265016	6	42940673	rs2395943	42940673-42940673	0.513	0.5723	2.361e-56	0	0	intronic	NA	5190	PEX6	chr6:42931611-42946981	mRNA	298	-0.43 (0.50)	-0.42 (0.71)
A_32_P18547	21	47671690	rs2839984	47608580-47712412	-0.5626	0.5686	5.601e-56	0	-34577	intergenic	NA	54059	YBEY	chr21:47706267-47717665	mRNA	298	-0.17 (0.47)	-0.12 (0.60)
A_23_P105495	12	11325804	rs2416549	11045512-11349454	0.4444	0.5681	6.593e-56	0	-233998	intergenic	NA	50840	TAS2R14	chr12:11090853-11091806	mRNA	297	-1.91 (0.43)	-1.96 (0.60)
A_32_P157945	6	7427198	rs10447470	7341112-7479705	-1.635	0.5677	7.674e-56	0	-114672	intergenic	NA	1832	DSP	chr6:7541870-7586946	mRNA	178	-3.37 (1.57)	-2.98 (2.74)
A_33_P3366082	13	50300502	rs7982132	50266109-50307834	-0.4087	0.5673	8.897e-56	0	-34879	intergenic	NA	84650	EBPL	chr13:50234810-50265623	mRNA	298	0.07 (0.40)	0.07 (0.48)
A_23_P143526	21	47904585	rs718496	47784355-47982652	1.912	0.5685	9.019e-56	0	113946	intergenic	NA	1917-03-16	S100B	chr21:48018531-48025035	mRNA	225	-2.16 (1.83)	-1.97 (2.56)
A_23_P410408	19	9264401	rs73494602	9264401-9273321	1.691	0.5668	1.056e-55	0	-31869	intergenic	NA	162998	OR7D2	chr19:9296270-9299493	mRNA	21	-5.40 (0.90)	-5.61 (0.72)
A_24_P295543	10	101989510	rs12770784	101824661-102050242	-1.163	0.5657	1.496e-55	0	44203	intergenic	NA	282991	BLOC1S2	chr10:102033713-102046439	mRNA	298	1.39 (0.69)	1.41 (0.62)
A_19_P00322109	7	30617474	rs38488	30592856-30642499	0.298	0.5636	3.117e-55	0	-79	upstream	NA	NA	LOC401320	chr7:30587973-30617395	Others	298	0.48 (0.33)	0.47 (0.44)
A_23_P97283	1	156275281	rs7522860	156208230-156314627	-0.5854	0.563	3.848e-55	0	-57438	intergenic	NA	79957	PAQR6	chr1:156213207-156217843	mRNA	298	0.55 (0.57)	0.55 (0.78)
A_23_P64792	12	70599032	rs7486625	70512495-70635597	0.6966	0.5614	6.459e-55	0	-161030	intergenic	NA	27345	KCNMB4	chr12:70760062-70824978	mRNA	298	-1.36 (0.60)	-1.43 (0.83)
A_32_P218332	16	89250399	rs3785414	89250399-89250399	-0.6646	0.56	1.061e-54	0	28230	intergenic	NA	197322	ACSF3	chr16:89160254-89222169	mRNA	298	0.71 (0.58)	0.84 (0.71)
A_24_P709377	2	113989267	rs75608817	113953657-113994417	-1.644	0.56	1.067e-54	0	-4579	intergenic	NA	654433	LOC654433	chr2:113993846-114024580	Others	233	-2.10 (1.53)	-1.72 (1.62)
A_23_P370162	11	74659933	rs2119028	74445699-74747058	-0.8856	0.5627	1.461e-54	0	0	intronic	NA	143570	XRRA1	chr11:74551955-74660232	mRNA	97	-3.83 (0.82)	-3.67 (1.21)
A_23_P85893	1	156275281	rs7522860	156208230-156314627	-0.3232	0.5588	1.6e-54	0	-9832	intergenic	NA	112770	C1orf85	chr1:156262484-156265449	mRNA	298	0.29 (0.30)	0.30 (0.37)
A_23_P115167	1	90040361	rs12760395	89949213-90053563	0.3617	0.5577	2.274e-54	0	0	intronic	NA	23507	LRRC8B	chr1:89990397-90063420	mRNA	298	-0.91 (0.31)	-0.92 (0.44)
A_23_P144465	4	108609628	rs2522420	108609142-108639491	0.394	0.5568	3.046e-54	0	0	intronic	NA	9061	PAPSS1	chr4:108534822-108641419	mRNA	298	0.07 (0.40)	0.04 (0.58)
A_23_P80940	4	57193762	rs6826795	57181995-57379533	-0.6326	0.5563	3.692e-54	0	65766	intergenic	NA	5471	PPAT	chr4:57259528-57301802	mRNA	264	-2.06 (0.63)	-1.99 (0.67)
A_19_P00321809	7	30617474	rs38488	30592856-30642499	0.28	0.5547	6.199e-54	0	-79	upstream	NA	NA	LOC401320	chr7:30587973-30617395	Others	298	-0.36 (0.30)	-0.36 (0.42)
A_23_P332960	11	694257	rs10902194	653968-694257	0.3099	0.5542	7.368e-54	0	-1359	intergenic	NA	283232	TMEM80	chr11:695616-704129	mRNA	298	2.60 (0.30)	2.58 (0.40)
A_23_P420431	22	17258808	rs5748617	17258808-17265194	1.294	0.5522	1.429e-53	0	5494	intergenic	NA	150165	XKR3	chr22:17264302-17302584	mRNA	82	-4.23 (1.18)	-4.18 (1.98)
A_23_P208293	19	45372354	rs8104483	45372184-45381917	0.8316	0.5506	2.411e-53	0	0	intronic	NA	5819	PVRL2	chr19:45349393-45392485	mRNA	297	-0.97 (0.63)	-1.10 (0.88)
A_23_P74252	1	22355978	rs10917123	22355978-22355978	0.5277	0.5506	2.412e-53	0	0	ncRNA_intronic	NA	29092	LINC00339	chr1:22351707-22357716	Others	298	-1.15 (0.50)	-1.18 (0.74)
A_33_P3212799	22	50052607	rs739240	49988815-50062427	-0.5211	0.5501	2.897e-53	0	-1417	intergenic	NA	348645	C22orf34	chr22:50013290-50051190	Others	298	1.80 (0.52)	1.81 (0.65)
A_24_P942481	13	95281296	rs2298055	95254031-95285580	-0.5727	0.5498	3.133e-53	0	0	UTR3	NA	160897	GPR180	chr13:95254104-95286899	mRNA	287	-1.59 (0.57)	-1.50 (0.65)
A_19_P00802209	5	102488571	rs27896	102306322-102557515	-0.4883	0.5495	3.445e-53	0	-55730	intergenic	NA	NA		chr5:102544301-102549901	lincRNA	244	-2.37 (0.53)	-2.35 (0.73)
A_23_P109881	3	52864693	rs2071041	52852538-52935428	0.3676	0.5477	6.299e-53	0	0	UTR5	NA	3700	ITIH4	chr3:52847006-52864717	mRNA	298	0.97 (0.40)	0.98 (0.53)
A_33_P3239587	17	74710783	rs2240773	74704972-74710783	1.09	0.5476	6.601e-53	0	-3727	intergenic	NA	439921	MXRA7	chr17:74671809-74707056	mRNA	298	2.88 (0.74)	2.76 (1.16)
A_23_P166306	21	44473425	rs706209	44473062-44490074	-1.303	0.547	7.925e-53	0	0	UTR3	NA	875	CBS	chr21:44473301-44496472	mRNA	287	-0.15 (1.23)	0.00 (1.31)
A_24_P565556	16	5126627	rs7188762	5122768-5126627	0.8351	0.546	1.1e-52	0	0	intronic	NA	56052	ALG1	chr16:5121810-5137380	mRNA	203	-2.81 (0.84)	-2.68 (1.15)
A_23_P344988	6	52913558	rs140563766	52855108-53003427	-0.958	0.5453	1.377e-52	0	0	intronic	NA	22858	ICK	chr6:52866098-52926600	mRNA	297	-0.66 (0.47)	-0.60 (0.44)
A_24_P941487	19	53958798	rs72483991	53946151-53958798	-1.026	0.5425	3.432e-52	0	0	exonic	nonsynonymous SNV	388561	ZNF761	chr19:53935227-53961515	mRNA	215	-2.82 (0.81)	-2.65 (0.86)
A_23_P37914	16	24831727	rs2287783	24726071-24845143	1.739	0.5418	4.248e-52	0	-25825	intergenic	NA	115584	SLC5A11	chr16:24857552-24922944	mRNA	35	-4.58 (0.85)	-4.79 (1.14)
A_23_P165788	2	170558231	rs11685651	170325515-170575812	-0.6422	0.5396	8.652e-52	0	13	downstream	NA	493911	PHOSPHO2	chr2:170550964-170558218	mRNA	298	-0.77 (0.44)	-0.70 (0.58)
A_19_P00809029	13	101217779	rs9518089	101192674-101241756	1.153	0.5394	9.321e-52	0	0	geneUnmatch	NA	NA	A2LD1	chr13:101182418-101241046	mRNA	81	-4.07 (0.94)	-4.09 (1.54)
A_23_P71415	8	124456727	rs7822061	124440174-124474986	0.4874	0.5382	1.394e-51	0	2467	intergenic	NA	55093	WDYHV1	chr8:124428965-124454260	mRNA	250	-2.64 (0.54)	-2.59 (0.68)
A_19_P00810083	8	142140207	rs11993339	142140207-142140207	-0.6191	0.5379	1.505e-51	0	-5014	intergenic	NA	NA		chr8:142126318-142135193	lincRNA	298	-0.28 (0.55)	-0.25 (0.68)
A_23_P254271	18	12321065	rs7505626	12297753-12377728	0.7614	0.5373	1.839e-51	0	0	intronic	NA	84617	TUBB6	chr18:12308257-12326568	mRNA	298	1.78 (0.64)	1.81 (0.89)
A_23_P155989	5	64908111	rs42468	64778944-64944445	-1.059	0.5373	1.849e-51	0	-49116	intergenic	NA	64105	CENPK	chr5:64813593-64858995	mRNA	197	-2.86 (1.02)	-2.71 (1.15)
A_23_P24244	10	5844628	rs6602259	5734358-5864500	-0.5438	0.5364	2.445e-51	0	38925	intergenic	NA	54906	FAM208B	chr10:5726801-5805703	mRNA	297	-0.95 (0.45)	-0.88 (0.54)
A_23_P99930	15	66766547	rs57583621	66588149-66845166	-0.6559	0.5362	2.595e-51	0	-117493	intergenic	NA	54962	TIPIN	chr15:66629008-66649054	mRNA	245	-2.26 (0.70)	-2.18 (0.79)
A_19_P00320708	7	30600954	rs38478	30538651-30642499	0.2482	0.5356	3.2e-51	0	0	ncRNA_intronic	NA	NA	LOC401320	chr7:30587973-30617395	Others	298	1.44 (0.30)	1.44 (0.39)
A_23_P422212	1	234451146	rs611676	234451146-234451146	-0.7315	0.5343	4.84e-51	0	0	intronic	NA	148641	SLC35F3	chr1:234040679-234460262	mRNA	231	-2.52 (0.75)	-2.43 (0.94)
A_23_P347528	12	51514352	rs17125401	51484646-51514352	-0.3309	0.5333	6.503e-51	0	0	intronic	NA	7024	TFCP2	chr12:51487539-51566926	mRNA	298	-0.04 (0.37)	-0.01 (0.52)
A_33_P3223648	2	37446288	rs11689186	37425428-37461786	-0.6643	0.5326	8.121e-51	0	14402	intergenic	NA	100505876	LOC100505876	chr2:37423635-37431886	Others	284	-2.01 (0.54)	-1.97 (0.60)
A_33_P3411741	11	117059347	rs90192	116967666-117068977	-0.4119	0.5326	8.15e-51	0	0	intronic	NA	51092	SIDT2	chr11:117049939-117068161	mRNA	298	-1.17 (0.44)	-1.12 (0.57)
A_23_P76291	12	11339020	rs35969491	11045512-11349454	0.4404	0.5325	8.381e-51	0	-336945	intergenic	NA	11272	PRR4	chr12:10998448-11002075	mRNA	298	-1.76 (0.39)	-1.81 (0.58)
A_33_P3282556	16	1583634	rs8048206	1579151-1777493	0.6565	0.5313	1.246e-50	0	-597	upstream	NA	79652	TMEM204	chr16:1584231-1605243	mRNA	298	1.57 (0.55)	1.54 (0.78)
A_19_P00321706	5	102118633	rs2432162	102118633-102118633	0.4632	0.5309	1.412e-50	0	-25877	intergenic	NA	NA		chr5:102144510-102145073	lincRNA	298	0.40 (0.43)	0.39 (0.63)
A_23_P7423	5	6602544	rs2303711	6600793-6623085	0.1964	0.5308	1.462e-50	0	0	intronic	NA	54888	NSUN2	chr5:6599352-6633473	mRNA	298	1.90 (0.30)	1.92 (0.40)
A_23_P79426	2	231685205	rs10006	231582298-231685205	-0.388	0.5297	2.045e-50	0	0	UTR3	NA	51719	CAB39	chr2:231577557-231685790	mRNA	298	2.14 (0.39)	2.15 (0.50)
A_23_P33683	19	8518415	rs2894538	8492574-8554787	0.6618	0.5292	2.411e-50	0	14514	intergenic	NA	51257	2014-03-02	chr19:8478187-8503901	mRNA	298	1.67 (0.72)	1.69 (0.90)
A_32_P352697	4	69178920	rs2293595	69176150-69241665	0.4796	0.5289	2.687e-50	0	0	UTR3	NA	91746	YTHDC1	chr4:69176105-69215824	mRNA	229	-2.55 (0.54)	-2.50 (0.72)
A_33_P3255631	19	40582039	rs74805553	40582039-40582039	-0.5444	0.5263	5.919e-50	0	0	exonic	nonsynonymous SNV	284323	ZNF780A	chr19:40575059-40596845	mRNA	237	-2.52 (0.55)	-2.49 (0.71)
A_33_P3272628	1	161189713	rs4489574	161187665-161189713	0.6675	0.5258	1.018e-49	0	675	downstream	NA	2207	FCER1G	chr1:161185087-161189038	Others	294	-1.23 (0.69)	-1.20 (0.81)
A_23_P86751	10	1282828	rs3793735	1282828-1285558	1.309	0.5243	1.105e-49	0	0	intronic	NA	105	ADARB2	chr10:1223253-1779670	mRNA	142	-3.52 (1.35)	-3.25 (2.16)
A_33_P3244026	20	3856678	rs2274826	3847968-3856678	0.3705	0.5241	1.191e-49	0	0	UTR3	NA	57506	MAVS	chr20:3827446-3856770	mRNA	298	-0.19 (0.30)	-0.21 (0.41)
A_23_P206382	16	67181999	rs9033	67111953-67181999	-0.2415	0.5236	1.997e-49	0	0	UTR3	NA	80262	C16orf70	chr16:67143915-67182442	mRNA	298	1.06 (0.27)	1.05 (0.34)
A_33_P3410654	12	10132283	rs7313235	10097609-10132283	-0.7378	0.5212	2.987e-49	0	-30948	intergenic	NA	387837	CLEC12B	chr12:10163231-10171399	mRNA	250	-2.47 (0.71)	-2.41 (0.84)
A_33_P3326225	8	119633194	rs880033	119611476-119672134	1.165	0.519	5.808e-49	0	0	intronic	NA	401474	SAMD12	chr8:119201694-119634184	mRNA	210	-2.72 (0.97)	-2.73 (1.35)
A_23_P84189	17	65710469	rs12603628	65705653-65724585	0.567	0.5182	7.401e-49	0	20822	intergenic	NA	26207	PITPNC1	chr17:65373924-65689647	mRNA	298	-1.03 (0.59)	-0.94 (0.91)
A_23_P201747	1	17422192	rs2076610	17413121-17429774	0.8897	0.5167	1.184e-48	0	0	intronic	NA	11240	PADI2	chr1:17393256-17445948	mRNA	298	0.31 (0.84)	0.32 (1.08)
A_23_P116614	11	86383876	rs61703751	86335459-86384519	-0.5892	0.5154	1.764e-48	0	-198	upstream	NA	10873	ME3	chr11:86152150-86383678	mRNA	289	-1.44 (0.67)	-1.33 (0.79)
A_23_P34744	1	150847647	rs11204737	150633079-150847647	-0.2846	0.5135	3.137e-48	0	-66730	intergenic	NA	1513	CTSK	chr1:150768684-150780917	mRNA	298	0.63 (0.30)	0.62 (0.41)
A_24_P135406	8	25313594	rs17202453	25257341-25341863	-0.4547	0.5135	3.184e-48	0	0	intronic	NA	54793	KCTD9	chr8:25285363-25315984	mRNA	298	-0.23 (0.34)	-0.21 (0.40)
A_23_P9582	16	28837515	rs8049439	28499291-28837515	0.2473	0.5133	3.309e-48	0	16217	intergenic	NA	7284	TUFM	chr16:28853732-28857729	mRNA	298	3.33 (0.27)	3.30 (0.37)
A_23_P216501	9	35712003	rs2295795	35696625-35723712	-0.4938	0.513	3.612e-48	0	-21950	intergenic	NA	7169	TPM2	chr9:35681990-35690053	mRNA	298	0.60 (0.51)	0.63 (0.63)
A_24_P213161	19	55481669	rs269913	55481669-55481669	0.785	0.5129	3.727e-48	0	0	intronic	NA	55655	NLRP2	chr19:55476652-55512510	mRNA	267	-1.99 (0.87)	-1.86 (1.11)
A_23_P2616	12	7900184	rs10845821	7900184-7904111	0.9764	0.5125	4.239e-48	0	0	intronic	NA	170482	CLEC4C	chr12:7882011-7902069	mRNA	166	-3.19 (0.91)	-3.12 (1.34)
A_23_P12113	1	213037310	rs3768548	213009469-213097283	0.3691	0.5117	5.405e-48	0	0	intronic	NA	28982	FLVCR1	chr1:213031597-213072705	mRNA	298	-0.40 (0.40)	-0.40 (0.53)
A_33_P3382498	19	52132392	rs78265344	52132392-52132392	-4.115	0.5107	7.331e-48	0	13414	intergenic	NA	100049587	SIGLEC14	chr19:52145806-52150132	mRNA	207	0.41 (4.06)	2.53 (8.45)
A_33_P3682006	9	136519702	rs2097628	136519702-136520662	-0.8191	0.5087	1.359e-47	0	0	geneUnmatch	NA	NA		chr9:136519220-136522435	Others	294	-1.12 (0.83)	-1.05 (1.11)
A_19_P00317887	17	17059109	rs4985704	17022841-17099717	0.3545	0.5099	1.359e-47	0	0	intronic	NA	NA	MPRIP	chr17:16946074-17095962	mRNA	298	2.09 (0.40)	2.09 (0.57)
A_23_P66158	16	19721515	rs720176	19708196-19824638	0.3829	0.5082	2.264e-47	0	0	geneUnmatch	NA	400506	C16orf88	chr16:19717674-19729492	mRNA	298	-0.26 (0.36)	-0.27 (0.49)
A_23_P169112	8	145625283	rs2291135	145600697-145637148	0.4062	0.5057	3.342e-47	0	0	intronic	NA	29894	CPSF1	chr8:145618446-145634733	mRNA	298	-1.41 (0.45)	-1.38 (0.55)
A_33_P3270599	9	35696625	rs2025126	35696625-35723712	-0.5209	0.5044	4.972e-47	0	-6572	intergenic	NA	7169	TPM2	chr9:35681990-35690053	mRNA	298	-0.12 (0.55)	-0.07 (0.68)
A_33_P3379341	22	24402321	rs5760176	24296483-24402321	2.083	0.5041	5.352e-47	0	28278	intergenic	NA	391322	LOC391322	chr22:24373117-24374043	mRNA	156	-3.54 (1.87)	-2.59 (3.50)
A_19_P00320500	6	86415813	rs1173416	86180732-86425148	0.8957	0.5028	7.864e-47	0	27906	intergenic	NA	NA		chr6:86386850-86387907	lincRNA	107	-3.48 (0.89)	-3.46 (1.31)
A_32_P2452	12	29926132	rs10843504	29919461-29933951	1.615	0.5015	1.163e-46	0	0	intronic	NA	83857	TMTC1	chr12:29653746-29937692	mRNA	150	-3.23 (1.59)	-3.01 (2.93)
A_19_P00320635	6	86415813	rs1173416	86180732-86425148	0.9345	0.5004	1.606e-46	0	27926	intergenic	NA	NA		chr6:86386801-86387887	lincRNA	154	-3.41 (0.97)	-3.32 (1.36)
A_23_P83094	9	82345399	rs2027007	82177290-82347458	0.3584	0.5002	1.721e-46	0	3743	intergenic	NA	7091	TLE4	chr9:82186878-82341656	mRNA	298	2.30 (0.35)	2.30 (0.48)
A_23_P9443	9	132589633	rs8719	132549493-132601903	-0.668	0.5008	2.058e-46	0	0	UTR3	NA	51759	C9orf78	chr9:132589564-132597572	mRNA	298	3.58 (0.60)	3.58 (0.77)
A_24_P19752	1	160304166	rs4656899	160161727-160324684	0.294	0.4995	2.099e-46	0	-49225	intergenic	NA	5824	PEX19	chr1:160246599-160254941	mRNA	298	0.38 (0.25)	0.39 (0.30)
A_33_P3326682	1	161373472	rs10157158	161285292-161384550	-0.3414	0.4987	2.691e-46	0	38931	intergenic	NA	6391	SDHC	chr1:161284166-161334541	mRNA	298	-0.80 (0.37)	-0.78 (0.49)
A_32_P78816	7	55848150	rs4948073	55848150-55855216	-1.279	0.4983	3.033e-46	0	230594	intergenic	NA	5723	PSPH	chr7:56078744-56119268	mRNA	295	0.79 (1.13)	0.96 (0.99)
A_33_P3366073	13	50300502	rs7982132	50266109-50307834	-0.3991	0.4983	3.075e-46	0	-34879	intergenic	NA	84650	EBPL	chr13:50234810-50265623	Others	298	0.68 (0.42)	0.74 (0.52)
A_23_P372874	1	153618766	rs7934	153604112-153642909	0.3085	0.498	3.325e-46	0	-12198	intergenic	NA	6284	S100A13	chr1:153591275-153606568	mRNA	298	-0.60 (0.37)	-0.62 (0.54)
A_33_P3349466	18	9285892	rs1074347	9285892-9321217	0.3285	0.4969	4.629e-46	0	0	UTR3	NA	23253	ANKRD12	chr18:9136751-9285983	mRNA	297	-1.52 (0.38)	-1.47 (0.50)
A_24_P286935	10	104436641	rs8354	104384029-104536360	0.3228	0.4963	5.54e-46	0	0	UTR3	NA	403	ARL3	chr10:104433484-104474190	mRNA	298	-1.46 (0.36)	-1.47 (0.44)
A_19_P00811812	17	17091799	rs12602583	17022841-17099717	0.4161	0.4936	1.69e-45	0	0	UTR3	NA	NA	MPRIP	chr17:16946074-17095962	mRNA	298	-1.19 (0.49)	-1.15 (0.68)
A_23_P70020	5	139597580	rs17208094	139545302-139664820	0.286	0.4924	1.706e-45	0	27055	intergenic	NA	5201	PFDN1	chr5:139624635-139682689	mRNA	298	1.35 (0.36)	1.34 (0.53)
A_33_P3219840	6	29969818	rs9261089	29610989-30062058	0.9141	0.4931	1.999e-45	0	0	ncRNA_exonic	NA	80862	ZNRD1-AS1	chr6:29968788-30028961	Others	258	-2.54 (0.57)	-2.59 (0.63)
A_33_P3230488	11	67200819	rs4930427	67196237-67253673	-0.2626	0.4918	2.041e-45	0	0	exonic	synonymous SNV	6199	RPS6KB2	chr11:67195935-67202879	mRNA	298	3.64 (0.29)	3.65 (0.38)
A_23_P123454	8	21965113	rs3739435	21949070-21984488	-0.3484	0.4914	2.335e-45	0	0	exonic	nonsynonymous SNV	79873	NUDT18	chr8:21964383-21966932	mRNA	298	-0.36 (0.38)	-0.37 (0.51)
A_23_P200252	1	233091463	rs12725558	233089728-233091463	-0.6827	0.4876	6.952e-45	0	0	exonic	synonymous SNV	84284	NTPCR	chr1:233086370-233114219	mRNA	297	-1.00 (0.49)	-0.96 (0.71)
A_23_P145134	6	167506274	rs73039162	167363473-167513030	0.6839	0.4873	7.547e-45	0	52208	intergenic	NA	11116	FGFR1OP	chr6:167412816-167454066	mRNA	298	-0.67 (0.42)	-0.73 (0.55)
A_24_P926783	19	52882520	rs2059818	52880265-52893473	1.229	0.4869	8.546e-45	0	0	intronic	NA	400713	ZNF880	chr19:52873170-52889048	mRNA	75	-4.01 (0.98)	-3.93 (1.60)
A_24_P7179	21	47868321	rs11702704	47773103-47982652	0.4523	0.486	1.098e-44	0	-10541	intergenic	NA	23181	DIP2A	chr21:47878862-47989926	mRNA	283	-1.77 (0.52)	-1.74 (0.64)
A_33_P3228102	3	132436324	rs7652305	132436324-132436324	0.3468	0.483	2.587e-44	0	0	geneUnmatch	NA	27031	NPHP3	chr3:132399453-132441303	mRNA	298	-0.12 (0.44)	-0.12 (0.58)
A_33_P3251093	5	150854881	rs165351	150846361-150871081	0.4025	0.4829	2.663e-44	0	0	intronic	NA	206358	SLC36A1	chr5:150827163-150871940	mRNA	298	1.32 (0.44)	1.31 (0.58)
A_23_P97860	10	91002927	rs1412444	91002927-91005854	0.3868	0.4823	3.242e-44	0	0	intronic	NA	3988	LIPA	chr10:90973326-91011660	mRNA	298	3.12 (0.37)	3.11 (0.44)
A_19_P00319295	20	3856678	rs2274826	3847968-3856678	0.3616	0.4816	3.931e-44	0	0	UTR3	NA	NA	MAVS	chr20:3827446-3856770	mRNA	298	-0.27 (0.31)	-0.27 (0.41)
A_32_P128701	4	120126233	rs1511022	120074111-120126233	1.347	0.4809	4.758e-44	0	-7549	intergenic	NA	54532	USP53	chr4:120133782-120216673	mRNA	291	-1.43 (0.67)	-1.49 (0.69)
A_23_P406227	16	88739988	rs11076696	88739988-88740084	-0.5317	0.4831	6.909e-44	0	0	geneUnmatch	NA	197187	MGC23284	chr16:88729781-88753594	Others	294	-1.28 (0.52)	-1.22 (0.69)
A_32_P105549	10	47681957	rs4500424	47681389-47681957	2.286	0.4781	1.471e-43	0	-64963	intergenic	NA	244	ANXA8L2	chr10:47746920-47763041	mRNA	115	-3.67 (1.26)	-3.96 (1.78)
A_33_P3357530	5	1100831	rs60833263	1097281-1100831	-0.5011	0.4764	1.729e-43	0	0	intronic	NA	10723	SLC12A7	chr5:1050489-1112172	mRNA	298	4.34 (0.45)	4.39 (0.63)
A_19_P00316709	7	79122018	rs2079385	79089045-79122018	1.351	0.4759	1.98e-43	0	21494	intergenic	NA	NA	MAGI2-AS3	chr7:79083276-79100524	Others	93	-3.95 (1.20)	-3.93 (1.93)
A_23_P254944	22	24402321	rs5760176	24296483-24402321	1.921	0.4748	2.755e-43	0	-18037	intergenic	NA	2952	GSTT1	chr22:24376139-24384284	mRNA	154	-3.43 (1.77)	-2.73 (3.31)
A_33_P3396831	1	156280300	rs11582672	156213257-156324076	0.5054	0.4742	3.211e-43	0	0	intronic	NA	7203	CCT3	chr1:156278752-156308206	Others	226	-2.76 (0.54)	-2.74 (0.75)
A_33_P3405334	5	150618993	rs72794132	150618993-150618993	0.7411	0.4742	3.213e-43	0	-13620	intergenic	NA	2760	GM2A	chr5:150632613-150649955	mRNA	298	2.66 (0.40)	2.61 (0.46)
A_19_P00322359	6	86388223	rs3087978	86180732-86425148	0.6707	0.4736	3.773e-43	0	487	downstream	NA	NA		chr6:86386806-86387736	lincRNA	234	-2.82 (0.68)	-2.84 (0.96)
A_33_P3290949	2	86364653	rs2241433	86344237-86364653	-0.5467	0.4733	4.146e-43	0	0	exonic	nonsynonymous SNV	55037	PTCD3	chr2:86333305-86369280	Others	281	-2.02 (0.52)	-1.96 (0.64)
A_23_P209778	2	128611806	rs3816127	128589453-128641191	0.2245	0.473	4.467e-43	0	0	intronic	NA	5433	POLR2D	chr2:128603840-128615729	mRNA	298	-0.05 (0.25)	-0.04 (0.33)
A_33_P3379396	12	53074593	rs2171586	53071560-53091566	1.277	0.473	4.522e-43	0	-402	upstream	NA	3848	KRT1	chr12:53068520-53074191	mRNA	298	3.65 (1.17)	3.65 (1.52)
A_33_P3332970	12	10015082	rs253147	10004648-10020267	-0.3561	0.4721	5.825e-43	0	0	intronic	NA	9976	CLEC2B	chr12:10004968-10022458	mRNA	298	1.05 (0.41)	1.06 (0.51)
A_33_P3398107	20	43995880	rs2245717	43980726-44045570	-0.1947	0.472	5.938e-43	0	0	ncRNA_UTR3	NA	90196	SYS1	chr20:43990577-44005442	mRNA	298	0.79 (0.24)	0.78 (0.32)
A_23_P319050	19	21557835	rs2088762	21473737-21718822	-0.4852	0.472	6.022e-43	0	-22086	intergenic	NA	284443	ZNF493	chr19:21579921-21610297	mRNA	273	-1.90 (0.54)	-1.86 (0.70)
A_33_P3228072	3	132436324	rs7652305	132436324-132436324	0.3487	0.4717	6.525e-43	0	0	geneUnmatch	NA	27031	NPHP3	chr3:132399453-132441303	mRNA	298	-0.50 (0.42)	-0.51 (0.55)
A_24_P399500	19	7699205	rs3745364	7694393-7710920	-0.3569	0.4712	7.448e-43	0	-635	upstream	NA	126006	PCP2	chr19:7696507-7698570	mRNA	298	0.66 (0.32)	0.70 (0.42)
A_23_P50508	19	48622545	rs274883	48622545-48652800	0.7848	0.4709	8.191e-43	0	-8436	intergenic	NA	8605	PLA2G4C	chr19:48551100-48614109	mRNA	298	-0.76 (0.79)	-0.72 (1.21)
A_33_P3323742	1	24294587	rs35233638	24286897-24321935	-0.3535	0.4709	8.266e-43	0	4635	intergenic	NA	55629	PNRC2	chr1:24286301-24289952	mRNA	298	0.62 (0.40)	0.59 (0.49)
A_33_P3397865	19	55671374	rs891187	55668819-55699095	1.073	0.4693	1.276e-42	0	-10768	intergenic	NA	7138	TNNT1	chr19:55644161-55660606	mRNA	298	-0.20 (0.85)	-0.29 (1.13)
A_23_P360626	17	17087440	rs11657189	17022841-17099717	0.475	0.4692	1.322e-42	0	16869	intergenic	NA	201164	PLD6	chr17:17104309-17109646	mRNA	297	-0.57 (0.52)	-0.56 (0.71)
A_23_P120364	20	62141509	rs1757703	62135595-62148912	0.4697	0.4688	1.486e-42	0	-10624	intergenic	NA	79144	PPDPF	chr20:62152133-62153524	mRNA	298	5.50 (0.47)	5.45 (0.62)
A_24_P721699	19	58858676	rs1265957	58840905-58858676	-0.5409	0.4677	1.99e-42	0	-4660	intergenic	NA	503538	A1BG-AS1	chr19:58863336-58866549	Others	293	-1.47 (0.46)	-1.41 (0.53)
A_23_P69242	3	4403537	rs4685744	4403537-4410534	0.2522	0.4674	2.144e-42	0	0	UTR3	NA	285362	SUMF1	chr3:4402829-4508966	mRNA	298	2.14 (0.35)	2.14 (0.48)
A_33_P3340639	10	113940829	rs10885314	113920465-113940829	0.3697	0.4664	2.908e-42	0	0	intronic	NA	57678	GPAM	chr10:113909622-113943525	Others	297	-1.12 (0.44)	-1.12 (0.55)
A_19_P00328825	5	149876885	rs11167504	149875731-149897291	-0.6082	0.4646	4.694e-42	0	0	geneUnmatch	NA	NA		chr5:149866432-149881748	lincRNA	297	-1.20 (0.62)	-1.13 (0.79)
A_33_P3262205	20	34218673	rs12481228	34218673-34543125	-0.5982	0.4634	6.681e-42	0	0	exonic	nonsynonymous SNV	8904	CPNE1	chr20:34213953-34252878	mRNA	298	3.06 (0.33)	3.07 (0.37)
A_23_P37569	15	91449702	rs12594307	91447686-91483494	-0.3319	0.4606	1.448e-41	0	0	exonic	synonymous SNV	4122	MAN2A2	chr15:91447420-91465815	mRNA	298	1.58 (0.38)	1.57 (0.51)
A_33_P3772150	10	1282828	rs3793735	1282828-1285558	1.113	0.4604	1.521e-41	0	0	intronic	NA	105	ADARB2	chr10:1223253-1779670	mRNA	187	-2.96 (1.19)	-2.74 (1.65)
A_23_P202587	10	118712455	rs1905542	118646129-118776306	-0.5177	0.4597	1.807e-41	0	0	intronic	NA	57698	KIAA1598	chr10:118644306-118765088	mRNA	298	-0.74 (0.59)	-0.73 (0.80)
A_23_P100315	16	461762	rs1204504	461762-492529	-0.3082	0.4631	1.832e-41	0	0	intronic	NA	26063	DECR2	chr16:451858-462487	mRNA	298	-0.15 (0.37)	-0.16 (0.52)
A_23_P334751	1	235677290	rs182365	235628908-235685670	-0.4152	0.4593	2.054e-41	0	-9509	intergenic	NA	148789	B3GALNT2	chr1:235610533-235667781	mRNA	298	-0.44 (0.37)	-0.42 (0.43)
A_33_P3413701	5	96110211	rs7063	96109244-96139866	-0.7508	0.4591	2.17e-41	0	0	geneUnmatch	NA	51752	ERAP1	chr5:96096514-96149848	mRNA	298	1.93 (0.39)	2.00 (0.52)
A_23_P20363	8	79601420	rs1872072	79556148-79651141	-0.5936	0.4586	2.477e-41	0	0	geneUnmatch	NA	51101	FAM164A	chr8:79578282-79632000	mRNA	298	0.35 (0.40)	0.39 (0.54)
A_24_P202840	20	1469960	rs6079336	1451628-1485913	0.5252	0.4581	2.845e-41	0	0	intronic	NA	284759	SIRPB2	chr20:1455236-1472233	mRNA	298	0.50 (0.52)	0.52 (0.68)
A_33_P3411632	14	105992183	rs11624007	105969112-105992183	-0.8205	0.4581	2.868e-41	0	-770	upstream	NA	80757	TMEM121	chr14:105992953-105996539	mRNA	289	-1.20 (0.86)	-1.09 (0.97)
A_23_P210719	20	1448366	rs6135033	1447941-1448366	0.3666	0.4573	3.543e-41	0	-29	upstream	NA	55968	NSFL1C	chr20:1422807-1448337	mRNA	298	-0.11 (0.39)	-0.11 (0.56)
A_23_P42004	6	110798019	rs11153237	110792301-110798019	0.7363	0.4584	3.583e-41	0	-175	upstream	NA	85413	SLC22A16	chr6:110745906-110797844	mRNA	289	-1.98 (0.74)	-1.95 (0.93)
A_23_P309967	16	23677006	rs35586	23666557-23712183	0.3542	0.4565	4.39e-41	0	0	exonic	synonymous SNV	84516	DCTN5	chr16:23652687-23685068	mRNA	298	-1.39 (0.42)	-1.35 (0.58)
A_23_P40453	21	37492881	rs2242798	37481477-37532222	-0.7141	0.4559	5.196e-41	0	-14382	intergenic	NA	874	CBR3	chr21:37507263-37518860	mRNA	258	-2.57 (0.78)	-2.50 (0.92)
A_24_P925314	5	150618993	rs72794132	150618993-150618993	0.684	0.4554	5.965e-41	0	-13620	intergenic	NA	2760	GM2A	chr5:150632613-150649955	mRNA	298	-0.68 (0.43)	-0.74 (0.53)
A_23_P153390	19	7779733	rs11673122	7778963-7782629	0.7767	0.4535	9.894e-41	0	14110	intergenic	NA	339390	CLEC4G	chr19:7793843-7797057	mRNA	269	-1.76 (0.80)	-1.71 (1.04)
A_24_P241318	14	73371729	rs11629006	73371729-73371729	0.3487	0.4532	1.076e-40	0	-21311	intergenic	NA	26094	DCAF4	chr14:73393040-73426357	mRNA	298	-0.36 (0.41)	-0.35 (0.56)
A_23_P126135	1	12046089	rs873458	12038059-12059412	-0.3354	0.4509	2.029e-40	0	0	intronic	NA	9927	MFN2	chr1:12040238-12073572	mRNA	298	3.98 (0.35)	3.95 (0.47)
A_24_P258051	10	27459670	rs1981296	27277310-27497074	0.3972	0.4496	2.882e-40	0	0	exonic	synonymous SNV	84930	MASTL	chr10:27443753-27475848	mRNA	292	-2.13 (0.44)	-2.10 (0.58)
A_23_P316460	7	150026753	rs11769348	150025915-150053806	-0.2884	0.4495	2.982e-40	0	-185	upstream	NA	113763	C7orf29	chr7:150026938-150029810	mRNA	298	0.57 (0.35)	0.59 (0.46)
A_23_P7099	4	178395171	rs17741740	178393335-178400913	-0.2207	0.4484	3.967e-40	0	-31514	intergenic	NA	175	AGA	chr4:178351928-178363657	mRNA	298	0.13 (0.29)	0.13 (0.40)
A_33_P3406661	14	77662409	rs7154521	77649254-77676449	0.9189	0.4472	5.533e-40	0	0	intronic	NA	57156	TMEM63C	chr14:77648102-77725838	mRNA	294	-0.95 (0.84)	-1.00 (1.13)
A_19_P00331582	5	114537045	rs265415	114537045-114537045	-0.3922	0.4481	5.808e-40	0	0	geneUnmatch	NA	NA		chr5:114534926-114542826	lincRNA	298	-0.32 (0.37)	-0.30 (0.45)
A_33_P3340205	22	24255296	rs4822455	24241101-24324052	-0.8924	0.4464	6.872e-40	0	-53730	intergenic	NA	100037417	DDTL	chr22:24309026-24314748	mRNA	58	-3.97 (0.93)	-3.85 (1.45)
A_33_P3212645	1	145398042	rs16827081	145395604-145446285	0.3592	0.4451	9.629e-40	0	112130	intergenic	NA	388677	NOTCH2NL	chr1:145209111-145285912	mRNA	298	2.95 (0.38)	2.93 (0.50)
A_23_P207680	17	44814884	rs7226263	44788310-44853872	-0.5179	0.4445	1.146e-39	0	-375750	intergenic	NA	100506084	ARL17B	chr17:44376913-44439134	mRNA	298	0.95 (0.58)	0.99 (0.74)
A_23_P63343	1	7980338	rs161826	7975789-8015436	-1.534	0.4437	1.397e-39	0	-66787	intergenic	NA	10911	UTS2	chr1:7907672-7913551	mRNA	279	0.20 (1.63)	0.70 (1.17)
A_23_P164387	17	38791481	rs1474454	38772965-38875308	-0.172	0.4417	2.371e-39	0	0	intronic	NA	6605	SMARCE1	chr17:38783972-38804103	mRNA	298	2.50 (0.29)	2.49 (0.37)
A_24_P360269	6	167411008	rs400837	167371110-167411008	-0.3639	0.4412	2.721e-39	0	-40931	intergenic	NA	8635	RNASET2	chr6:167343004-167370077	mRNA	298	5.81 (0.41)	5.79 (0.58)
A_23_P398491	15	40837370	rs2924389	40824710-41001187	0.6641	0.4408	2.998e-39	0	-12621	intergenic	NA	359821	MRPL42P5	chr15:40824083-40824749	Others	298	-0.44 (0.40)	-0.46 (0.48)
A_33_P3343690	11	110335659	rs11213415	110317166-110341770	0.3439	0.4404	3.351e-39	0	54	downstream	NA	2230	FDX1	chr11:110300594-110335605	mRNA	298	-1.69 (0.32)	-1.70 (0.37)
A_23_P396299	11	10563823	rs12278433	10562140-10627711	-0.9628	0.4403	3.449e-39	0	0	ncRNA_intronic	NA	100129827	MRVI1-AS1	chr11:10562787-10621479	Others	244	-2.36 (0.71)	-2.26 (0.82)
A_23_P7827	6	116783619	rs117361304	116783619-116783619	-1.105	0.4414	3.481e-39	0	0	geneUnmatch	NA	441168	FAM26F	chr6:116782556-116784934	mRNA	298	1.30 (0.76)	1.31 (0.83)
A_23_P100868	17	34866546	rs2306593	34842521-34869155	0.275	0.439	4.885e-39	0	0	intronic	NA	80179	MYO19	chr17:34851599-34891305	mRNA	298	-0.92 (0.34)	-0.92 (0.41)
A_33_P3284108	17	44814884	rs7226263	44788310-44853872	-0.609	0.4388	5.184e-39	0	0	intronic	NA	4905	NSF	chr17:44668035-44834830	mRNA	298	-0.16 (0.67)	-0.08 (0.87)
A_33_P3404749	15	33398259	rs345776	33394865-33402404	-0.4132	0.4376	7.036e-39	0	-38174	intergenic	NA	342184	FMN1	chr15:33057747-33360085	mRNA	295	-1.45 (0.41)	-1.41 (0.49)
A_19_P00319007	7	30538651	rs38409	30538651-30602598	0.2657	0.4372	7.845e-39	0	49322	intergenic	NA	NA	LOC401320	chr7:30587973-30617395	Others	298	-0.22 (0.33)	-0.22 (0.44)
A_33_P3374643	11	73575320	rs17132411	73378974-73586529	-0.3395	0.4369	8.5e-39	0	-12713	intergenic	NA	80227	PAAF1	chr11:73588033-73638779	mRNA	298	1.45 (0.31)	1.47 (0.37)
A_33_P3315554	2	241466210	rs7603521	241463453-241509712	0.4618	0.4353	1.306e-38	0	0	intronic	NA	51281	ANKMY1	chr2:241418839-241497405	mRNA	298	0.83 (0.39)	0.82 (0.50)
A_19_P00331109	20	3856678	rs2274826	3847968-3856678	0.3375	0.4351	1.368e-38	0	0	geneUnmatch	NA	NA		chr20:3850525-3857695	lincRNA	298	-0.57 (0.29)	-0.58 (0.36)
A_23_P19322	6	39077665	rs76950754	39072654-39078121	-0.693	0.4347	1.516e-38	0	0	geneUnmatch	NA	55776	C6orf64	chr6:39071840-39082865	mRNA	297	-1.05 (0.45)	-0.99 (0.52)
A_23_P371039	20	61371222	rs3787529	61364134-61376127	1.181	0.4339	1.901e-38	0	0	intronic	NA	4923	NTSR1	chr20:61340189-61394123	mRNA	192	-3.06 (1.11)	-2.86 (1.54)
A_33_P3272189	2	103349374	rs2540318	103314660-103385808	0.4189	0.4338	1.945e-38	0	0	intronic	NA	84804	MFSD9	chr2:103333666-103353337	mRNA	298	-0.17 (0.39)	-0.17 (0.48)
A_23_P77048	14	100771483	rs12432201	100762503-100771483	0.6228	0.4326	2.642e-38	0	0	intronic	NA	123096	SLC25A29	chr14:100757453-100772860	mRNA	298	1.39 (0.74)	1.38 (1.24)
A_19_P00327575	2	75190024	rs12713820	75166499-75276081	0.2714	0.4325	2.694e-38	0	-26282	intergenic	NA	NA		chr2:75153892-75163742	lincRNA	298	0.01 (0.50)	0.04 (0.63)
A_19_P00322495	6	99964221	rs17822911	99961977-99976863	-0.6228	0.4322	2.922e-38	0	-4649	intergenic	NA	NA	LOC100130890	chr6:99968870-99981061	mRNA	285	-1.72 (0.53)	-1.64 (0.61)
A_33_P3399433	20	3762095	rs2281479	3758426-3762095	0.4574	0.4309	4.093e-38	0	-13643	intergenic	NA	54976	C20orf27	chr20:3734158-3748452	mRNA	298	4.63 (0.48)	4.56 (0.67)
A_33_P3216427	4	953698	rs4690326	953698-953698	-0.3488	0.4317	4.41e-38	0	0	UTR3	NA	1609	DGKQ	chr4:952675-967344	mRNA	298	1.99 (0.43)	2.00 (0.59)
A_23_P122001	5	79920073	rs12517451	79920073-80021193	0.254	0.4306	4.413e-38	0	-30221	intergenic	NA	4437	MSH3	chr5:79950294-80172634	mRNA	298	-0.55 (0.33)	-0.55 (0.42)
A_32_P177097	19	7084089	rs118095691	7083818-7085442	-0.4631	0.4327	4.592e-38	0	0	UTR3	NA	79230	ZNF557	chr19:7069471-7087979	mRNA	298	-0.01 (0.36)	-0.01 (0.48)
A_23_P96271	18	3247256	rs4798075	3246824-3247256	-0.4155	0.4305	4.593e-38	0	-27150	intergenic	NA	8736	MYOM1	chr18:3066805-3220106	mRNA	298	-1.29 (0.43)	-1.26 (0.63)
A_33_P3221999	17	38066267	rs1008723	37985801-38088417	-0.3752	0.4289	6.878e-38	0	0	intronic	NA	55876	GSDMB	chr17:38060848-38074903	mRNA	298	2.14 (0.41)	2.16 (0.53)
A_23_P82913	8	125463250	rs3812475	125463098-125552276	0.2571	0.4288	7.06e-38	0	0	exonic	nonsynonymous SNV	55039	TRMT12	chr8:125463048-125465267	mRNA	298	-0.29 (0.36)	-0.28 (0.47)
A_24_P252996	11	71894585	rs1893007	71894585-71915347	2.389	0.4274	1.014e-37	0	43651	intergenic	NA	2352	FOLR3	chr11:71846771-71850934	mRNA	298	0.93 (1.47)	0.59 (1.02)
A_19_P00322995	3	156529394	rs7641929	156525562-156538738	0.4732	0.4267	1.216e-37	0	-25021	intergenic	NA	NA		chr3:156503913-156504373	lincRNA	298	-1.29 (0.43)	-1.29 (0.50)
A_19_P00320759	5	42969416	rs309924	42951941-43164993	-0.2896	0.4267	1.242e-37	0	16087	intergenic	NA	NA	FLJ32255	chr5:42985503-42993437	Others	298	1.09 (0.34)	1.12 (0.47)
A_33_P3336587	15	31531301	rs72716599	31531301-31531301	1.589	0.4265	1.293e-37	0	-8251	intergenic	NA	2676-10-07	LOC283710	chr15:31514970-31523050	mRNA	293	-1.51 (0.81)	-1.64 (0.72)
A_33_P3407424	22	37970808	rs4821669	37965438-37970866	-0.5645	0.4263	1.353e-37	0	5396	intergenic	NA	11135	CDC42EP1	chr22:37956471-37965412	mRNA	298	0.40 (0.63)	0.35 (0.85)
A_24_P169048	22	32793269	rs2294311	32784051-32823156	-0.6026	0.4263	1.361e-37	0	-26206	intergenic	NA	10737	RFPL3-AS1	chr22:32755893-32767063	Others	144	-3.13 (0.71)	-3.07 (0.91)
A_33_P3399373	3	127295084	rs920233	127280969-127392730	-0.3599	0.4263	1.363e-37	0	0	intronic	NA	131601	TPRA1	chr3:127291908-127309568	mRNA	298	1.31 (0.33)	1.37 (0.50)
A_23_P157715	8	145687475	rs10108150	145682514-145687475	-0.2546	0.4262	1.405e-37	0	-34634	intergenic	NA	84988	PPP1R16A	chr8:145722109-145727504	mRNA	298	1.47 (0.35)	1.48 (0.51)
A_23_P203949	12	31240334	rs10743750	31229317-31241345	0.4111	0.4259	1.506e-37	0	0	intronic	NA	1663	DDX11	chr12:31226779-31257725	mRNA	298	-0.24 (0.36)	-0.25 (0.54)
A_23_P100056	15	64987225	rs11858605	64351605-65084860	2.681	0.4243	2.259e-37	0	44868	intergenic	NA	348093	RBPMS2	chr15:65032093-65067770	mRNA	123	-3.55 (1.29)	-3.60 (1.66)
A_23_P165333	2	127839434	rs4663093	127839434-127839434	-0.4659	0.4264	2.296e-37	0	0	intronic	NA	274	BIN1	chr2:127805607-127864864	mRNA	298	1.32 (0.40)	1.35 (0.53)
A_33_P3265075	11	73575320	rs17132411	73378974-73586529	-0.3536	0.4242	2.359e-37	0	-12713	intergenic	NA	80227	PAAF1	chr11:73588033-73638779	mRNA	298	1.38 (0.32)	1.41 (0.43)
A_23_P431569	12	779906	rs7314661	779906-783350	0.4898	0.4241	2.412e-37	0	24860	intergenic	NA	NA		chr12:752114-755046	Others	298	0.64 (0.34)	0.59 (0.48)
A_23_P62659	1	40555802	rs3122438	40552275-40563700	-0.5732	0.4239	2.536e-37	0	0	intronic	NA	5538	PPT1	chr1:40538382-40563142	mRNA	298	5.51 (0.42)	5.53 (0.53)
A_23_P25293	12	6636392	rs733593	6562768-6636392	0.6373	0.4238	2.582e-37	0	0	intronic	NA	9918	NCAPD2	chr12:6603298-6641132	mRNA	298	0.43 (0.56)	0.46 (0.79)
A_19_P00808232	3	15978955	rs9310490	15977108-15990878	-0.7659	0.4235	2.828e-37	0	-115066	intergenic	NA	NA		chr3:16094021-16196696	lincRNA	264	-2.13 (0.78)	-2.05 (1.02)
A_23_P203947	12	31240334	rs10743750	31229317-31241345	0.4496	0.4226	3.52e-37	0	0	intronic	NA	1663	DDX11	chr12:31226779-31257725	mRNA	297	-1.11 (0.36)	-1.14 (0.44)
A_33_P3266010	11	66102769	rs7950463	66091424-66106725	-0.6588	0.4225	4.853e-37	0	0	intronic	NA	9610	RIN1	chr11:66099542-66104000	mRNA	298	0.49 (0.55)	0.55 (0.74)
A_33_P3417260	9	77705570	rs10869497	77698266-77705570	0.3618	0.4211	5.23e-37	0	-2437	intergenic	NA	54981	C9orf95	chr9:77676116-77703133	mRNA	298	0.51 (0.44)	0.55 (0.60)
A_24_P200848	7	17814051	rs2537592	17811797-17817037	0.3403	0.4209	5.498e-37	0	16334	intergenic	NA	23161	SNX13	chr7:17830385-17980131	mRNA	298	0.51 (0.37)	0.48 (0.51)
A_24_P680657	11	32626331	rs201895	32601144-32814473	1.387	0.4207	5.784e-37	0	0	intronic	NA	493860	CCDC73	chr11:32623626-32816187	mRNA	5	-5.39 (0.84)	-5.52 (0.79)
A_33_P3342443	7	102347818	rs11760506	102334106-102347818	0.53	0.4203	6.328e-37	0	-90613	intergenic	NA	10156	RASA4	chr7:102220093-102257205	mRNA	298	-0.06 (0.45)	-0.08 (0.68)
A_23_P410965	1	33208623	rs58946763	33187258-33208623	-0.8234	0.4203	6.459e-37	0	0	intronic	NA	57648	KIAA1522	chr1:33207512-33240571	mRNA	265	-2.49 (0.64)	-2.43 (0.69)
A_23_P59397	6	159423781	rs2143648	159350966-159461931	0.3603	0.4199	7.097e-37	0	-2583	intergenic	NA	83861	RSPH3	chr6:159398266-159421198	mRNA	298	-0.17 (0.43)	-0.18 (0.59)
A_23_P133293	5	94060445	rs306580	94060445-94060445	-0.4013	0.4194	8.148e-37	0	0	intronic	NA	79772	MCTP1	chr5:94042284-94620279	mRNA	298	0.19 (0.42)	0.22 (0.52)
A_23_P211627	22	45547814	rs132825	45530876-45583935	0.3136	0.4193	8.298e-37	0	-11912	intergenic	NA	10762	NUP50	chr22:45559726-45583892	mRNA	298	-0.35 (0.38)	-0.34 (0.52)
A_19_P00812510	19	37435486	rs28495495	37377159-37488055	0.7494	0.4187	9.731e-37	0	-59994	intergenic	NA	NA		chr19:37495480-37495939	lincRNA	219	-2.67 (0.67)	-2.68 (0.89)
A_23_P115407	1	110213000	rs1149178	110213000-110213000	0.6322	0.4186	9.921e-37	0	-17418	intergenic	NA	2944	GSTM1	chr1:110230418-110236367	mRNA	281	-2.36 (0.62)	-2.41 (0.88)
A_23_P98345	11	130783543	rs73028898	130707319-130785205	0.28	0.4182	1.089e-36	0	0	intronic	NA	399979	SNX19	chr11:130745766-130786382	mRNA	298	0.04 (0.27)	0.02 (0.35)
A_19_P00315662	3	156529394	rs7641929	156525562-156538738	0.9864	0.418	1.149e-36	0	-50160	intergenic	NA	NA		chr3:156478565-156479234	lincRNA	110	-3.38 (0.89)	-3.35 (1.19)
A_23_P116414	11	63381877	rs3809073	63366389-63381877	-0.4436	0.4189	1.215e-36	0	0	UTR5	NA	11145	PLA2G16	chr11:63341934-63381941	mRNA	298	2.01 (0.53)	2.04 (0.74)
A_23_P32036	9	77698266	rs2273768	77698266-77705570	0.3676	0.4163	1.796e-36	0	0	geneUnmatch	NA	54981	C9orf95	chr9:77676116-77703133	mRNA	298	1.38 (0.45)	1.41 (0.63)
A_23_P259207	2	88448348	rs4337471	88446892-88480604	-0.9521	0.4162	1.833e-36	0	-21487	intergenic	NA	55258	THNSL2	chr2:88469835-88486146	mRNA	86	-3.97 (1.05)	-3.80 (1.79)
A_19_P00803169	1	59022298	rs59607787	58939502-59058089	-0.9096	0.4151	2.416e-36	0	-132436	intergenic	NA	NA		chr1:58878762-58889862	lincRNA	256	-2.25 (0.55)	-2.14 (0.54)
A_24_P143574	20	1557744	rs2243425	1519511-1608680	0.5175	0.4149	2.57e-36	0	0	intronic	NA	10326	SIRPB1	chr20:1545029-1600689	mRNA	298	-0.22 (0.53)	-0.27 (0.68)
A_33_P3361027	22	26904541	rs12628373	26862041-26908433	-0.3011	0.4156	2.817e-36	0	0	intronic	NA	24144	TFIP11	chr22:26887893-26908437	mRNA	298	3.48 (0.34)	3.49 (0.47)
A_23_P112478	9	34332740	rs7039222	34226942-34374588	0.3741	0.414	3.199e-36	0	0	intronic	NA	318	NUDT2	chr9:34329504-34343696	mRNA	298	-1.00 (0.53)	-1.03 (0.60)
A_23_P44781	6	21233431	rs62404554	21233431-21233431	-0.3468	0.4123	4.951e-36	0	796	downstream	NA	54901	CDKAL1	chr6:20534688-21232635	mRNA	292	-1.84 (0.45)	-1.81 (0.63)
A_23_P202269	10	62488381	rs1904418	62444822-62488381	-0.4818	0.412	5.332e-36	0	0	intronic	NA	288	ANK3	chr10:61786056-62493284	mRNA	298	-0.54 (0.57)	-0.49 (0.75)
A_33_P3403132	19	17340400	rs7258100	17331119-17351535	0.5148	0.4139	5.654e-36	0	2294	intergenic	NA	2063	NR2F6	chr19:17342694-17356151	mRNA	298	0.11 (0.48)	0.08 (0.67)
A_23_P117797	15	68538856	rs2169215	68538856-68547828	0.3428	0.4116	5.821e-36	0	-16776	intergenic	NA	54982	CLN6	chr15:68499330-68522080	mRNA	298	-0.66 (0.29)	-0.69 (0.39)
A_33_P3419334	1	110131105	rs7537507	110080809-110156212	-0.2892	0.4105	7.827e-36	0	0	intronic	NA	2773	GNAI3	chr1:110091186-110138452	mRNA	298	1.41 (0.33)	1.43 (0.49)
A_23_P25194	12	117327592	rs7294919	117327592-117335944	1.115	0.4114	7.964e-36	0	-8360	intergenic	NA	8739	HRK	chr12:117299027-117319232	mRNA	291	-1.25 (1.02)	-1.40 (1.44)
A_24_P54131	1	114466110	rs11102703	114455907-114524661	0.5109	0.4102	8.415e-36	0	9402	intergenic	NA	64858	DCLRE1B	chr1:114447915-114456708	mRNA	241	-2.71 (0.52)	-2.65 (0.69)
A_23_P320878	12	58178148	rs10431552	58144665-58213485	-0.4835	0.4123	8.478e-36	0	1824	intergenic	NA	25895	METTL21B	chr12:58166383-58176324	mRNA	228	-2.56 (0.53)	-2.47 (0.67)
A_33_P3367392	1	32715821	rs10914540	32542507-32715821	0.6607	0.4101	8.597e-36	0	1360	intergenic	NA	84734	FAM167B	chr1:32712818-32714461	mRNA	273	-2.40 (0.57)	-2.42 (0.70)
A_24_P829183	5	42969416	rs309924	42951941-43164993	-0.2946	0.4099	8.936e-36	0	16087	intergenic	NA	643977	FLJ32255	chr5:42985503-42993437	Others	298	0.24 (0.33)	0.26 (0.49)
A_19_P00316333	22	45527815	rs7290824	45527815-45527815	0.3946	0.4099	9.027e-36	0	1824	intergenic	NA	NA	LOC100506714	chr22:45529639-45559662	Others	298	0.11 (0.46)	0.13 (0.64)
A_23_P134113	6	133106534	rs9389033	133084359-133186168	-0.4795	0.4087	1.217e-35	0	0	geneUnmatch	NA	116843	C6orf192	chr6:133090507-133119747	mRNA	298	1.80 (0.33)	1.83 (0.40)
A_33_P3259135	4	4349084	rs13434890	4346237-4349084	-0.6188	0.4085	1.288e-35	0	-38899	intergenic	NA	27065	D4S234E	chr4:4387983-4420785	mRNA	298	-0.14 (0.74)	-0.05 (0.94)
A_33_P3390773	11	8701836	rs10840106	8701836-8714275	0.4773	0.4069	1.921e-35	0	-21453	intergenic	NA	9866	TRIM66	chr11:8633584-8680383	mRNA	298	-0.22 (0.42)	-0.23 (0.53)
A_23_P68730	21	45153751	rs13050307	45152500-45153751	0.2587	0.4066	2.057e-35	0	0	intronic	NA	8566	PDXK	chr21:45138978-45182188	mRNA	298	1.88 (0.34)	1.87 (0.45)
A_23_P201432	1	244488087	rs59618795	244487743-244488931	-0.1837	0.4066	2.09e-35	0	83707	intergenic	NA	159	ADSS	chr1:244571794-244615436	mRNA	298	0.62 (0.32)	0.62 (0.42)
A_24_P169013	6	32432646	rs2395184	32376019-32452407	2.525	0.4044	3.547e-35	0	87844	intergenic	NA	3128	HLA-DRB6	chr6:32520490-32527779	Others	39	-4.78 (1.22)	-5.15 (1.34)
A_23_P89062	16	31707257	rs4632148	31665394-31851950	-0.347	0.4043	3.68e-35	0	-4677	intergenic	NA	100132341	KIAA0664L3	chr16:31711934-31718758	Others	298	0.67 (0.43)	0.69 (0.58)
A_24_P260134	3	139432075	rs77176076	139391132-139451928	-0.682	0.4028	5.283e-35	0	-35190	intergenic	NA	349565	NMNAT3	chr3:139279022-139396885	mRNA	252	-2.55 (0.60)	-2.45 (0.74)
A_23_P202427	10	70994073	rs12573801	70992716-70994073	-1.039	0.4028	5.323e-35	0	0	intronic	NA	80201	HKDC1	chr10:70980059-71027315	mRNA	283	-1.42 (0.80)	-1.30 (0.98)
A_19_P00806621	2	55904061	rs17744287	55850905-55926077	-0.8612	0.4035	5.824e-35	0	42715	intergenic	NA	NA		chr2:55848496-55861346	lincRNA	273	-2.31 (0.55)	-2.27 (0.71)
A_24_P363548	7	75247329	rs1186222	75247329-75252714	-0.6157	0.402	6.472e-35	0	0	intronic	NA	3092	HIP1	chr7:75163409-75368279	mRNA	297	-0.94 (0.63)	-0.93 (0.85)
A_24_P63347	4	74718941	rs941758	74713950-74718941	0.99	0.4016	7.199e-35	0	-72	upstream	NA	5197	PF4V1	chr4:74719013-74720198	mRNA	298	0.81 (1.08)	0.91 (1.46)
A_23_P117082	12	13146497	rs12815728	13116794-13179236	0.4643	0.401	8.398e-35	0	0	intronic	NA	50865	HEBP1	chr12:13127798-13153243	mRNA	298	2.66 (0.47)	2.66 (0.60)
A_32_P164593	8	40632880	rs11989268	40621093-40632880	-1.023	0.4015	9.551e-35	0	0	intronic	NA	79698	ZMAT4	chr8:40388109-40755343	mRNA	152	-3.20 (1.17)	-3.11 (1.65)
A_23_P327140	17	78354661	rs4889848	78348494-78354661	-0.5737	0.4003	9.809e-35	0	0	exonic	synonymous SNV	57674	RNF213	chr17:78234667-78370086	mRNA	295	-1.30 (0.67)	-1.33 (0.83)
A_23_P432448	16	3173575	rs409646	3141366-3203335	-0.6265	0.4012	1.036e-34	0	-7976	intergenic	NA	81854	MGC3771	chr16:3160461-3165599	Others	174	-3.13 (0.70)	-3.02 (0.87)
A_33_P3256685	1	117601896	rs1004986	117596069-117630533	0.3497	0.4015	1.226e-34	0	-1053	intergenic	NA	8458	TTF2	chr1:117602949-117645492	mRNA	298	-0.69 (0.38)	-0.67 (0.48)
A_23_P100196	16	84808622	rs2303231	84808622-84808622	-0.5921	0.3979	1.811e-34	0	0	intronic	NA	9100	USP10	chr16:84733555-84813528	mRNA	298	2.70 (0.49)	2.73 (0.68)
A_32_P180315	9	99997596	rs117506964	99986582-100133973	0.7719	0.3978	1.847e-34	0	-72314	intergenic	NA	100499483	C9orf174	chr9:100069910-100139577	mRNA	283	-1.63 (0.66)	-1.66 (0.74)
A_23_P211244	21	47891525	rs2839270	47830843-47968304	-0.2193	0.3977	1.892e-34	0	-163982	intergenic	NA	3275	PRMT2	chr21:48055507-48085155	mRNA	298	0.91 (0.33)	0.90 (0.45)
A_33_P3241269	16	55869235	rs6499786	55869235-55869235	0.9903	0.3973	2.076e-34	0	-2160	intergenic	NA	1066	CES1	chr16:55836763-55867075	mRNA	298	1.44 (1.06)	1.61 (1.52)
A_23_P139260	11	2923826	rs367035	2923826-2923826	0.3552	0.3966	2.449e-34	0	0	geneUnmatch	NA	5002	SLC22A18	chr11:2920951-2946476	mRNA	298	2.23 (0.38)	2.20 (0.58)
A_23_P30736	6	32796793	rs4148876	32685652-32803316	0.6465	0.3965	2.564e-34	0	-11968	intergenic	NA	3112	HLA-DOB	chr6:32780540-32784825	mRNA	298	1.00 (0.55)	1.01 (0.71)
A_23_P17769	22	24265659	rs4822458	24241101-24324052	0.1958	0.3953	3.427e-34	0	47895	intergenic	NA	1652	DDT	chr22:24313554-24322019	mRNA	298	2.89 (0.32)	2.87 (0.43)
A_24_P14260	19	48711476	rs1062808	48705354-48725423	-0.2482	0.3952	3.505e-34	0	0	UTR3	NA	22900	CARD8	chr19:48711343-48759203	mRNA	298	2.92 (0.38)	2.95 (0.52)
A_33_P3280950	12	9163177	rs1805672	9161648-9185610	-0.511	0.3945	4.106e-34	0	-54596	intergenic	NA	144571	LOC144571	chr12:9217773-9220651	Others	298	2.81 (0.57)	2.80 (0.77)
A_33_P3329652	16	68568132	rs71380455	68554754-68674788	-0.37	0.3953	4.386e-34	0	-5529	intergenic	NA	146198	ZFP90	chr16:68573661-68601039	mRNA	298	1.29 (0.39)	1.33 (0.50)
A_19_P00325559	8	124454007	rs1045291	124440174-124474986	0.7067	0.3973	4.499e-34	0	-18362	intergenic	NA	NA		chr8:124472369-124499694	lincRNA	150	-3.37 (0.85)	-3.27 (1.08)
A_19_P00808794	2	114726616	rs10496455	114616865-114726616	0.6557	0.3941	4.569e-34	0	-125688	intergenic	NA	NA	XLOC_l2_008221	chr2:114579399-114600928	lincRNA	74	-4.01 (0.81)	-3.92 (1.08)
A_33_P3325978	2	12864766	rs2288192	12864766-12864766	0.3851	0.3938	4.94e-34	0	0	intronic	NA	28951	TRIB2	chr2:12856998-12882860	Others	298	0.40 (0.41)	0.37 (0.55)
A_23_P211285	21	44323720	rs4148974	44323720-44323720	-0.485	0.3934	5.412e-34	0	0	exonic	stopgain SNV	4731	NDUFV3	chr21:44313378-44329773	mRNA	298	2.27 (0.32)	2.28 (0.32)
A_33_P3258091	1	201956427	rs4950752	201950038-201956427	-0.3254	0.393	5.932e-34	0	0	intronic	NA	6051	RNPEP	chr1:201951766-201975275	mRNA	298	3.82 (0.38)	3.80 (0.50)
A_23_P111112	6	30889260	rs2517467	30888161-30899377	-0.2567	0.3928	6.369e-34	0	0	intronic	NA	57176	VARS2	chr6:30881982-30894236	mRNA	298	1.57 (0.35)	1.59 (0.44)
A_19_P00800241	18	34319157	rs4799887	34269346-34324376	-0.3236	0.392	7.598e-34	0	47370	intergenic	NA	NA		chr18:34366527-34373752	lincRNA	298	0.80 (0.38)	0.83 (0.51)
A_23_P162746	13	21338329	rs76468482	21338329-21338329	-0.5472	0.3918	8.033e-34	0	-238317	intergenic	NA	51084	CRYL1	chr13:20977806-21100012	mRNA	298	1.36 (0.37)	1.42 (0.37)
A_33_P3368083	9	139643198	rs1360880	139643198-139656516	0.9643	0.3916	8.451e-34	0	5642	intergenic	NA	138307	LCN8	chr9:139648840-139652731	mRNA	11	-5.06 (0.81)	-5.15 (0.81)
A_19_P00809632	8	104012949	rs543736	103997435-104022269	-0.5182	0.3915	8.759e-34	0	0	geneUnmatch	NA	NA		chr8:103939574-104019049	lincRNA	297	-1.08 (0.61)	-1.08 (0.85)
A_23_P420863	16	50723074	rs1981760	50714979-50724614	-0.5033	0.3914	8.875e-34	0	-7976	intergenic	NA	64127	NOD2	chr16:50731050-50766987	mRNA	298	2.51 (0.52)	2.55 (0.71)
A_24_P231025	21	40612466	rs11910971	40513473-40715132	-0.5864	0.3913	9.201e-34	0	0	intronic	NA	54014	BRWD1	chr21:40557404-40685712	mRNA	218	-2.46 (0.76)	-2.33 (0.98)
A_19_P00317989	5	102118633	rs2432162	102118633-102118633	0.5789	0.3911	9.588e-34	0	-64562	intergenic	NA	NA		chr5:102183195-102185259	lincRNA	258	-2.45 (0.62)	-2.40 (0.84)
A_23_P61280	7	130126860	rs10232290	130125948-130357296	-0.4285	0.3905	1.111e-33	0	19219	intergenic	NA	26958	COPG2	chr7:130146079-130353598	mRNA	284	-2.34 (0.46)	-2.28 (0.52)
A_23_P206760	16	72108093	rs2000999	72078990-72183220	-0.8598	0.39	1.249e-33	0	13138	intergenic	NA	3240	HP	chr16:72088508-72094955	mRNA	298	1.02 (1.01)	1.09 (1.14)
A_33_P3263824	10	102762127	rs701835	102648752-102767117	-0.2346	0.3898	1.685e-33	0	-14855	intergenic	NA	84545	MRPL43	chr10:102737579-102747272	mRNA	298	1.17 (0.34)	1.14 (0.44)
A_33_P3241489	2	37452007	rs59612622	37418696-37468448	-0.9511	0.3897	1.705e-33	0	20121	intergenic	NA	100505876	LOC100505876	chr2:37423635-37431886	Others	114	-3.83 (1.12)	-3.70 (1.83)
A_33_P3366540	8	19555398	rs1492636	19555398-19564149	0.3651	0.3882	1.938e-33	0	-15137	intergenic	NA	55790	CSGALNACT1	chr8:19261672-19540261	mRNA	298	1.50 (0.41)	1.50 (0.52)
A_23_P106661	16	66600479	rs7193473	66583618-66680043	0.4128	0.3879	2.073e-33	0	0	exonic	synonymous SNV	113540	CMTM1	chr16:66600294-66613038	mRNA	298	-1.46 (0.44)	-1.46 (0.63)
A_33_P3284345	8	32428689	rs10503920	32392283-32433312	-0.774	0.3875	2.282e-33	0	0	intronic	NA	3084	NRG1	chr8:31496820-32622558	mRNA	270	-2.07 (0.79)	-1.98 (0.92)
A_23_P202988	11	106005901	rs754562	105939451-106005901	0.2239	0.3875	2.315e-33	0	36482	intergenic	NA	60496	AASDHPPT	chr11:105948292-105969419	mRNA	298	0.58 (0.33)	0.58 (0.42)
A_24_P228637	21	37422966	rs2018721	37369086-37460862	0.1731	0.3872	2.45e-33	0	0	intronic	NA	54093	SETD4	chr21:37406839-37432819	mRNA	298	0.39 (0.26)	0.40 (0.36)
A_23_P35467	10	60054487	rs2590371	59926770-60079516	-0.3029	0.3857	3.563e-33	0	5468	intergenic	NA	55847	CISD1	chr10:60028895-60049019	mRNA	298	0.38 (0.37)	0.40 (0.46)
A_24_P292020	7	102102164	rs11764413	102101269-102113564	0.241	0.384	5.35e-33	0	11383	intergenic	NA	5439	POLR2J	chr7:102113547-102119381	mRNA	298	3.03 (0.29)	3.02 (0.40)
A_23_P500130	9	518746	rs10815155	518746-518746	0.8086	0.3829	6.971e-33	0	0	intronic	NA	23189	KANK1	chr9:504703-746103	mRNA	291	-1.05 (0.95)	-0.96 (1.28)
A_24_P49214	1	2121118	rs2503701	2121118-2121118	-0.3963	0.3817	9.284e-33	0	0	UTR3	NA	199990	C1orf86	chr1:2115899-2139172	mRNA	294	-1.53 (0.41)	-1.46 (0.48)
A_33_P3340990	16	53498402	rs4784312	53475650-53533227	0.3776	0.3813	1.031e-32	0	26790	intergenic	NA	64400	AKTIP	chr16:53525192-53537170	mRNA	298	-1.01 (0.39)	-1.01 (0.52)
A_19_P00810480	2	102598940	rs13006661	102585891-102598940	0.6874	0.3806	1.221e-32	0	0	geneUnmatch	NA	NA		chr2:102597068-102606493	lincRNA	288	-1.50 (0.79)	-1.54 (1.13)
A_23_P71946	9	116113396	rs7873862	116064724-116113396	-0.687	0.3788	1.866e-32	0	0	intronic	NA	54836	BSPRY	chr9:116111812-116133513	mRNA	207	-2.87 (0.84)	-2.81 (0.98)
A_33_P3388312	7	26952139	rs2960785	26920314-27127231	0.3681	0.3783	2.119e-32	0	-47798	intergenic	NA	8935	SKAP2	chr7:26706687-26904341	mRNA	298	3.18 (0.43)	3.19 (0.57)
A_23_P213518	5	96017956	rs26482	95985282-96025847	0.2447	0.378	2.278e-32	0	0	intronic	NA	831	CAST	chr5:95997741-96110387	mRNA	298	3.18 (0.28)	3.20 (0.35)
A_33_P3337019	11	64954053	rs3825072	64948277-64966168	-0.5337	0.3777	2.411e-32	0	-4754	intergenic	NA	728975	LOC728975	chr11:64947342-64949299	Others	298	-0.14 (0.63)	-0.17 (0.83)
A_33_P3379091	22	39747780	rs2069235	39747780-39756854	-0.8292	0.3787	2.413e-32	0	0	intronic	NA	9145	SYNGR1	chr22:39745954-39781593	mRNA	295	-1.23 (0.63)	-1.22 (0.80)
A_23_P59836	7	128141083	rs10271878	128067968-128352834	-0.2941	0.3774	2.591e-32	0	0	intronic	NA	55798	METTL2B	chr7:128116783-128142978	mRNA	298	0.17 (0.41)	0.22 (0.54)
A_19_P00316108	2	64455674	rs871776	64455674-64464389	-0.6991	0.3787	3.128e-32	0	0	geneUnmatch	NA	NA		chr2:64455559-64478475	lincRNA	237	-2.35 (0.84)	-2.30 (0.94)
A_33_P3257150	1	22403357	rs12038474	22403357-22462131	-0.1956	0.3763	3.365e-32	0	0	intronic	NA	998	CDC42	chr1:22379120-22419436	mRNA	298	3.16 (0.23)	3.16 (0.30)
A_33_P3320762	14	92558723	rs55811958	92403590-92558723	0.3003	0.3777	4.982e-32	0	0	intronic	NA	4287	ATXN3	chr14:92524896-92572965	mRNA	298	1.52 (0.29)	1.53 (0.38)
A_24_P272451	17	5128273	rs79577751	5128273-5128273	-0.949	0.3742	5.63e-32	0	0	geneUnmatch	NA	388325	C17orf87	chr17:5113901-5138083	Others	297	-0.69 (1.08)	-0.42 (1.90)
A_23_P201647	1	183516440	rs2702182	183405794-183517971	0.2187	0.3741	5.698e-32	0	0	intronic	NA	9887	SMG7	chr1:183441506-183523328	mRNA	298	-0.69 (0.29)	-0.69 (0.39)
A_23_P67771	2	215673664	rs12477063	215645046-215681580	-0.269	0.3736	6.517e-32	0	0	intronic	NA	580	BARD1	chr2:215593262-215674428	mRNA	298	-1.17 (0.35)	-1.14 (0.39)
A_19_P00803575	17	17091799	rs12602583	17022841-17099717	0.3763	0.3745	6.646e-32	0	0	UTR3	NA	NA	MPRIP	chr17:16946074-17095962	mRNA	298	-0.67 (0.50)	-0.62 (0.65)
A_33_P3289286	1	25826328	rs11538134	25668714-25840046	0.4081	0.3734	6.716e-32	0	0	UTR3	NA	55219	TMEM57	chr1:25757388-25826700	mRNA	257	-2.30 (0.49)	-2.30 (0.66)
A_33_P3410724	1	161373472	rs10157158	161285292-161384550	-0.2074	0.3731	7.373e-32	0	38931	intergenic	NA	6391	SDHC	chr1:161284166-161334541	mRNA	298	2.53 (0.27)	2.55 (0.34)
A_33_P3417810	2	10709094	rs11679990	10705639-10796181	-0.1911	0.373	7.384e-32	0	1800	intergenic	NA	79954	NOL10	chr2:10710894-10830112	mRNA	298	0.37 (0.30)	0.39 (0.40)
A_23_P325690	1	145563516	rs10910825	145561594-145570627	0.5035	0.3728	7.799e-32	0	0	geneUnmatch	NA	148741	ANKRD35	chr1:145549209-145568526	mRNA	298	-1.06 (0.54)	-1.12 (0.69)
A_23_P99424	13	103333089	rs639862	103258600-103339365	0.1695	0.372	9.36e-32	0	1565	intergenic	NA	7174	TPP2	chr13:103249286-103331524	mRNA	298	0.67 (0.25)	0.66 (0.32)
A_23_P150189	11	94175249	rs3017077	94175249-94227670	0.1994	0.372	9.465e-32	0	0	intronic	NA	4361	MRE11A	chr11:94150466-94227040	mRNA	298	0.07 (0.35)	0.05 (0.44)
A_19_P00328058	6	167411008	rs400837	167371110-167411008	-0.456	0.3717	1.017e-31	0	0	geneUnmatch	NA	NA		chr6:167382710-167411729	lincRNA	277	-2.03 (0.54)	-2.02 (0.65)
A_23_P130158	17	44814884	rs7226263	44788310-44853872	-0.8342	0.3708	1.259e-31	0	26802	intergenic	NA	7473	WNT3	chr17:44841686-44896082	mRNA	202	-2.87 (0.97)	-2.73 (1.20)
A_23_P163161	14	24908211	rs10083369	24906167-24944564	-0.2874	0.3737	1.296e-31	0	761	downstream	NA	56948	SDR39U1	chr14:24908972-24912007	mRNA	298	1.60 (0.31)	1.61 (0.38)
A_23_P325562	1	53558357	rs2279275	53558357-53570972	-1.347	0.3701	1.48e-31	0	0	exonic	synonymous SNV	6512	SLC1A7	chr1:53552855-53608289	mRNA	296	0.41 (1.15)	0.42 (1.51)
A_33_P3294951	12	11325804	rs2416549	11045512-11349454	0.397	0.3694	1.743e-31	0	-38961	intergenic	NA	259293	TAS2R30	chr12:11285884-11286843	mRNA	298	-0.29 (0.48)	-0.29 (0.63)
A_24_P328969	5	143546466	rs1833501	143536329-143574305	-0.2722	0.3685	2.168e-31	0	0	intronic	NA	81555	YIPF5	chr5:143537726-143550278	mRNA	298	-0.59 (0.36)	-0.59 (0.41)
A_23_P79094	19	54800500	rs367070	54800500-54800500	0.6655	0.3704	2.202e-31	0	0	intronic	NA	11026	LILRA3	chr19:54799854-54804265	mRNA	298	-0.42 (0.73)	-0.59 (0.47)
A_23_P26570	16	69377553	rs153060	69187318-69397393	-0.631	0.367	3.102e-31	0	0	intronic	NA	146456	TMED6	chr16:69377149-69385712	mRNA	91	-3.52 (0.75)	-3.42 (0.89)
A_19_P00812151	22	24182500	rs6519476	24182500-24182500	-0.8563	0.3669	3.155e-31	0	-122890	intergenic	NA	NA	GUSBP11	chr22:23980674-24059610	Others	288	-1.55 (0.60)	-1.46 (0.53)
A_23_P21324	2	239833219	rs6731975	239833102-239833219	1.199	0.3669	3.166e-31	0	37326	intergenic	NA	117581	TWIST2	chr2:239756673-239795893	Others	46	-4.58 (1.01)	-4.83 (1.24)
A_23_P19691	6	138715045	rs60422031	138650806-138740182	-0.4846	0.3664	3.569e-31	0	-10291	intergenic	NA	23593	HEBP2	chr6:138725336-138734582	mRNA	298	3.52 (0.39)	3.50 (0.48)
A_33_P3412900	14	24901844	rs2255591	24901844-24903284	-0.6562	0.3663	3.602e-31	0	-3113	intergenic	NA	643866	CBLN3	chr14:24895738-24898731	mRNA	293	-1.27 (0.66)	-1.24 (0.88)
A_23_P81048	4	27015721	rs724624	27000995-27015721	-0.2992	0.3659	3.977e-31	0	0	intronic	NA	57620	STIM2	chr4:26862313-27027003	mRNA	298	-0.14 (0.33)	-0.11 (0.42)
A_33_P3335590	16	3088183	rs1859376	3082327-3098640	0.5393	0.3653	4.594e-31	0	-2641	intergenic	NA	146439	CCDC64B	chr16:3077868-3085542	mRNA	296	-1.61 (0.47)	-1.69 (0.57)
A_23_P88630	15	91351930	rs389480	91351930-91351930	-0.2431	0.3644	5.647e-31	0	0	intronic	NA	641	BLM	chr15:91260579-91358686	mRNA	298	-0.39 (0.32)	-0.38 (0.43)
A_23_P26704	17	74774825	rs685441	74774825-74774825	0.1843	0.3643	5.756e-31	0	0	UTR3	NA	79157	MFSD11	chr17:74732647-74775336	mRNA	298	0.54 (0.29)	0.56 (0.37)
A_33_P3343872	20	1557744	rs2243425	1519511-1608680	0.5148	0.3642	5.941e-31	0	52054	intergenic	NA	55423	SIRPG	chr20:1609798-1638425	mRNA	298	-0.58 (0.53)	-0.59 (0.68)
A_24_P928217	2	220035118	rs13029742	220035118-220035118	0.2211	0.3641	6.076e-31	0	-7821	intergenic	NA	79137	FAM134A	chr2:220042939-220050197	mRNA	298	0.70 (0.24)	0.69 (0.32)
A_33_P3260500	8	144777073	rs61348167	144770144-144778938	0.6774	0.3639	6.433e-31	0	-2212	intergenic	NA	286076	BREA2	chr8:144779285-144780583	Others	192	-2.94 (0.73)	-2.95 (0.85)
A_19_P00324839	11	65211392	rs1144925	65211392-65211392	-0.3825	0.3656	8.602e-31	0	-53841	intergenic	NA	NA	MALAT1	chr11:65265233-65273940	Others	298	3.70 (0.43)	3.74 (0.54)
A_19_P00320709	2	70237360	rs4853252	70208454-70240456	-0.5181	0.3621	9.602e-31	0	-16385	intergenic	NA	NA		chr2:70220511-70220975	lincRNA	298	-0.01 (0.49)	-0.01 (0.64)
A_23_P391689	19	7693231	rs4134819	7693231-7710854	-0.3872	0.3618	1.043e-30	0	-1440	intergenic	NA	100131801	C19orf79	chr19:7694671-7696510	mRNA	298	2.83 (0.51)	2.80 (0.61)
A_33_P3241756	8	42177163	rs2272736	42177163-42177163	-0.5446	0.3618	1.05e-30	0	0	exonic	nonsynonymous SNV	3551	IKBKB	chr8:42128820-42190171	Others	295	-1.58 (0.46)	-1.53 (0.52)
A_19_P00316864	2	70237360	rs4853252	70208454-70240456	-0.4992	0.3612	1.187e-30	0	0	geneUnmatch	NA	NA		chr2:70220914-70246326	lincRNA	298	-1.03 (0.48)	-1.03 (0.68)
A_24_P188377	1	207505709	rs6662070	207365101-207526593	-0.3723	0.3609	1.295e-30	0	0	intronic	NA	1604	CD55	chr1:207494817-207534311	mRNA	298	2.45 (0.45)	2.41 (0.59)
A_33_P3432961	7	30583652	rs38462	30538651-30602598	0.2471	0.3607	1.356e-30	0	4321	intergenic	NA	401320	LOC401320	chr7:30587973-30617395	Others	298	-0.54 (0.34)	-0.54 (0.43)
A_24_P369232	10	13058458	rs11258128	13058458-13058458	0.7589	0.3605	1.411e-30	0	-14754	intergenic	NA	83643	CCDC3	chr10:12938625-13043704	mRNA	244	-2.55 (1.02)	-2.52 (1.30)
A_24_P210082	11	114270604	rs3741302	114263860-114314972	-0.2498	0.36	1.574e-30	0	0	UTR3	NA	54494	C11orf71	chr11:114262170-114271139	mRNA	298	-0.01 (0.30)	-0.02 (0.37)
A_33_P3416946	14	58684872	rs6573193	58668484-58779417	0.2256	0.3593	1.858e-30	0	0	intronic	NA	55860	ACTR10	chr14:58666833-58702354	mRNA	298	-1.17 (0.34)	-1.15 (0.43)
A_19_P00810478	10	5339356	rs11253081	5339074-5339356	0.8439	0.3585	2.222e-30	0	-168081	intergenic	NA	NA		chr10:5156300-5171275	lincRNA	150	-3.50 (0.99)	-3.44 (1.37)
A_33_P3284404	22	39747780	rs2069235	39747780-39756854	-0.7555	0.3584	2.876e-30	0	0	intronic	NA	9145	SYNGR1	chr22:39745954-39781593	mRNA	298	-0.13 (0.59)	-0.11 (0.71)
A_23_P54968	17	74639811	rs28372699	74632641-74639811	-0.8853	0.3561	3.89e-30	0	0	UTR5	NA	55808	ST6GALNAC1	chr17:74620845-74639894	mRNA	153	-3.28 (0.82)	-3.19 (1.05)
A_23_P8108	6	32633809	rs9274483	32379535-32681631	0.3514	0.357	3.942e-30	0	0	intronic	NA	3119	HLA-DQB1	chr6:32627657-32634466	mRNA	298	4.00 (0.35)	3.98 (0.49)
A_32_P163533	6	26621379	rs2451735	26550288-26665835	-0.3522	0.3561	4.897e-30	0	13232	intergenic	NA	79692	ZNF322	chr6:26634611-26659980	mRNA	298	-0.23 (0.37)	-0.22 (0.47)
A_24_P104407	15	99647605	rs11636944	99641496-99647605	0.7792	0.3548	5.276e-30	0	0	intronic	NA	23336	SYNM	chr15:99645286-99675800	mRNA	133	-3.73 (0.96)	-3.59 (1.36)
A_24_P271363	20	5160829	rs1040759	5149775-5200227	-0.3145	0.3547	5.368e-30	0	0	intronic	NA	8760	CDS2	chr20:5107407-5178533	mRNA	298	1.25 (0.32)	1.28 (0.40)
A_24_P151498	21	47961711	rs2070435	47811272-47982652	0.1928	0.3547	5.449e-30	0	-93796	intergenic	NA	3275	PRMT2	chr21:48055507-48085155	mRNA	298	1.77 (0.31)	1.79 (0.45)
A_33_P3251163	6	167411008	rs400837	167371110-167411008	-0.3647	0.3542	6.02e-30	0	-40931	intergenic	NA	8635	RNASET2	chr6:167343004-167370077	Others	296	-1.64 (0.46)	-1.65 (0.60)
A_33_P3243439	12	6897527	rs11064391	6897527-6898460	0.5731	0.3541	6.168e-30	0	-33436	intergenic	NA	27239	GPR162	chr12:6930963-6936583	mRNA	298	1.80 (0.64)	1.78 (0.97)
A_33_P3422812	7	135293128	rs4294134	135254692-135293128	-0.3088	0.3538	6.709e-30	0	-54093	intergenic	NA	647087	C7orf73	chr7:135347221-135361160	mRNA	298	0.82 (0.36)	0.82 (0.46)
A_23_P207014	17	56760738	rs160047	56450524-57180234	0.2914	0.3556	6.918e-30	0	-9225	intergenic	NA	5889	RAD51C	chr17:56769963-56811692	mRNA	298	-0.67 (0.39)	-0.71 (0.51)
A_23_P122531	6	31802684	rs9368700	31583224-31860337	-0.5413	0.3535	7.173e-30	0	-9	upstream	NA	50854	C6orf48	chr6:31802693-31807541	mRNA	298	4.30 (0.45)	4.27 (0.62)
A_19_P00319739	19	21753089	rs67876192	21753089-21779399	-0.3871	0.3531	7.779e-30	0	17140	intergenic	NA	NA		chr19:21770229-21776563	lincRNA	297	-1.23 (0.50)	-1.21 (0.59)
A_23_P102706	20	1269588	rs6033330	1264662-1278770	-0.2968	0.3531	7.865e-30	0	0	intronic	NA	9751	SNPH	chr20:1246960-1289971	mRNA	298	-0.90 (0.38)	-0.88 (0.50)
A_23_P3602	16	77754887	rs75261043	77742967-77754887	0.7442	0.3527	8.545e-30	0	-1524	intergenic	NA	283927	NUDT7	chr16:77756411-77776154	mRNA	285	-1.82 (0.53)	-1.86 (0.66)
A_23_P146512	9	88709573	rs4338185	88689810-88709573	0.5095	0.3529	1.008e-29	0	0	intronic	NA	51280	GOLM1	chr9:88641056-88715116	mRNA	279	-2.06 (0.63)	-2.01 (0.81)
A_33_P3223472	17	66259193	rs73998067	66259193-66267691	0.1483	0.3518	1.045e-29	0	5888	intergenic	NA	51321	AMZ2	chr17:66244145-66253305	mRNA	298	2.52 (0.23)	2.52 (0.32)
A_23_P64888	12	11339020	rs35969491	11045512-11349454	0.4083	0.3516	1.106e-29	0	-360152	intergenic	NA	50839	TAS2R10	chr12:10977945-10978868	mRNA	250	-2.65 (0.46)	-2.65 (0.66)
A_24_P276628	1	40555802	rs3122438	40552275-40563700	-0.5425	0.3509	1.291e-29	0	0	intronic	NA	5538	PPT1	chr1:40538382-40563142	mRNA	298	0.04 (0.42)	0.07 (0.60)
A_32_P197825	2	87405001	rs72624659	87302124-87405001	-0.6683	0.3516	1.693e-29	0	-156032	intergenic	NA	5343	PLGLB1	chr2:87237587-87248969	mRNA	75	-3.95 (0.90)	-3.89 (1.51)
A_32_P475513	17	73586764	rs4788901	73573918-73586764	0.6445	0.3497	1.699e-29	0	0	ncRNA_intronic	NA	80022	MYO15B	chr17:73584139-73622929	Others	298	-0.82 (0.40)	-0.84 (0.48)
A_23_P132936	4	177249756	rs3733371	177238737-177288936	-0.2591	0.3496	1.76e-29	0	0	UTR3	NA	60559	SPCS3	chr4:177241090-177253396	mRNA	298	2.31 (0.35)	2.33 (0.44)
A_33_P3404126	4	716248	rs10452329	716248-716248	-0.2815	0.3494	1.841e-29	0	0	intronic	NA	10336	PCGF3	chr4:699573-764428	Others	298	-0.45 (0.33)	-0.44 (0.47)
A_23_P30275	5	148745136	rs2242376	148716422-148771844	0.1948	0.3492	1.903e-29	0	0	intronic	NA	78991	PCYOX1L	chr5:148737570-148749221	mRNA	298	1.26 (0.33)	1.26 (0.45)
A_23_P151405	13	53046836	rs11618716	52755149-53050479	0.2655	0.3485	2.229e-29	0	0	intronic	NA	26586	CKAP2	chr13:53029495-53050763	mRNA	298	-1.03 (0.36)	-1.01 (0.44)
A_23_P306890	18	51815283	rs3730783	51779439-51963308	0.356	0.3483	2.351e-29	0	0	intronic	NA	11201	POLI	chr18:51795849-51824604	mRNA	298	-0.95 (0.45)	-0.96 (0.60)
A_23_P142075	19	11689158	rs3760780	11688460-11698138	0.3696	0.3481	2.455e-29	0	0	intronic	NA	54	ACP5	chr19:11685475-11689801	mRNA	298	3.39 (0.45)	3.37 (0.61)
A_33_P3256113	5	21548257	rs71617569	21420596-21548257	-0.6669	0.348	2.498e-29	0	0	ncRNA_intronic	NA	728411	GUSBP1	chr5:21459589-21589481	Others	249	-2.37 (0.69)	-2.28 (0.82)
A_23_P330461	19	54668487	rs36653	54668487-54668487	-0.6853	0.348	2.545e-29	0	0	intronic	NA	147798	TMC4	chr19:54663833-54676944	mRNA	288	-1.54 (0.56)	-1.50 (0.65)
A_23_P60472	9	33871150	rs579004	33738818-34073518	-0.2887	0.3496	2.691e-29	0	50541	intergenic	NA	55833	UBAP2	chr9:33921691-34048947	mRNA	298	0.75 (0.30)	0.77 (0.39)
A_23_P42128	6	39282806	rs11756091	39282748-39284184	-0.6866	0.3471	3.126e-29	0	-569	upstream	NA	89822	KCNK17	chr6:39266777-39282237	mRNA	21	-4.62 (0.83)	-4.77 (1.05)
A_23_P500601	7	99529181	rs2527899	99466558-99529181	0.1578	0.3468	3.31e-29	0	-11958	intergenic	NA	89122	TRIM4	chr7:99488030-99517223	mRNA	298	2.57 (0.29)	2.58 (0.36)
A_33_P3368452	6	31343400	rs4959017	31325030-31344626	-0.4332	0.3467	3.394e-29	0	-24161	intergenic	NA	100507436	MICA	chr6:31367561-31383090	mRNA	298	-0.01 (0.38)	0.02 (0.45)
A_23_P56356	2	28691536	rs12714234	28690957-28691536	0.594	0.3465	3.514e-29	0	-27402	intergenic	NA	151056	PLB1	chr2:28718938-28866654	mRNA	298	0.53 (0.60)	0.50 (0.79)
A_33_P3353051	6	31802684	rs9368700	31583224-31860337	-0.5833	0.3465	3.567e-29	0	-9	upstream	NA	50854	C6orf48	chr6:31802693-31807541	mRNA	298	3.22 (0.51)	3.21 (0.64)
A_33_P3327956	12	133531127	rs79380420	133526412-133531127	-0.303	0.3458	4.121e-29	0	0	intronic	NA	100289635	ZNF605	chr12:133498019-133532892	mRNA	298	-0.25 (0.40)	-0.22 (0.48)
A_19_P00317101	12	46767175	rs2279559	46767175-46880380	0.4911	0.3456	4.305e-29	0	-325369	intergenic	NA	NA		chr12:47092544-47093267	lincRNA	298	-0.56 (0.58)	-0.58 (0.80)
A_33_P3337931	1	144895411	rs35859366	144883789-144936742	0.3615	0.3454	4.509e-29	0	0	intronic	NA	9659	PDE4DIP	chr1:144851424-145076186	Others	296	-0.92 (0.49)	-0.91 (0.59)
A_23_P416191	12	11081270	rs6488330	10999780-11349454	0.2812	0.3453	4.626e-29	0	101716	intergenic	NA	259290	TAS2R31	chr12:11182986-11184006	mRNA	298	-0.58 (0.35)	-0.54 (0.48)
A_33_P3209866	9	518746	rs10815155	518746-518746	0.6254	0.3441	6.154e-29	0	0	intronic	NA	23189	KANK1	chr9:504703-746103	mRNA	232	-2.64 (0.76)	-2.59 (0.94)
A_23_P393713	11	68681769	rs80260419	68617886-68730729	0.4626	0.344	6.259e-29	0	0	intronic	NA	3508	IGHMBP2	chr11:68671319-68708069	mRNA	278	-2.21 (0.52)	-2.21 (0.61)
A_32_P104518	9	98596468	rs17394582	98550467-98629034	-0.4259	0.3429	7.952e-29	0	0	ncRNA_intronic	NA	100128782	LINC00476	chr9:98568370-98638259	Others	297	-1.39 (0.44)	-1.38 (0.60)
A_33_P3407042	1	1171249	rs7528416	1158277-1179309	-0.2676	0.3435	8.649e-29	0	828	downstream	NA	126792	B3GALT6	chr1:1167629-1170421	mRNA	298	1.26 (0.31)	1.28 (0.42)
A_33_P3372979	11	33097360	rs7127229	33048833-33102251	0.2202	0.3425	8.779e-29	0	-336	upstream	NA	283267	LINC00294	chr11:33097696-33101000	Others	298	0.73 (0.29)	0.72 (0.39)
A_23_P257578	5	139811904	rs7701365	139726641-139975466	-0.2547	0.3424	8.987e-29	0	117749	intergenic	NA	10011	SRA1	chr5:139929653-139937678	mRNA	298	1.27 (0.35)	1.30 (0.48)
A_19_P00326172	15	75196176	rs4886636	75159433-75196176	-0.3927	0.3424	9.071e-29	0	4921	intergenic	NA	NA		chr15:75201097-75208047	lincRNA	273	-2.13 (0.47)	-2.10 (0.52)
A_23_P128174	12	70181427	rs4512898	70107646-70232298	0.2038	0.342	9.888e-29	0	0	intronic	NA	117177	RAB3IP	chr12:70132631-70216984	mRNA	298	0.78 (0.31)	0.78 (0.42)
A_23_P36985	13	53409474	rs656443	53409474-53409474	1.169	0.3417	1.057e-28	0	8635	intergenic	NA	5100	PCDH8	chr13:53418109-53422775	mRNA	11	-5.26 (0.78)	-5.35 (0.69)
A_19_P00321897	2	162101261	rs11678980	162101261-162101261	-0.3082	0.3416	1.086e-28	0	-1566	intergenic	NA	NA		chr2:162102827-162107557	lincRNA	298	-0.05 (0.40)	-0.04 (0.53)
A_33_P3241661	20	2189772	rs6075798	2186088-2199817	0.8072	0.3415	1.113e-28	0	0	geneUnmatch	NA	388780	LOC388780	chr20:2187966-2193797	Others	19	-4.77 (0.85)	-4.93 (1.27)
A_33_P3887081	12	11272192	rs7313683	11045512-11349454	0.768	0.3411	1.206e-28	0	-428772	intergenic	NA	338817	LOC338817	chr12:11700964-11717337	Others	21	-4.94 (0.84)	-5.12 (1.02)
A_23_P211212	21	46903021	rs2236470	46901973-46907479	-0.6579	0.3396	1.708e-28	0	0	intronic	NA	80781	COL18A1	chr21:46825097-46933634	mRNA	298	3.02 (0.57)	3.07 (0.68)
A_33_P3399114	19	59094136	rs8106379	59036273-59094136	0.2581	0.3393	1.806e-28	0	0	ncRNA_exonic	NA	2080-09-07	MGC2752	chr19:59086766-59095762	Others	298	1.73 (0.27)	1.71 (0.32)
A_33_P3224705	14	60608457	rs388389	60445220-60624289	-0.2298	0.3392	1.846e-28	0	6925	intergenic	NA	64430	C14orf135	chr14:60558629-60601532	Others	298	-1.42 (0.27)	-1.39 (0.36)
A_33_P3395713	21	40683259	rs1888487	40520783-40715132	0.2199	0.3392	1.866e-28	0	0	intronic	NA	54014	BRWD1	chr21:40557404-40685712	mRNA	298	-0.51 (0.37)	-0.48 (0.50)
A_23_P390097	9	15301428	rs2849049	15301428-15301428	-0.2906	0.3391	1.918e-28	0	0	intronic	NA	158219	TTC39B	chr9:15170842-15307358	mRNA	296	-1.28 (0.39)	-1.25 (0.46)
A_33_P3404671	1	41160204	rs7519348	41140985-41239511	0.2663	0.339	1.932e-28	0	-2271	intergenic	NA	100130557	LOC100130557	chr1:41154752-41157933	Others	296	-1.63 (0.40)	-1.59 (0.53)
A_23_P38254	17	12895929	rs1044569	12895815-12914484	0.2328	0.3389	1.984e-28	0	0	UTR3	NA	60528	ELAC2	chr17:12894929-12921381	mRNA	298	3.53 (0.34)	3.57 (0.45)
A_33_P3271480	2	86280786	rs3770083	86215273-86368370	-0.507	0.3387	2.075e-28	0	-29795	intergenic	NA	90784	LOC90784	chr2:86247339-86250991	Others	297	-1.42 (0.41)	-1.41 (0.49)
A_23_P83714	8	144774089	rs11136314	144770144-144778938	-0.2367	0.3414	2.103e-28	0	0	intronic	NA	286075	ZNF707	chr8:144766622-144777555	mRNA	298	0.04 (0.33)	0.07 (0.47)
A_33_P3231653	9	88709573	rs4338185	88689810-88709573	0.4069	0.3392	2.31e-28	0	0	intronic	NA	51280	GOLM1	chr9:88641056-88715116	mRNA	272	-2.20 (0.49)	-2.17 (0.69)
A_33_P3349693	2	30670973	rs1662955	30657761-30728359	0.5169	0.3381	2.363e-28	0	0	intronic	NA	253558	LCLAT1	chr2:30670123-30867091	mRNA	274	-2.27 (0.65)	-2.30 (0.76)
A_33_P3368334	1	157668993	rs2210913	157661848-157692985	0.4014	0.3381	2.387e-28	0	0	intronic	NA	115352	FCRL3	chr1:157647978-157670647	Others	298	2.33 (0.54)	2.33 (0.68)
A_23_P159255	18	7415260	rs7241477	7415260-7415260	-0.7111	0.338	2.438e-28	0	-152054	intergenic	NA	5797	PTPRM	chr18:7567314-8406859	mRNA	147	-3.44 (0.87)	-3.27 (1.24)
A_24_P92367	22	21932270	rs181364	21932270-21964037	-0.2425	0.338	2.451e-28	0	50108	intergenic	NA	150223	YDJC	chr22:21982378-21984340	mRNA	298	1.29 (0.21)	1.29 (0.27)
A_33_P3335030	2	98163934	rs117209353	97746039-98332858	0.6877	0.3376	2.645e-28	0	233676	intergenic	NA	375248	ANKRD36	chr2:97779233-97930258	mRNA	298	1.87 (0.54)	1.86 (0.70)
A_19_P00808658	21	30830393	rs9981313	30830393-30833979	0.3911	0.3374	2.769e-28	0	0	geneUnmatch	NA	NA		chr21:30749379-30901454	lincRNA	298	0.31 (0.50)	0.30 (0.65)
A_23_P37424	15	45642587	rs68087211	45555066-45706739	-0.2448	0.3373	2.822e-28	0	-51932	intergenic	NA	79029	SPATA5L1	chr15:45694519-45713617	mRNA	298	0.98 (0.23)	1.01 (0.30)
A_23_P139486	12	123810873	rs61388686	123632930-123894098	0.2931	0.3369	3.085e-28	0	-54186	intergenic	NA	8099	CDK2AP1	chr12:123745538-123756687	mRNA	298	2.75 (0.35)	2.73 (0.45)
A_23_P91390	20	23106737	rs844888	23105844-23106879	-0.8566	0.3365	3.425e-28	0	-76436	intergenic	NA	7056	THBD	chr20:23026270-23030301	mRNA	298	2.37 (0.68)	2.39 (0.82)
A_24_P925062	17	74710783	rs2240773	74704972-74710783	0.9794	0.3364	3.482e-28	0	-3727	intergenic	NA	439921	MXRA7	chr17:74671809-74707056	mRNA	239	-2.46 (0.87)	-2.45 (1.21)
A_23_P115316	1	179065125	rs1128952	179065125-179065125	-0.1648	0.3362	3.604e-28	0	0	UTR3	NA	64222	TOR3A	chr1:179051112-179065131	mRNA	298	0.90 (0.30)	0.90 (0.37)
A_23_P434352	5	96004525	rs199779225	95985282-96025847	0.2637	0.3351	4.673e-28	0	0	intronic	NA	831	CAST	chr5:95997741-96110387	mRNA	298	3.39 (0.30)	3.39 (0.39)
A_23_P64913	12	15111268	rs61041959	15111268-15111268	0.7809	0.335	4.795e-28	0	-14688	intergenic	NA	5149	PDE6H	chr12:15125956-15134799	mRNA	66	-4.17 (0.87)	-4.12 (1.38)
A_23_P38154	17	72869496	rs79856764	72862879-72876175	0.5626	0.3345	5.378e-28	0	-340	upstream	NA	2232	FDXR	chr17:72858619-72869156	mRNA	298	1.35 (0.37)	1.31 (0.44)
A_23_P417261	3	19988437	rs11128927	19988437-20032425	0.8232	0.3343	5.527e-28	0	-12731	intergenic	NA	151651	EFHB	chr3:19920964-19975706	mRNA	8	-5.44 (0.73)	-5.52 (0.76)
A_33_P3218951	17	1802418	rs17292622	1800886-1803458	0.5855	0.3342	5.645e-28	0	0	UTR3	NA	6117	RPA1	chr17:1733273-1802848	mRNA	272	-2.25 (0.64)	-2.32 (0.75)
A_23_P11543	1	24191720	rs34570472	24082286-24191720	-0.2913	0.3342	5.709e-28	0	0	intronic	NA	2517	FUCA1	chr1:24171567-24194859	mRNA	298	0.69 (0.38)	0.66 (0.49)
A_19_P00811517	14	95877636	rs79270525	95877337-95880119	0.3296	0.3337	6.378e-28	0	0	geneUnmatch	NA	NA		chr14:95873047-95878997	lincRNA	298	0.77 (0.32)	0.78 (0.44)
A_33_P3748714	8	33314105	rs2732316	33292032-33384027	0.4547	0.3344	6.72e-28	0	0	intronic	NA	84750	FUT10	chr8:33228342-33330664	mRNA	202	-3.00 (0.57)	-2.97 (0.69)
A_33_P3337771	8	56737984	rs76342684	56691463-56737984	-0.2971	0.3334	6.818e-28	0	0	UTR3	NA	96764	TGS1	chr8:56685791-56738005	mRNA	298	1.25 (0.27)	1.27 (0.34)
A_19_P00317706	9	463111	rs7856093	463111-466528	-0.5775	0.3333	7.032e-28	0	-7480	intergenic	NA	NA		chr9:470591-484491	lincRNA	147	-3.41 (0.74)	-3.32 (0.94)
A_23_P320113	20	631425	rs2008022	631425-631425	0.4257	0.3331	7.246e-28	0	0	intronic	NA	140809	SRXN1	chr20:627259-633890	mRNA	298	2.41 (0.56)	2.42 (0.79)
A_23_P12554	10	101989510	rs12770784	101824661-102050242	1.293	0.333	7.409e-28	0	58393	intergenic	NA	9033	PKD2L1	chr10:102047903-102090243	mRNA	27	-4.87 (0.90)	-5.10 (0.78)
A_24_P381499	12	75864266	rs7963723	75696430-75894114	-0.647	0.3325	8.331e-28	0	46446	intergenic	NA	144321	GLIPR1L2	chr12:75784889-75817820	mRNA	13	-4.80 (0.83)	-4.94 (1.03)
A_33_P3384287	19	719295	rs12610821	718203-719870	0.5369	0.3325	8.331e-28	0	0	intronic	NA	5064	PALM	chr19:708953-748330	mRNA	297	-1.47 (0.54)	-1.54 (0.68)
A_33_P3383551	22	30862763	rs757663	30843495-30863764	0.8378	0.3322	8.828e-28	0	0	intronic	NA	266629	SEC14L3	chr22:30855216-30868034	Others	298	1.49 (0.80)	1.57 (0.98)
A_23_P126103	1	70877779	rs487773	70875779-70877779	0.5405	0.3322	8.858e-28	0	0	intronic	NA	1491	CTH	chr1:70876901-70905534	mRNA	210	-2.90 (0.68)	-2.80 (0.91)
A_24_P942017	5	43053246	rs316401	43020856-43053246	0.2786	0.332	9.264e-28	0	12043	intergenic	NA	100132356	LOC100132356	chr5:43065289-43067073	Others	296	-1.13 (0.47)	-1.13 (0.55)
A_23_P417383	2	70237360	rs4853252	70208454-70240456	-0.649	0.3317	9.991e-28	0	-47963	intergenic	NA	151516	ASPRV1	chr2:70187221-70189397	mRNA	298	2.24 (0.65)	2.31 (0.85)
A_24_P270890	17	47915959	rs61625769	47915959-47915959	-0.2325	0.3313	1.086e-27	0	-160434	intergenic	NA	8405	SPOP	chr17:47676246-47755525	mRNA	298	1.74 (0.26)	1.76 (0.33)
A_33_P3348887	9	128719849	rs10513456	128476464-128748180	-0.2947	0.331	1.164e-27	0	0	intronic	NA	5090	PBX3	chr9:128509617-128729656	mRNA	298	-0.72 (0.33)	-0.69 (0.43)
A_33_P3252925	4	129778076	rs4975274	129729239-129836255	-0.2278	0.3306	1.265e-27	0	0	intronic	NA	79960	PHF17	chr4:129730779-129796379	mRNA	298	2.17 (0.32)	2.19 (0.40)
A_33_P3366127	19	56259450	rs73053986	56255675-56259450	1.717	0.3304	1.323e-27	0	-11057	intergenic	NA	342931	RFPL4A	chr19:56270507-56274541	mRNA	68	-4.54 (1.47)	-5.13 (1.94)
A_32_P80255	11	118620697	rs488219	118620697-118731762	-0.2208	0.3301	1.434e-27	0	0	UTR3	NA	1656	DDX6	chr11:118618472-118661972	mRNA	298	1.12 (0.31)	1.15 (0.39)
A_19_P00806765	2	200625581	rs2346586	200620763-200625581	-0.5636	0.33	1.439e-27	0	0	ncRNA_intronic	NA	NA	FONG	chr2:200625259-200715896	Others	41	-4.35 (0.77)	-4.39 (1.26)
A_33_P3359084	1	1254136	rs4970432	1239339-1305561	0.4331	0.3296	1.601e-27	0	-12590	intergenic	NA	83756	TAS1R3	chr1:1266726-1269844	Others	293	-1.93 (0.44)	-1.96 (0.58)
A_33_P3316555	1	165601215	rs4147595	165599551-165601365	0.2507	0.3291	1.76e-27	0	0	intronic	NA	4259	MGST3	chr1:165600110-165625373	mRNA	298	2.99 (0.28)	3.01 (0.38)
A_23_P204751	12	50389277	rs79168542	50389277-50389277	1.379	0.3289	1.871e-27	0	-62210	intergenic	NA	41	ACCN2	chr12:50451487-50477394	mRNA	83	-3.84 (0.93)	-3.95 (1.24)
A_23_P102258	2	74721055	rs2301984	74531420-74873381	0.2755	0.3302	2.078e-27	0	-21113	intergenic	NA	116540	MRPL53	chr2:74699085-74699942	mRNA	298	2.79 (0.27)	2.77 (0.36)
A_32_P129968	19	44567510	rs4444434	44511589-44585159	-0.2284	0.3275	3.071e-27	0	-8787	intergenic	NA	342909	ZNF284	chr19:44576297-44591623	Others	298	-0.59 (0.34)	-0.57 (0.43)
A_19_P00812310	21	35281183	rs2040113	35280630-35282838	0.4901	0.326	3.544e-27	0	22754	intergenic	NA	NA	XLOC_013921	chr21:35303937-35351160	lincRNA	298	-0.81 (0.63)	-0.72 (0.92)
A_24_P555510	8	17887414	rs2285312	17882483-17898185	0.2868	0.3258	3.684e-27	0	0	UTR3	NA	5108	PCM1	chr8:17780366-17887457	mRNA	298	-0.63 (0.41)	-0.61 (0.51)
A_23_P315892	9	130668957	rs10819317	130668957-130668957	0.2264	0.3274	3.853e-27	0	-7086	intergenic	NA	30815	ST6GALNAC6	chr9:130647601-130661871	mRNA	298	0.62 (0.35)	0.62 (0.41)
A_23_P302005	2	48794283	rs2349098	48780927-48812828	0.6516	0.3256	4.725e-27	0	0	geneUnmatch	NA	11037	STON1	chr2:48757308-48825654	mRNA	55	-4.30 (0.85)	-4.18 (1.31)
A_23_P52336	10	72993774	rs10999737	72991385-73004522	0.8494	0.3237	5.897e-27	0	0	intronic	NA	219699	UNC5B	chr10:72972298-73060749	mRNA	36	-4.25 (0.99)	-4.30 (1.46)
A_24_P186342	19	36826337	rs62112567	36825458-36903262	0.4877	0.3243	6.259e-27	0	0	UTR3	NA	57677	ZFP14	chr19:36825355-36870105	mRNA	280	-2.38 (0.51)	-2.40 (0.69)
A_23_P211522	22	39747780	rs2069235	39747780-39756854	-0.6782	0.3243	6.289e-27	0	0	intronic	NA	9145	SYNGR1	chr22:39745954-39781593	mRNA	297	-0.40 (0.55)	-0.37 (0.68)
A_23_P81912	6	30690938	rs25527	30687714-30698541	-0.2571	0.3232	6.516e-27	0	0	intronic	NA	203068	TUBB	chr6:30688157-30693199	mRNA	298	1.02 (0.29)	1.03 (0.35)
A_33_P3389188	10	60144207	rs4390300	60144207-60168003	0.1607	0.3232	6.597e-27	0	-969	upstream	NA	7019	TFAM	chr10:60145176-60155897	mRNA	298	1.93 (0.31)	1.94 (0.40)
A_24_P98109	7	26413088	rs10807832	26403242-26427543	-0.463	0.3227	7.29e-27	0	0	UTR3	NA	29887	SNX10	chr7:26331515-26413949	mRNA	298	2.04 (0.40)	2.04 (0.52)
A_24_P369898	17	73586764	rs4788901	73573918-73586764	0.6678	0.3225	7.641e-27	0	0	ncRNA_intronic	NA	80022	MYO15B	chr17:73584139-73622929	Others	298	-1.16 (0.48)	-1.21 (0.60)
A_23_P409623	11	7548423	rs7126061	7545734-7548423	0.4021	0.3219	8.675e-27	0	0	intronic	NA	8495	PPFIBP2	chr11:7535001-7674991	mRNA	297	-1.46 (0.48)	-1.48 (0.58)
A_33_P3289236	16	72108093	rs2000999	72078990-72183220	-0.517	0.3218	8.961e-27	0	0	intronic	NA	3250	HPR	chr16:72097125-72111145	mRNA	298	0.41 (0.67)	0.39 (0.81)
A_33_P3328511	17	44814884	rs7226263	44788310-44853872	-0.2762	0.3217	9.126e-27	0	-375750	intergenic	NA	100506084	ARL17B	chr17:44376913-44439134	mRNA	298	-0.61 (0.34)	-0.59 (0.42)
A_23_P42718	7	26147219	rs3814095	26147219-26155514	-0.4567	0.3215	9.518e-27	0	-44628	intergenic	NA	9603	NFE2L3	chr7:26191847-26226757	mRNA	293	-1.47 (0.46)	-1.45 (0.60)
A_19_P00316857	3	195477791	rs2291652	195460550-195536040	-0.3641	0.3202	1.277e-26	0	39045	intergenic	NA	NA	LOC440993	chr3:195428420-195438746	Others	298	-0.08 (0.42)	-0.02 (0.50)
A_23_P217917	1	110213000	rs1149178	110213000-110213000	0.4818	0.3196	1.438e-26	0	4877	intergenic	NA	2948	GSTM4	chr1:110198698-110208123	mRNA	297	-0.55 (0.71)	-0.48 (0.96)
A_23_P45999	1	11713166	rs1883575	11713166-11713166	0.4519	0.3195	1.476e-26	0	0	intronic	NA	26232	FBXO2	chr1:11708418-11714888	mRNA	298	-0.81 (0.60)	-0.78 (0.79)
A_23_P29953	4	142636313	rs2322301	142616006-142677821	0.3195	0.3191	1.622e-26	0	0	intronic	NA	3600	IL15	chr4:142557749-142655140	mRNA	298	0.30 (0.46)	0.24 (0.62)
A_23_P78410	18	71803272	rs4076855	71744436-71838859	-0.1862	0.3189	1.68e-26	0	-12474	intergenic	NA	29090	C18orf55	chr18:71815746-71826204	mRNA	297	0.16 (0.34)	0.20 (0.42)
A_32_P797019	20	57299586	rs6128410	57263778-57299586	0.659	0.3188	1.709e-26	0	8686	intergenic	NA	79716	NPEPL1	chr20:57264187-57290900	Others	76	-4.13 (0.96)	-4.18 (1.66)
A_33_P3287631	8	11701198	rs12898	11696492-11722046	-0.2569	0.3186	1.812e-26	0	0	UTR3	NA	1508	CTSB	chr8:11700033-11725646	mRNA	298	2.73 (0.36)	2.73 (0.54)
A_19_P00328247	7	30538651	rs38409	30538651-30602598	0.2098	0.3184	1.869e-26	0	49322	intergenic	NA	NA	LOC401320	chr7:30587973-30617395	Others	298	-1.01 (0.32)	-1.01 (0.41)
A_23_P12343	1	110279821	rs1537234	110278972-110283785	-0.7331	0.3184	1.882e-26	0	0	intronic	NA	2947	GSTM3	chr1:110276554-110283660	mRNA	298	-0.52 (0.68)	-0.44 (0.93)
A_33_P3211260	7	44085131	rs56736316	44085131-44085131	0.2795	0.318	2.037e-26	0	0	intronic	NA	28988	DBNL	chr7:44084239-44101315	Others	298	1.93 (0.39)	1.94 (0.53)
A_19_P00319896	9	14633083	rs10756588	14633083-14633083	-0.2879	0.3177	2.173e-26	0	-43020	intergenic	NA	NA		chr9:14588794-14590063	lincRNA	298	-1.06 (0.43)	-1.05 (0.52)
A_23_P123265	7	56158581	rs12673255	56117409-56158581	0.1614	0.3174	2.329e-26	0	10216	intergenic	NA	25870	SUMF2	chr7:56131917-56148365	mRNA	298	-0.37 (0.29)	-0.36 (0.38)
A_19_P00317999	2	178270734	rs10497508	178217569-178459765	-0.2973	0.317	2.566e-26	0	-87643	intergenic	NA	NA		chr2:178182443-178183091	lincRNA	289	-1.89 (0.45)	-1.83 (0.54)
A_23_P12336	1	107572997	rs3108680	107566690-107624563	-0.2217	0.3178	2.571e-26	0	-26270	intergenic	NA	55170	PRMT6	chr1:107599267-107601916	mRNA	298	-0.82 (0.39)	-0.80 (0.51)
A_23_P40880	3	32346116	rs17029181	32343840-32346116	-0.4649	0.3167	2.707e-26	0	0	intronic	NA	152189	CMTM8	chr3:32280171-32411813	mRNA	298	-0.70 (0.61)	-0.65 (0.89)
A_23_P47247	11	33097360	rs7127229	33048833-33102251	0.2656	0.3166	2.789e-26	0	2251	intergenic	NA	55346	TCP11L1	chr11:33060963-33095109	mRNA	298	-1.55 (0.37)	-1.56 (0.44)
A_23_P156531	6	170862300	rs12717	170782396-170907734	-0.1951	0.3161	3.071e-26	0	0	exonic	nonsynonymous SNV	5689	PSMB1	chr6:170844204-170862417	mRNA	298	3.29 (0.30)	3.28 (0.35)
A_23_P36700	12	6568572	rs2534709	6562293-6635567	0.2991	0.3158	3.335e-26	0	0	intronic	NA	55080	TAPBPL	chr12:6561177-6571488	mRNA	298	0.25 (0.42)	0.29 (0.58)
A_23_P328600	12	113771941	rs75711507	113748245-113771941	0.3356	0.3155	3.562e-26	0	0	intronic	NA	80024	SLC24A6	chr12:113736571-113772925	mRNA	298	1.01 (0.30)	1.00 (0.39)
A_23_P153286	19	44669960	rs1105561	44642644-44804119	0.1908	0.3154	3.644e-26	0	5498	intergenic	NA	10780	ZNF234	chr19:44645710-44664462	mRNA	298	1.46 (0.30)	1.48 (0.35)
A_23_P18598	4	25300943	rs79645042	25192201-25300943	-0.3742	0.3148	4.135e-26	0	20112	intergenic	NA	55300	PI4K2B	chr4:25235653-25280831	mRNA	295	-1.37 (0.49)	-1.38 (0.62)
A_32_P100430	7	107327852	rs2712210	107323191-107408870	0.3147	0.3148	4.159e-26	0	55346	intergenic	NA	100128737	LOC100128737	chr7:107383198-107385026	Others	298	-0.10 (0.42)	-0.09 (0.61)
A_23_P40108	20	61454782	rs61357165	61454782-61454782	0.7446	0.3155	4.317e-26	0	0	intronic	NA	1299	COL9A3	chr20:61448414-61472511	mRNA	298	1.42 (0.73)	1.40 (0.93)
A_33_P3377229	11	2324041	rs2074022	2316720-2325108	-0.2561	0.317	4.511e-26	0	-898	upstream	NA	29125	C11orf21	chr11:2317507-2323143	mRNA	298	1.62 (0.39)	1.65 (0.53)
A_33_P3235410	10	17663574	rs7090661	17648972-17680077	-0.6596	0.3153	4.518e-26	0	-4201	intergenic	NA	9200	PTPLA	chr10:17631958-17659373	Others	206	-3.06 (0.81)	-3.05 (1.00)
A_19_P00809043	6	160100116	rs2842980	160070676-160100116	-0.7477	0.3123	7.165e-26	0	-25456	intergenic	NA	NA		chr6:160018635-160074660	lincRNA	179	-3.18 (0.96)	-3.05 (1.21)
A_23_P337201	4	57361553	rs16958721	57194441-57384689	-0.3122	0.3122	7.304e-26	0	0	exonic	synonymous SNV	6731	SRP72	chr4:57333762-57369847	mRNA	298	2.83 (0.38)	2.83 (0.47)
A_23_P36689	12	7016449	rs3741921	7014076-7022085	0.5341	0.312	7.513e-26	0	0	intronic	NA	10233	LRRC23	chr12:7013897-7023406	mRNA	90	-3.53 (0.66)	-3.46 (0.89)
A_23_P346384	10	102722428	rs11190773	102648752-102767117	-0.5175	0.3116	8.164e-26	0	15151	intergenic	NA	84545	MRPL43	chr10:102737579-102747272	mRNA	74	-3.87 (0.69)	-3.76 (0.80)
A_32_P90483	17	53241387	rs244298	53096771-53260173	0.4277	0.3112	8.965e-26	0	0	UTR3	NA	252983	STXBP4	chr17:53046126-53241449	mRNA	191	-3.03 (0.62)	-2.98 (0.81)
A_23_P153050	17	18098018	rs4925145	18043817-18112845	-0.1952	0.3096	1.279e-25	0	0	intronic	NA	54890	ALKBH5	chr17:18086867-18113268	mRNA	298	1.45 (0.29)	1.44 (0.39)
A_23_P88201	14	35591316	rs28365850	35376082-35625608	-0.2275	0.3089	1.489e-25	0	0	UTR5	NA	55012	PPP2R3C	chr14:35554678-35591519	mRNA	298	2.85 (0.37)	2.80 (0.48)
A_33_P3402526	10	43672785	rs2503848	43612609-43750260	-0.2001	0.3068	2.309e-25	0	0	intronic	NA	55454	CSGALNACT2	chr10:43633934-43680750	mRNA	298	0.58 (0.33)	0.58 (0.41)
A_19_P00321166	5	43053246	rs316401	43020856-43053246	0.2593	0.3066	2.414e-25	0	12043	intergenic	NA	NA	LOC100132356	chr5:43065289-43067073	Others	298	-0.43 (0.45)	-0.44 (0.54)
A_24_P129632	10	79607372	rs1248678	79538284-79653394	-0.636	0.3063	2.586e-25	0	0	intronic	NA	9231	DLG5	chr10:79550549-79686348	mRNA	224	-2.72 (0.78)	-2.58 (0.88)
A_33_P3397486	8	23291244	rs12549539	23291244-23310904	0.1851	0.3061	2.69e-25	0	0	intronic	NA	9583	ENTPD4	chr8:23289572-23315244	mRNA	298	0.44 (0.28)	0.44 (0.37)
A_23_P129064	15	45670851	rs7164139	45617216-45706739	1.073	0.3067	2.876e-25	0	0	UTR5	NA	2628	GATM	chr15:45653322-45670980	mRNA	106	-3.83 (0.94)	-3.90 (1.43)
A_24_P385280	1	165667548	rs4646882	165654869-165667548	0.1831	0.305	3.415e-25	0	0	intronic	NA	223	ALDH9A1	chr1:165631449-165667900	mRNA	298	0.90 (0.23)	0.89 (0.30)
A_33_P3546070	8	133844508	rs16904746	133819529-133904380	-0.2428	0.3042	4.049e-25	0	0	exonic	synonymous SNV	51105	PHF20L1	chr8:133787604-133861052	mRNA	298	2.12 (0.34)	2.11 (0.44)
A_33_P3272260	20	1469960	rs6079336	1451628-1485913	0.6507	0.304	4.254e-25	0	0	intronic	NA	284759	SIRPB2	chr20:1455236-1472233	mRNA	126	-3.36 (0.84)	-3.28 (1.14)
A_23_P420256	2	20884546	rs10171934	20882056-20888265	-0.2466	0.3038	4.451e-25	0	272	downstream	NA	60526	C2orf43	chr2:20884818-21022827	mRNA	293	-1.58 (0.42)	-1.59 (0.53)
A_32_P109036	19	21753089	rs67876192	21753089-21779399	-0.4429	0.3037	4.532e-25	0	142792	intergenic	NA	284443	ZNF493	chr19:21579921-21610297	mRNA	273	-2.03 (0.62)	-1.98 (0.84)
A_33_P3287959	7	102347818	rs11760506	102334106-102347818	0.5073	0.3034	4.82e-25	0	-90613	intergenic	NA	10156	RASA4	chr7:102220093-102257205	mRNA	298	1.71 (0.53)	1.74 (0.77)
A_23_P207517	17	48195937	rs11654211	48151908-48195937	0.2062	0.304	5.107e-25	0	7204	intergenic	NA	5164	PDK2	chr17:48172101-48188733	mRNA	298	0.34 (0.27)	0.34 (0.37)
A_23_P26865	17	10629612	rs12453175	10619515-10639469	-0.4155	0.3028	5.504e-25	0	-68997	intergenic	NA	4621	MYH3	chr17:10531843-10560615	mRNA	298	-1.75 (0.41)	-1.74 (0.56)
A_24_P48862	22	21246902	rs12162703	21019273-21300895	-0.4811	0.3025	5.862e-25	0	1400	intergenic	NA	9342	SNAP29	chr22:21213292-21245502	mRNA	295	-2.13 (0.30)	-2.11 (0.33)
A_33_P3319967	6	131897278	rs2781668	131897278-131897278	-0.9466	0.3018	6.726e-25	0	0	geneUnmatch	NA	383	ARG1	chr6:131894365-131905468	mRNA	281	-1.49 (1.09)	-1.49 (1.45)
A_33_P3535649	16	2991354	rs1029442	2980272-2998911	0.3457	0.3014	7.327e-25	0	0	intronic	NA	84256	FLYWCH1	chr16:2961980-3001209	mRNA	266	-2.40 (0.46)	-2.37 (0.60)
A_23_P28334	2	103054556	rs2058659	102955468-103054556	0.6004	0.3014	7.472e-25	0	0	intronic	NA	8807	IL18RAP	chr2:103035254-103069025	mRNA	298	2.82 (0.68)	2.82 (0.94)
A_23_P397208	1	110213000	rs1149178	110213000-110213000	0.5033	0.3013	7.524e-25	0	0	intronic	NA	2946	GSTM2	chr1:110210644-110226619	mRNA	293	-1.54 (0.62)	-1.47 (0.82)
A_33_P3312104	17	8141324	rs11655903	8130867-8151476	-0.2155	0.3013	7.546e-25	0	0	intronic	NA	80169	CTC1	chr17:8128139-8151413	mRNA	298	-0.40 (0.34)	-0.38 (0.43)
A_19_P00315826	1	198899996	rs1275166	198894729-198901697	0.7965	0.3008	8.379e-25	0	0	geneUnmatch	NA	NA	XLOC_001148	chr1:198867622-198906558	lincRNA	149	-3.36 (0.86)	-3.35 (1.03)
A_23_P15348	17	17091799	rs12602583	17022841-17099717	-0.1831	0.3012	9.158e-25	0	0	UTR3	NA	23164	MPRIP	chr17:16946074-17095962	mRNA	298	0.34 (0.31)	0.35 (0.39)
A_24_P810697	17	74710783	rs2240773	74704972-74710783	0.7921	0.2992	1.178e-24	0	-3727	intergenic	NA	439921	MXRA7	chr17:74671809-74707056	mRNA	119	-3.63 (0.69)	-3.51 (0.93)
A_33_P3221960	2	103054556	rs2058659	102955468-103054556	0.5216	0.2987	1.304e-24	0	0	intronic	NA	8807	IL18RAP	chr2:103035254-103069025	mRNA	298	2.42 (0.59)	2.39 (0.77)
A_23_P42353	6	36356322	rs11757823	36348689-36386464	0.954	0.2982	1.449e-24	0	-745	upstream	NA	51513	ETV7	chr6:36321998-36355577	mRNA	241	-1.88 (1.26)	-1.78 (1.58)
A_23_P89710	18	13018071	rs7234960	12947462-13116432	0.2133	0.2976	1.672e-24	0	0	intronic	NA	55125	CEP192	chr18:12991361-13125052	mRNA	298	0.26 (0.30)	0.28 (0.38)
A_33_P3247933	2	109045009	rs7596199	108931105-109315755	-0.2955	0.297	1.874e-24	0	-20568	intergenic	NA	9648	GCC2	chr2:109065577-109125854	mRNA	298	1.89 (0.33)	1.91 (0.44)
A_19_P00803997	22	45547814	rs132825	45530876-45583935	0.5337	0.2967	1.996e-24	0	-12760	intergenic	NA	NA	XLOC_014394	chr22:45529452-45535054	lincRNA	211	-2.66 (0.73)	-2.51 (0.75)
A_33_P3268472	11	88094088	rs202036410	88071656-88103181	-0.1926	0.2975	2.048e-24	0	-23147	intergenic	NA	1075	CTSC	chr11:88026760-88070941	mRNA	298	2.06 (0.31)	2.07 (0.36)
A_24_P337746	7	65817473	rs1363056	65216673-66392180	0.2301	0.2963	2.211e-24	0	-388170	intergenic	NA	27342	RABGEF1	chr7:66205643-66276451	mRNA	298	0.78 (0.29)	0.80 (0.41)
A_33_P3292794	12	54575800	rs2233921	54572119-54583537	-0.2158	0.2961	2.281e-24	0	0	UTR3	NA	23583	SMUG1	chr12:54575252-54582757	mRNA	292	-2.15 (0.31)	-2.17 (0.36)
A_33_P3365596	20	23414630	rs6137947	23334256-23427399	0.2489	0.2968	2.355e-24	0	-12474	intergenic	NA	63908	NAPB	chr20:23355156-23402156	mRNA	298	0.12 (0.33)	0.11 (0.43)
A_23_P393777	14	52621668	rs941612	52593513-52646094	0.4034	0.2954	2.623e-24	0	-112763	intergenic	NA	5729	PTGDR	chr14:52734431-52743442	mRNA	298	0.55 (0.52)	0.51 (0.68)
A_23_P502654	17	18263957	rs669340	18156541-18263957	0.3623	0.2947	3.05e-24	0	0	intronic	NA	6470	SHMT1	chr17:18231187-18266856	mRNA	244	-2.63 (0.49)	-2.57 (0.55)
A_33_P3392325	13	115015163	rs9314907	114998076-115045729	0.2292	0.2947	3.1e-24	0	0	intronic	NA	8881	CDC16	chr13:115000362-115038150	mRNA	298	2.78 (0.29)	2.77 (0.37)
A_23_P250982	5	128261415	rs2577487	128244740-128261415	0.1995	0.2945	3.193e-24	0	-169027	intergenic	NA	51015	ISOC1	chr5:128430442-128449721	mRNA	298	0.59 (0.34)	0.59 (0.41)
A_19_P00321333	11	65191208	rs512715	65172197-65197393	0.2707	0.2944	3.263e-24	0	0	ncRNA_exonic	NA	NA	NEAT1	chr11:65190269-65194003	Others	298	3.74 (0.37)	3.77 (0.55)
A_23_P154894	21	45214581	rs2838367	45214581-45234806	0.2118	0.2942	3.437e-24	0	-18322	intergenic	NA	1476	CSTB	chr21:45193831-45196259	mRNA	298	3.85 (0.31)	3.83 (0.42)
A_33_P3399571	6	133072650	rs1883617	133045812-133077063	0.6179	0.2938	3.675e-24	0	-37456	intergenic	NA	8876	VNN1	chr6:133001997-133035194	mRNA	298	0.31 (0.79)	0.32 (1.05)
A_33_P3385842	10	32863587	rs2990962	32780054-33264180	0.4081	0.2936	3.904e-24	0	95	downstream	NA	221016	CCDC7	chr10:32735041-32863492	mRNA	292	-1.98 (0.54)	-2.03 (0.70)
A_33_P3377060	6	7290437	rs9505118	7274354-7295605	-0.1371	0.2931	4.261e-24	0	0	intronic	NA	6745	SSR1	chr6:7281283-7313541	mRNA	298	4.03 (0.27)	4.05 (0.38)
A_23_P12572	10	115438204	rs12415607	115393929-115439530	-0.2522	0.2928	4.598e-24	0	-731	upstream	NA	840	CASP7	chr10:115438935-115490664	mRNA	298	0.50 (0.37)	0.49 (0.43)
A_24_P168574	20	57475191	rs13831	57459167-57475191	0.2271	0.2928	4.632e-24	0	0	intronic	NA	2778	GNAS	chr20:57414795-57486250	Others	298	1.60 (0.32)	1.60 (0.42)
A_19_P00318085	6	30242904	rs2894145	30224305-30313227	-0.2177	0.2925	4.865e-24	0	12270	intergenic	NA	NA	HCG18	chr6:30255174-30294927	Others	298	-0.45 (0.34)	-0.42 (0.40)
A_24_P929754	19	2037846	rs1064543	2037846-2037846	-0.2902	0.2933	4.876e-24	0	0	UTR3	NA	2872	MKNK2	chr19:2037470-2051243	mRNA	298	1.41 (0.38)	1.43 (0.51)
A_33_P3236881	1	19968058	rs12408663	19934900-19968058	0.4857	0.2932	5.029e-24	0	0	intronic	NA	100532736	C1orf151-NBL1	chr1:19923471-19984949	mRNA	298	-0.02 (0.62)	-0.11 (0.80)
A_33_P3238966	17	79525660	rs3208787	79525660-79525660	0.144	0.292	5.451e-24	0	0	UTR3	NA	55666	NPLOC4	chr17:79523913-79604138	mRNA	298	3.81 (0.20)	3.81 (0.29)
A_33_P3398697	22	38462680	rs3026685	38450971-38462680	-0.1694	0.2918	5.719e-24	0	0	intronic	NA	9463	PICK1	chr22:38453262-38471708	mRNA	298	2.46 (0.31)	2.47 (0.41)
A_33_P3250612	6	39902200	rs3800349	39902200-39902200	1.073	0.2916	5.897e-24	0	0	UTR5	NA	4337	MOCS1	chr6:39872034-39902290	mRNA	75	-3.87 (0.76)	-3.87 (0.89)
A_23_P39185	19	55573633	rs1671169	55573633-55573633	-0.2236	0.2914	6.121e-24	0	0	intronic	NA	112724	RDH13	chr19:55555692-55580914	mRNA	298	-1.61 (0.34)	-1.60 (0.43)
A_23_P88559	15	58711654	rs436965	58711654-58711654	-0.984	0.2914	6.129e-24	0	-12521	intergenic	NA	3990	LIPC	chr15:58724175-58861073	mRNA	210	-2.63 (1.17)	-2.57 (1.35)
A_32_P186138	6	99964221	rs17822911	99961977-99976863	-0.3893	0.2909	6.798e-24	0	-4649	intergenic	NA	100130890	LOC100130890	chr6:99968870-99981061	mRNA	298	-1.54 (0.38)	-1.52 (0.49)
A_32_P51905	5	175770121	rs6889763	175719563-175793717	-0.1547	0.2894	9.464e-24	0	2944	intergenic	NA	57179	KIAA1191	chr5:175773065-175788809	mRNA	298	2.30 (0.23)	2.33 (0.29)
A_23_P59718	7	87835469	rs1063964	87835469-87835469	0.2758	0.2893	9.535e-24	0	0	UTR3	NA	6717	SRI	chr7:87834432-87856308	mRNA	298	-1.01 (0.22)	-1.04 (0.28)
A_23_P169494	9	117070767	rs1249760	117069223-117077326	-0.6878	0.2885	1.143e-23	0	-14536	intergenic	NA	5004	ORM1	chr9:117085303-117088759	mRNA	298	0.36 (0.88)	0.27 (1.09)
A_23_P52207	10	29098958	rs1775908	29098958-29106668	0.5495	0.2884	1.151e-23	0	127090	intergenic	NA	25805	BAMBI	chr10:28966424-28971868	mRNA	295	-1.30 (0.70)	-1.29 (0.95)
A_33_P3215768	12	51796941		51796941-51796941	0.2939	0.2883	1.179e-23	0	-11741	intergenic	NA	11226	GALNT6	chr12:51745833-51785200	mRNA	298	-0.17 (0.42)	-0.15 (0.55)
A_24_P371194	2	74721055	rs2301984	74531420-74873381	0.276	0.2898	1.208e-23	0	-21113	intergenic	NA	116540	MRPL53	chr2:74699085-74699942	mRNA	298	1.01 (0.33)	1.00 (0.43)
A_19_P00321332	11	65191208	rs512715	65172197-65197393	0.2501	0.2882	1.212e-23	0	0	ncRNA_exonic	NA	NA	NEAT1	chr11:65190269-65194003	Others	298	5.37 (0.34)	5.39 (0.49)
A_23_P76234	12	113327018	rs7966149	113319471-113327018	-0.7368	0.288	1.271e-23	0	0	intronic	NA	22895	RPH3A	chr12:113229549-113336686	mRNA	56	-4.32 (0.98)	-4.39 (1.28)
A_33_P3395008	2	111932694	rs11899831	111871897-111950594	-0.581	0.2879	1.276e-23	0	56895	intergenic	NA	55289	ACOXL	chr2:111490150-111875799	mRNA	207	-2.81 (0.78)	-2.76 (0.99)
A_23_P28590	2	170565248	rs4668156	170336797-170594091	0.1948	0.2879	1.286e-23	0	-134824	intergenic	NA	79675	FASTKD1	chr2:170386259-170430424	mRNA	298	0.43 (0.33)	0.43 (0.43)
A_23_P214208	6	89157027	rs1870832	89153477-89172573	0.7123	0.2872	1.492e-23	0	-281260	intergenic	NA	1268	CNR1	chr6:88849583-88875767	mRNA	29	-4.79 (0.77)	-4.95 (0.98)
A_33_P3276207	3	101308776	rs6777292	101280993-101378927	-0.2607	0.287	1.551e-23	0	-189253	intergenic	NA	91775	FAM55C	chr3:101498029-101547075	mRNA	296	-1.46 (0.39)	-1.43 (0.49)
A_23_P163492	16	1381917	rs3759937	1381917-1382352	-0.5933	0.2869	1.598e-23	0	-1689	intergenic	NA	8938	BAIAP3	chr16:1383606-1399442	mRNA	243	-2.40 (0.78)	-2.34 (0.96)
A_33_P3354569	2	157298587	rs1037961	157221358-157342442	0.2548	0.2868	1.602e-23	0	0	intronic	NA	2820	GPD2	chr2:157291965-157442915	mRNA	298	-1.32 (0.34)	-1.32 (0.43)
A_33_P3357247	17	76793600	rs3744802	76672002-76793600	-0.174	0.2867	1.666e-23	0	0	UTR3	NA	57602	USP36	chr17:76792965-76836969	mRNA	298	1.02 (0.29)	1.02 (0.40)
A_33_P3390335	10	16856685	rs802171	16848473-16863161	-0.3399	0.2865	1.734e-23	0	0	intronic	NA	6251	RSU1	chr10:16632615-16859453	mRNA	298	1.15 (0.36)	1.18 (0.47)
A_33_P3352382	6	131897278	rs2781668	131897278-131897278	-0.754	0.2854	2.177e-23	0	0	geneUnmatch	NA	383	ARG1	chr6:131894365-131905468	mRNA	266	-1.90 (0.90)	-1.90 (1.19)
A_33_P3415032	1	111206885	rs2640487	111203718-111229552	0.2207	0.285	2.336e-23	0	7425	intergenic	NA	3738	KCNA3	chr1:111214310-111217655	mRNA	298	0.40 (0.34)	0.42 (0.48)
A_33_P3301524	14	104179267	rs1799794	104179267-104179267	0.1829	0.285	2.351e-23	0	0	UTR5	NA	7517	XRCC3	chr14:104163954-104181823	mRNA	298	-0.47 (0.26)	-0.45 (0.33)
A_33_P3379967	6	29702679	rs2394159	29691019-29850329	-0.2559	0.2847	2.512e-23	0	7606	intergenic	NA	3134	HLA-F	chr6:29691117-29695073	mRNA	298	3.68 (0.40)	3.69 (0.55)
A_24_P132470	7	158527838	rs3816458	158523888-158536411	-0.1788	0.2843	2.738e-23	0	0	intronic	NA	57488	ESYT2	chr7:158523689-158622319	mRNA	298	1.34 (0.31)	1.34 (0.40)
A_32_P122226	12	96335782	rs10745740	96314645-96350254	-0.6708	0.285	2.786e-23	0	-1289	intergenic	NA	144193	AMDHD1	chr12:96337071-96362370	mRNA	246	-2.44 (0.44)	-2.41 (0.50)
A_19_P00323662	4	76407219	rs115843284	76407219-76407219	0.5705	0.2839	2.949e-23	0	-6207	intergenic	NA	NA		chr4:76392701-76401012	lincRNA	21	-4.86 (0.72)	-4.98 (1.06)
A_33_P3339397	2	227066	rs3791220	218386-285471	-0.4644	0.2839	2.967e-23	0	0	intronic	NA	26751	SH3YL1	chr2:218136-264068	mRNA	273	-1.77 (0.58)	-1.72 (0.67)
A_19_P00806771	20	61406884	rs708629	61406884-61406884	-0.7233	0.2836	3.142e-23	0	0	geneUnmatch	NA	NA	LOC100652730	chr20:61405473-61408273	Others	151	-3.17 (0.96)	-3.08 (1.10)
A_32_P18824	16	50361377	rs11644043	50340230-50400087	0.1343	0.2836	3.156e-23	0	0	intronic	NA	29117	BRD7	chr16:50352929-50402845	mRNA	298	3.14 (0.29)	3.15 (0.39)
A_23_P51548	1	165600146	rs4147592	165599551-165604991	0.2464	0.2834	3.294e-23	0	0	UTR5	NA	4259	MGST3	chr1:165600110-165625373	mRNA	298	3.46 (0.31)	3.47 (0.40)
A_23_P88484	15	48617148	rs74611620	48564097-48617148	-0.169	0.2829	3.616e-23	0	-6473	intergenic	NA	1854	DUT	chr15:48623621-48635570	mRNA	298	3.63 (0.35)	3.60 (0.43)
A_24_P167984	16	81080362	rs78707250	81066339-81134541	0.1766	0.2819	4.497e-23	0	0	UTR3	NA	23300	ATMIN	chr16:81069458-81080951	mRNA	298	-0.18 (0.28)	-0.17 (0.36)
A_23_P12989	11	64068310	rs2286614	64026845-64128494	0.4162	0.2819	4.529e-23	0	-17250	intergenic	NA	25824	PRDX5	chr11:64085560-64089295	mRNA	298	4.78 (0.36)	4.72 (0.46)
A_23_P162228	12	57154489	rs7313074	57021006-57163316	-0.1767	0.2818	4.629e-23	0	-35163	intergenic	NA	4666	NACA	chr12:57106211-57119326	mRNA	298	5.88 (0.26)	5.86 (0.34)
A_19_P00800579	19	37435486	rs28495495	37377159-37488055	0.69	0.2814	5.036e-23	0	-57731	intergenic	NA	NA		chr19:37493217-37493673	lincRNA	25	-4.26 (0.74)	-4.26 (1.13)
A_33_P3334828	19	17935626	rs11888	17935626-17935626	-0.2336	0.2813	5.083e-23	0	-3306	intergenic	NA	3640	INSL3	chr19:17927322-17932320	mRNA	298	1.65 (0.41)	1.66 (0.50)
A_23_P57534	22	38877918	rs138435	38875549-39138332	0.3632	0.2811	5.296e-23	0	1525	intergenic	NA	10521	DDX17	chr22:38879443-38902345	mRNA	298	-0.91 (0.39)	-0.91 (0.51)
A_32_P48825	12	53023812	rs686339	53023397-53023812	-1.022	0.281	5.393e-23	0	-28490	intergenic	NA	140807	KRT72	chr12:52979373-52995322	mRNA	289	-0.36 (1.15)	-0.25 (1.23)
A_33_P3222744	7	64436980	rs1852015	64312468-64544750	-0.5343	0.2807	5.76e-23	0	0	UTR3	NA	51351	ZNF117	chr7:64434830-64451414	mRNA	298	-0.81 (0.53)	-0.78 (0.68)
A_23_P201211	1	157537967	rs12049389	157489307-157539317	1.217	0.2805	5.95e-23	0	-15657	intergenic	NA	83416	FCRL5	chr1:157483167-157522310	mRNA	298	0.52 (0.84)	0.47 (1.07)
A_23_P117163	13	50123832	rs3751381	50123649-50185437	-0.2328	0.2813	7.145e-23	0	0	intronic	NA	55213	RCBTB1	chr13:50106082-50159719	mRNA	298	-1.29 (0.37)	-1.27 (0.50)
A_24_P400172	2	178148470	rs6745756	178124787-178148470	-0.3584	0.2795	7.405e-23	0	0	ncRNA_exonic	NA	100130691	LOC100130691	chr2:178148236-178257419	Others	249	-2.45 (0.54)	-2.39 (0.67)
A_23_P69179	3	189837280	rs76768945	189836431-189840918	-1.015	0.2793	7.688e-23	0	0	intronic	NA	55214	LEPREL1	chr3:189674517-189840226	mRNA	198	-3.03 (0.73)	-2.95 (1.00)
A_33_P3316310	2	242026608	rs4035	242021742-242063350	0.1968	0.2792	7.89e-23	0	0	geneUnmatch	NA	130916	MTERFD2	chr2:242026509-242041747	mRNA	298	-0.42 (0.37)	-0.41 (0.54)
A_33_P3314161	12	42595397	rs712126	42377818-42854208	0.1542	0.2787	8.718e-23	0	0	intronic	NA	10138	YAF2	chr12:42550906-42632154	mRNA	298	0.33 (0.24)	0.33 (0.33)
A_33_P3229196	11	838760	rs1130719	837582-840639	-0.539	0.2787	8.793e-23	0	0	UTR3	NA	977	CD151	chr11:832952-838835	mRNA	298	3.99 (0.42)	4.02 (0.53)
A_23_P149476	1	245202790	rs35830508	245125831-245228886	0.7129	0.2785	9.109e-23	0	0	intronic	NA	84288	EFCAB2	chr1:245133171-245288530	mRNA	37	-4.29 (0.94)	-4.41 (1.47)
A_19_P00319882	6	99964221	rs17822911	99961977-99976863	-0.5105	0.2782	9.769e-23	0	-4649	intergenic	NA	NA	LOC100130890	chr6:99968870-99981061	mRNA	223	-2.66 (0.52)	-2.62 (0.62)
A_23_P80156	21	47888387	rs12185864	47830843-47968304	-0.204	0.2781	9.846e-23	0	-167120	intergenic	NA	3275	PRMT2	chr21:48055507-48085155	mRNA	298	1.22 (0.35)	1.24 (0.51)
A_33_P3367196	7	147999811	rs13246544	147999811-148017145	-0.8531	0.2781	9.863e-23	0	0	geneUnmatch	NA	26047	CNTNAP2	chr7:145813453-148118090	mRNA	85	-4.05 (1.06)	-4.08 (1.62)
A_23_P400078	1	11852300	rs1476413	11833366-11899033	0.2529	0.2781	9.932e-23	0	0	intronic	NA	4524	MTHFR	chr1:11845787-11866160	mRNA	298	-0.68 (0.29)	-0.67 (0.34)
A_33_P3211443	1	90040361	rs12760395	89949213-90053563	0.23	0.2778	1.052e-22	0	0	intronic	NA	23507	LRRC8B	chr1:89990397-90063420	mRNA	298	0.20 (0.32)	0.18 (0.39)
A_19_P00809432	1	207386597	rs11120438	207368406-207509022	0.3897	0.2773	1.168e-22	0	-147755	intergenic	NA	NA		chr1:207534352-207540427	lincRNA	298	-1.12 (0.55)	-1.09 (0.70)
A_19_P00813455	7	105567211	rs6466077	105564466-105568282	0.45	0.2773	1.169e-22	0	2644	intergenic	NA	NA		chr7:105564174-105564567	lincRNA	238	-2.69 (0.66)	-2.63 (0.82)
A_33_P3386932	16	5126627	rs7188762	5122768-5126627	0.2066	0.2768	1.297e-22	0	7674	intergenic	NA	196483	FAM86A	chr16:5134301-5147789	mRNA	297	-0.29 (0.32)	-0.29 (0.41)
A_19_P00327674	2	70229357	rs4852405	70208454-70240456	-0.5249	0.2768	1.532e-22	0	-3811	intergenic	NA	NA		chr2:70216521-70225546	lincRNA	294	-1.72 (0.59)	-1.70 (0.72)
A_23_P69497	3	45069698	rs4683027	44948590-45111148	-0.3208	0.2756	1.646e-22	0	0	intronic	NA	7123	CLEC3B	chr3:45067759-45077563	mRNA	298	0.44 (0.40)	0.44 (0.52)
A_23_P387471	6	31436330	rs62395310	31436330-31446920	0.3557	0.2755	1.696e-22	0	-29525	intergenic	NA	4277	MICB	chr6:31465855-31478901	mRNA	298	2.53 (0.37)	2.52 (0.46)
A_23_P66637	17	48232184	rs2586464	48205071-48240225	0.4588	0.2753	1.76e-22	0	-11182	intergenic	NA	6442	SGCA	chr17:48243366-48253293	mRNA	274	-2.34 (0.42)	-2.36 (0.42)
A_33_P3257503	10	29750190	rs10740803	29679179-29779199	-0.3302	0.2748	1.961e-22	0	38891	intergenic	NA	387647	LOC387647	chr10:29698501-29711299	Others	280	-1.92 (0.50)	-1.86 (0.61)
A_23_P65278	13	35507811	rs998923	35479040-35812446	0.7547	0.2743	2.163e-22	0	-8613	intergenic	NA	26960	NBEA	chr13:35516424-36246874	mRNA	162	-3.00 (0.85)	-2.87 (1.04)
A_19_P00320588	7	105567211	rs6466077	105564466-105568282	0.4978	0.2743	2.168e-22	0	2620	intergenic	NA	NA		chr7:105551484-105564591	lincRNA	243	-2.63 (0.72)	-2.58 (0.87)
A_23_P205489	14	23631372	rs59358210	23631372-23631372	1.158	0.2733	2.68e-22	0	0	intronic	NA	23428	SLC7A8	chr14:23594504-23652849	mRNA	34	-4.96 (0.97)	-5.22 (0.73)
A_23_P157147	7	6598519	rs10951987	6583198-6650687	0.1692	0.2731	2.751e-22	0	-18546	intergenic	NA	55146	ZDHHC4	chr7:6617065-6628610	mRNA	298	2.51 (0.24)	2.51 (0.33)
A_24_P73599	15	81604871	rs3726	81596590-81604871	0.1998	0.273	2.832e-22	0	0	UTR3	NA	3603	IL16	chr15:81489219-81605104	mRNA	298	1.32 (0.31)	1.34 (0.43)
A_23_P326296	19	36236909	rs10402601	36235431-36254111	0.3664	0.273	2.841e-22	0	-573	upstream	NA	199746	U2AF1L4	chr19:36233428-36236336	mRNA	298	-0.37 (0.39)	-0.36 (0.46)
A_23_P106773	16	28591579	rs72622206	28534448-28605147	0.5436	0.2728	2.918e-22	0	11685	intergenic	NA	6799	SULT1A2	chr16:28603264-28608391	mRNA	298	3.19 (0.54)	3.08 (0.71)
A_24_P230938	10	99379206	rs10159784	99373766-99395652	0.7283	0.2727	3.03e-22	0	0	intronic	NA	118812	MORN4	chr10:99374310-99393913	Others	8	-5.17 (0.81)	-5.30 (0.88)
A_23_P253177	13	99250435	rs80009341	99250435-99250435	0.3088	0.2724	3.174e-22	0	-21039	intergenic	NA	8428	STK24	chr13:99102455-99229396	mRNA	298	2.84 (0.29)	2.86 (0.38)
A_23_P151746	14	74962233	rs4903231	74957153-74965769	-0.1437	0.2724	3.198e-22	0	0	UTR3	NA	122961	ISCA2	chr14:74960450-74962271	mRNA	298	2.16 (0.27)	2.18 (0.38)
A_33_P3269203	11	75283653	rs6704	75274150-75283653	0.2772	0.2722	3.307e-22	0	0	UTR3	NA	871	SERPINH1	chr11:75273101-75283849	mRNA	298	-0.84 (0.34)	-0.84 (0.46)
A_23_P204579	12	104370472	rs3751207	104365450-104391849	0.1662	0.2722	3.308e-22	0	0	intronic	NA	6996	TDG	chr12:104359593-104382656	mRNA	298	2.28 (0.32)	2.30 (0.42)
A_24_P345451	2	172373507	rs1476110	172373507-172373507	0.4902	0.2721	3.401e-22	0	-5359	intergenic	NA	79901	CYBRD1	chr2:172378866-172414643	mRNA	298	-0.95 (0.55)	-0.98 (0.71)
A_32_P184488	19	43978512	rs2599436	43964028-43978512	-0.3244	0.2719	3.561e-22	0	743	downstream	NA	653583	PHLDB3	chr19:43979255-44008985	mRNA	298	0.18 (0.42)	0.19 (0.59)
A_23_P130974	19	18386407	rs60170051	18385214-18408222	-0.3084	0.2717	3.662e-22	0	-1088	intergenic	NA	80726	KIAA1683	chr19:18367906-18385319	mRNA	298	0.78 (0.42)	0.78 (0.57)
A_23_P41908	5	153381998	rs74196375	153372176-153435660	-0.3272	0.2717	3.695e-22	0	0	intronic	NA	10827	FAM114A2	chr5:153371263-153418497	mRNA	268	-2.19 (0.37)	-2.14 (0.40)
A_33_P3309662	19	1103785	rs17554931	1103785-1116117	-0.2453	0.2716	3.789e-22	0	-151	upstream	NA	2879	GPX4	chr19:1103936-1106787	mRNA	298	3.13 (0.33)	3.11 (0.44)
A_33_P3388016	3	48463618	rs9883759	48413537-48520289	-0.4419	0.2715	3.841e-22	0	-18068	intergenic	NA	51372	CCDC72	chr3:48481686-48485537	mRNA	298	1.62 (0.62)	1.61 (0.70)
A_33_P3373298	7	66833180	rs11762397	66783279-66853624	-0.3667	0.2713	4.032e-22	0	46667	intergenic	NA	64940	STAG3L4	chr7:66767616-66786513	Others	298	-1.03 (0.37)	-0.99 (0.42)
A_23_P167017	3	119355411	rs17203235	119355411-119395799	-0.1872	0.2709	4.359e-22	0	5497	intergenic	NA	64091	POPDC2	chr3:119360908-119379404	mRNA	298	0.26 (0.26)	0.23 (0.33)
A_33_P3321372	9	39122887	rs61510435	39122887-39151736	-1.373	0.2723	4.535e-22	0	0	intronic	NA	79937	CNTNAP3	chr9:39072764-39288300	Others	294	0.44 (1.00)	0.57 (1.09)
A_33_P3298775	19	691909	rs4375794	683719-691909	-0.779	0.273	4.605e-22	0	0	exonic	synonymous SNV	400668	PRSS57	chr19:685546-695461	mRNA	298	-0.32 (1.03)	-0.46 (1.27)
A_23_P201672	1	171765591	rs2232826	171743865-171791211	-0.1308	0.2706	4.657e-22	0	0	intronic	NA	51603	METTL13	chr1:171750761-171766856	mRNA	298	2.34 (0.24)	2.36 (0.34)
A_23_P138717	10	121322091	rs4751740	121322091-121342387	-0.3836	0.2704	4.783e-22	0	-19869	intergenic	NA	6001	RGS10	chr10:121259339-121302222	mRNA	298	5.88 (0.41)	5.88 (0.63)
A_32_P116660	2	152118271	rs55775354	152060431-152193359	-0.2636	0.2703	4.924e-22	0	0	UTR5	NA	375287	RBM43	chr2:152104728-152118389	mRNA	298	-0.53 (0.38)	-0.54 (0.50)
A_33_P3246985	1	144896319	rs12124527	144894611-144936353	0.3925	0.2702	5.014e-22	0	0	intronic	NA	9659	PDE4DIP	chr1:144851424-145076186	mRNA	282	-2.23 (0.54)	-2.23 (0.76)
A_23_P41455	4	122899165	rs6838639	122896490-122901563	0.3839	0.2701	5.127e-22	0	-26256	intergenic	NA	7222	TRPC3	chr4:122800183-122872909	mRNA	264	-2.57 (0.53)	-2.57 (0.62)
A_24_P166094	4	153785667	rs12643600	153668482-153871340	-0.2406	0.27	5.254e-22	0	0	intronic	NA	27236	ARFIP1	chr4:153701112-153833064	mRNA	298	1.97 (0.37)	1.98 (0.50)
A_23_P48109	12	688248	rs1122584	688248-707210	-0.3543	0.2693	6.035e-22	0	0	intronic	NA	4815	NINJ2	chr12:673462-772755	mRNA	298	2.39 (0.50)	2.42 (0.63)
A_33_P3422728	9	39151736	rs115745904	39122887-39151736	-1.52	0.2692	6.149e-22	0	0	intronic	NA	79937	CNTNAP3	chr9:39072764-39288300	mRNA	293	-0.29 (1.12)	-0.17 (1.22)
A_33_P3213377	7	111048579	rs38744	110898279-111159896	-0.2764	0.2691	6.249e-22	0	0	intronic	NA	83943	IMMP2L	chr7:110303110-111202347	mRNA	293	-1.89 (0.44)	-1.88 (0.53)
A_23_P110167	4	140588391	rs8192013	140588391-140593264	0.2722	0.2691	6.335e-22	0	0	intronic	NA	4258	MGST2	chr4:140586922-140661899	mRNA	298	1.18 (0.41)	1.21 (0.53)
A_33_P3381361	16	89590243	rs3803680	89510494-89603698	-0.3199	0.2687	6.816e-22	0	0	intronic	NA	6687	SPG7	chr16:89574805-89624174	Others	226	-2.61 (0.45)	-2.56 (0.60)
A_23_P163408	15	77239651	rs2280194	76634680-77239651	-0.2237	0.2684	7.235e-22	0	-63434	intergenic	NA	49855	SCAPER	chr15:76640526-77176217	mRNA	294	-1.85 (0.36)	-1.85 (0.47)
A_23_P140907	16	433538	rs383995	414608-433552	-0.2417	0.268	7.868e-22	0	-1588	intergenic	NA	58986	TMEM8A	chr16:420776-431950	mRNA	298	2.14 (0.32)	2.15 (0.41)
A_23_P368996	11	542844	rs2894649	539706-559016	-0.4638	0.2679	8.087e-22	0	0	intronic	NA	115399	LRRC56	chr11:537522-554916	mRNA	298	-0.43 (0.43)	-0.40 (0.52)
A_32_P703	1	85727044	rs11161574	85724328-85770794	0.2296	0.2678	8.179e-22	0	-15079	intergenic	NA	646626	LOC646626	chr1:85742123-85743771	Others	298	0.52 (0.33)	0.50 (0.39)
A_19_P00318191	7	30617474	rs38488	30592856-30642499	0.1447	0.2676	8.467e-22	0	-79	upstream	NA	NA	LOC401320	chr7:30587973-30617395	Others	298	0.18 (0.27)	0.18 (0.32)
A_32_P209960	16	11006704	rs8052440	11006704-11016045	0.4174	0.2671	9.447e-22	0	0	intronic	NA	4261	CIITA	chr16:10971055-11018840	mRNA	298	1.48 (0.45)	1.46 (0.57)
A_33_P3372752	19	21779399	rs7254018	21753089-21779399	-0.6055	0.2669	9.901e-22	0	-53071	intergenic	NA	400682	LOC400682	chr19:21832470-21841410	Others	62	-3.91 (0.87)	-3.80 (1.18)
A_19_P00802814	20	58674062	rs6100710	58669008-58692731	0.6075	0.2668	9.943e-22	0	0	geneUnmatch	NA	NA	LOC729296	chr20:58662989-58676427	Others	154	-3.24 (0.80)	-3.19 (0.96)
A_33_P3359753	1	229419421	rs237756	229408995-229473625	0.2368	0.2663	1.117e-21	0	37331	intergenic	NA	126731	C1orf96	chr1:229456752-229478688	mRNA	298	1.33 (0.39)	1.33 (0.58)
A_23_P306507	12	25348816	rs11047888	25272027-25384838	0.2638	0.2661	1.168e-21	0	9364	intergenic	NA	3845	KRAS	chr12:25358180-25403854	mRNA	297	-1.58 (0.35)	-1.55 (0.46)
A_23_P145957	7	144543167	rs1881849	144524224-144547618	-0.1792	0.266	1.193e-21	0	-10021	intergenic	NA	27010	TPK1	chr7:144149034-144533146	mRNA	298	1.40 (0.29)	1.38 (0.38)
A_32_P79434	7	157293586	rs11979293	157293586-157294938	0.4694	0.2675	1.204e-21	0	38164	intergenic	NA	5799	PTPRN2	chr7:157331750-158380482	mRNA	298	-0.04 (0.67)	-0.01 (0.96)
A_33_P3258712	17	5014789	rs56229705	5014789-5090308	-0.4825	0.2671	1.301e-21	0	0	geneUnmatch	NA	100506676	LOC100506676	chr17:5014763-5017677	Others	291	-1.29 (0.55)	-1.29 (0.67)
A_33_P3416881	2	132464058	rs3861761	132464058-132464058	-0.6336	0.2654	1.342e-21	0	-16006	intergenic	NA	29798	C2orf27A	chr2:132480064-132524977	mRNA	38	-4.47 (0.85)	-4.40 (1.31)
A_33_P3333982	1	144896319	rs12124527	144894611-144936353	-0.3511	0.2652	1.379e-21	0	0	intronic	NA	9659	PDE4DIP	chr1:144851424-145076186	mRNA	274	-2.31 (0.52)	-2.34 (0.64)
A_32_P221305	12	8509503	rs2714099	8506556-8528879	0.447	0.2651	1.426e-21	0	56	downstream	NA	389634	LOC389634	chr12:8509559-8543348	Others	298	1.57 (0.62)	1.54 (0.89)
A_19_P00315527	8	601043	rs1703911	590816-622781	-0.21	0.2647	1.552e-21	0	-9836	intergenic	NA	NA		chr8:587535-591207	lincRNA	298	-0.12 (0.38)	-0.14 (0.53)
A_19_P00315670	8	107297907	rs72678525	107297907-107297907	-0.3612	0.2646	1.585e-21	0	12780	intergenic	NA	NA		chr8:107283938-107285127	lincRNA	298	-1.32 (0.44)	-1.28 (0.58)
A_23_P252962	21	35029572	rs4817592	34854711-35127360	0.452	0.2639	1.817e-21	0	0	intronic	NA	6453	ITSN1	chr21:35014784-35261609	mRNA	84	-3.78 (0.65)	-3.78 (0.84)
A_32_P107493	16	89736913	rs17177787	89697891-89737329	-0.3808	0.2638	1.855e-21	0	0	downstream	NA	124045	C16orf55	chr16:89724210-89737675	mRNA	187	-2.91 (0.56)	-2.87 (0.66)
A_33_P3216890	8	82042630	rs7824819	82027672-82042991	0.2339	0.2636	1.934e-21	0	-18327	intergenic	NA	55824	PAG1	chr8:81880045-82024303	mRNA	298	1.51 (0.32)	1.51 (0.44)
A_23_P13183	11	44085687	rs7127924	44085687-44091399	0.1667	0.2634	2.022e-21	0	-31412	intergenic	NA	2132	EXT2	chr11:44117099-44266980	mRNA	298	0.73 (0.28)	0.74 (0.38)
A_32_P179740	7	105241647	rs7809769	105241647-105241647	0.1996	0.2633	2.035e-21	0	3574	intergenic	NA	222255	ATXN7L1	chr7:105245221-105517031	mRNA	298	0.08 (0.33)	0.08 (0.44)
A_33_P3299314	19	55897327	rs17700376	55897327-55911341	-0.2713	0.2627	2.33e-21	0	0	UTR5	NA	6158	RPL28	chr19:55897300-55903453	mRNA	298	1.50 (0.29)	1.50 (0.37)
A_23_P304511	18	32834095	rs2289037	32830924-32846216	-0.2585	0.2626	2.37e-21	0	0	geneUnmatch	NA	84307	ZNF397	chr18:32820994-32838397	mRNA	298	-0.64 (0.33)	-0.62 (0.43)
A_33_P3321230	6	133106534	rs9389033	133084359-133186168	-0.471	0.2624	2.436e-21	0	0	geneUnmatch	NA	116843	C6orf192	chr6:133090507-133119747	mRNA	291	-1.72 (0.40)	-1.70 (0.40)
A_32_P26969	8	600729	rs4735895	600729-600729	0.1572	0.2623	2.491e-21	0	13471	intergenic	NA	157697	ERICH1	chr8:614200-681226	mRNA	298	1.36 (0.27)	1.38 (0.36)
A_33_P3514859	8	90741114	rs218908	90741114-90744434	-0.3542	0.2622	2.57e-21	0	-6536	intergenic	NA	100506342	LOC100506342	chr8:90729627-90734578	Others	293	-1.88 (0.42)	-1.85 (0.57)
A_33_P3334343	15	28510895	rs2240202	28370389-28535266	0.4764	0.2621	2.592e-21	0	0	intronic	NA	8924	HERC2	chr15:28356186-28567295	mRNA	248	-2.32 (0.67)	-2.32 (0.89)
A_23_P16976	2	69937926	rs72901452	69937926-69937926	0.4212	0.262	2.646e-21	0	-31201	intergenic	NA	307	ANXA4	chr2:69969127-70053596	mRNA	298	1.52 (0.36)	1.50 (0.41)
A_23_P105747	12	105551056	rs3763992	105468357-105687277	-0.3176	0.262	2.677e-21	0	16019	intergenic	NA	55198	APPL2	chr12:105567075-105630008	mRNA	298	-1.03 (0.34)	-1.03 (0.45)
A_33_P3279059	6	3076336	rs4959774	3076336-3087006	0.1862	0.2617	2.841e-21	0	-722	upstream	NA	8737	RIPK1	chr6:3077058-3115421	mRNA	298	1.85 (0.28)	1.88 (0.35)
A_33_P3415888	16	58020167	rs2405128	58019396-58053730	-0.538	0.2615	2.942e-21	0	0	intronic	NA	374739	TEPP	chr16:58010339-58022020	mRNA	18	-4.85 (0.82)	-4.92 (1.15)
A_23_P142878	2	85926238	rs10180451	85916487-85943766	0.6151	0.2614	2.983e-21	0	-54671	intergenic	NA	84913	ATOH8	chr2:85980909-86018506	mRNA	35	-4.48 (0.93)	-4.50 (1.25)
A_19_P00329261	4	120558608	rs10009566	120237702-120586891	-0.2028	0.2613	3.038e-21	0	154456	intergenic	NA	NA		chr4:120392402-120404152	lincRNA	298	1.15 (0.31)	1.13 (0.40)
A_23_P48339	13	21266227	rs2149769	21125299-21266227	-0.2171	0.2612	3.123e-21	0	651	downstream	NA	8100	IFT88	chr13:21141208-21265576	mRNA	298	-1.39 (0.37)	-1.36 (0.46)
A_33_P3375790	19	56259450	rs73053986	56255675-56259450	0.792	0.2608	3.362e-21	0	-11057	intergenic	NA	342931	RFPL4A	chr19:56270507-56274541	mRNA	271	-1.90 (0.84)	-1.99 (1.20)
A_24_P13032	10	60144207	rs4390300	60144207-60168003	0.2606	0.2608	3.389e-21	0	13694	intergenic	NA	7321	UBE2D1	chr10:60094739-60130513	mRNA	298	2.82 (0.39)	2.84 (0.50)
A_33_P3214849	11	108378207	rs4643041	108378207-108379981	-0.3048	0.2608	3.408e-21	0	-9048	intergenic	NA	143888	KDELC2	chr11:108342833-108369159	mRNA	292	-1.37 (0.44)	-1.36 (0.53)
A_33_P3337896	1	144892951	rs61809690	144892951-144929250	0.2692	0.2608	3.926e-21	0	0	intronic	NA	9659	PDE4DIP	chr1:144851424-145076186	Others	298	-0.38 (0.35)	-0.41 (0.46)
A_23_P413815	7	65425517	rs62470932	65425517-65425517	-0.1974	0.26	3.963e-21	0	5717	intergenic	NA	154807	VKORC1L1	chr7:65338257-65419800	mRNA	298	-1.32 (0.32)	-1.32 (0.36)
A_23_P208788	19	38802413	rs11672531	38793319-38827960	-0.7963	0.2596	4.31e-21	0	6767	intergenic	NA	64073	C19orf33	chr19:38794804-38795646	mRNA	295	-0.21 (0.77)	-0.15 (1.05)
A_23_P67529	19	44281898	rs11879798	44281898-44302624	0.4936	0.2594	4.467e-21	0	0	intronic	NA	3783	KCNN4	chr19:44270685-44285409	mRNA	298	1.02 (0.47)	1.03 (0.60)
A_33_P3360814	7	102504773	rs6465879	102471345-102577433	-0.4683	0.2591	4.799e-21	0	-109111	intergenic	NA	58160	NFE4	chr7:102613884-102619114	mRNA	199	-2.88 (0.67)	-2.83 (0.84)
A_19_P00332120	3	156529394	rs7641929	156525562-156538738	0.6969	0.2591	4.801e-21	0	-58313	intergenic	NA	NA		chr3:156455706-156471081	lincRNA	98	-3.50 (0.82)	-3.42 (1.14)
A_23_P331928	6	74404771	rs79717953	74404771-74404771	1.167	0.2588	5.05e-21	0	-737	upstream	NA	135228	CD109	chr6:74405508-74538041	mRNA	36	-4.57 (0.74)	-4.69 (0.96)
A_24_P268993	5	132211855	rs17166305	132174296-132322273	0.2799	0.2588	5.068e-21	0	1273	intergenic	NA	116842	LEAP2	chr5:132209358-132210582	mRNA	298	-0.98 (0.34)	-0.96 (0.43)
A_33_P3514487	19	54567253	rs612529	54567253-54567253	-0.5479	0.2588	5.077e-21	0	-46	upstream	NA	284415	VSTM1	chr19:54544079-54567207	mRNA	298	2.99 (0.74)	3.00 (1.02)
A_24_P153853	17	57158345	rs7214402	56934543-57183270	0.25	0.2588	5.11e-21	0	0	intronic	NA	4591	TRIM37	chr17:57059999-57184266	mRNA	294	-2.08 (0.34)	-2.06 (0.45)
A_23_P404094	22	21356824	rs28372939	21356029-21372160	-0.5778	0.2587	5.153e-21	0	0	ncRNA_exonic	NA	439931	THAP7-AS1	chr22:21356211-21364663	Others	145	-3.14 (0.74)	-3.02 (0.88)
A_33_P3214209	5	21549171	rs34733116	21549171-21549171	0.465	0.2586	5.248e-21	0	0	ncRNA_intronic	NA	728411	GUSBP1	chr5:21459589-21589481	Others	297	-0.94 (0.65)	-0.94 (0.90)
A_23_P391778	1	39952745	rs710915	39942361-40026043	-0.2471	0.2586	5.316e-21	0	0	UTR3	NA	23499	MACF1	chr1:39547089-39952810	mRNA	298	2.42 (0.34)	2.40 (0.47)
A_24_P93741	3	53123486	rs1078968	53108776-53139507	0.2509	0.2593	5.392e-21	0	0	UTR3	NA	91869	RFT1	chr3:53122499-53164470	mRNA	298	-0.96 (0.31)	-0.94 (0.36)
A_23_P29384	3	44762830	rs56084453	44762830-44883971	0.6746	0.2583	5.674e-21	0	0	exonic	nonsynonymous SNV	91392	ZNF502	chr3:44754135-44765323	mRNA	298	-0.79 (0.52)	-0.82 (0.72)
A_23_P14515	14	74076794	rs12590145	74056804-74083846	-0.3434	0.258	5.914e-21	0	14324	intergenic	NA	122970	ACOT4	chr14:74058410-74062470	mRNA	280	-2.03 (0.54)	-2.01 (0.71)
A_23_P34644	1	161662312	rs111978587	161662312-161662312	-0.307	0.2578	6.183e-21	0	13868	intergenic	NA	2213	FCGR2B	chr1:161632905-161648444	mRNA	298	0.27 (0.47)	0.24 (0.59)
A_33_P3411090	15	43619560	rs484029	43586908-43700930	-0.5376	0.2578	6.231e-21	0	-3312	intergenic	NA	161823	ADAL	chr15:43622872-43646096	mRNA	76	-3.76 (0.74)	-3.68 (1.01)
A_23_P21495	19	40406403	rs2005894	40406403-40406403	-0.5209	0.2577	6.364e-21	0	0	intronic	NA	8857	FCGBP	chr19:40353963-40440533	mRNA	298	0.24 (0.71)	0.30 (0.97)
A_23_P15511	17	62502435	rs1991401	62502435-62502435	-0.1152	0.2576	6.421e-21	0	0	UTR5	NA	1655	DDX5	chr17:62494374-62502484	mRNA	298	5.57 (0.27)	5.56 (0.31)
A_23_P74799	1	108744934	rs828999	108737586-108744934	0.27	0.2574	6.781e-21	0	-1960	intergenic	NA	29957	SLC25A24	chr1:108677445-108742974	mRNA	298	0.62 (0.45)	0.59 (0.63)
A_32_P99902	15	83663005	rs8043020	83640267-83752643	-0.1613	0.2573	6.883e-21	0	0	intronic	NA	123207	C15orf40	chr15:83657715-83680393	mRNA	298	0.03 (0.30)	0.02 (0.39)
A_33_P3226395	12	8509503	rs2714099	8506556-8528879	0.4428	0.257	7.341e-21	0	56	downstream	NA	389634	LOC389634	chr12:8509559-8543348	Others	298	0.82 (0.63)	0.80 (0.81)
A_33_P3333820	9	33871150	rs579004	33738818-34073518	-0.3046	0.2584	7.498e-21	0	0	intronic	NA	54926	UBE2R2	chr9:33817182-33920401	mRNA	298	1.55 (0.36)	1.56 (0.48)
A_23_P419714	12	107722780	rs1991310	107715409-107722780	0.3311	0.2565	8.08e-21	0	0	intronic	NA	121551	BTBD11	chr12:107712197-108053419	mRNA	298	-1.00 (0.49)	-0.95 (0.67)
A_19_P00317558	6	86157419	rs9450277	86137888-86347605	0.1941	0.2563	8.42e-21	0	229782	intergenic	NA	NA		chr6:86387201-86388404	lincRNA	298	1.47 (0.39)	1.46 (0.55)
A_19_P00317398	6	30242904	rs2894145	30224305-30313227	-0.1759	0.256	8.955e-21	0	12270	intergenic	NA	NA	HCG18	chr6:30255174-30294927	Others	298	-1.22 (0.33)	-1.21 (0.44)
A_24_P117410	22	50981829	rs5770773	50977167-50981829	-0.4373	0.2564	9.609e-21	0	-4633	intergenic	NA	113730	KLHDC7B	chr22:50986462-50989452	mRNA	298	-0.28 (0.54)	-0.33 (0.66)
A_33_P3260100	6	37487044	rs1757171	37484715-37487044	0.2917	0.2555	9.801e-21	0	-19344	intergenic	NA	154467	CCDC167	chr6:37450696-37467700	mRNA	298	1.84 (0.41)	1.82 (0.47)
A_24_P807031	5	81572184	rs226200	81572184-81618057	0.8101	0.2554	1.007e-20	0	-28982	intergenic	NA	92270	ATP6AP1L	chr5:81601166-81614147	mRNA	176	-3.22 (0.59)	-3.24 (0.66)
A_23_P418431	6	87840999	rs6934717	87815501-88071825	-0.5383	0.2551	1.066e-20	0	-265843	intergenic	NA	63914	C6orf164	chr6:88106842-88109459	Others	67	-4.20 (0.78)	-4.11 (1.11)
A_33_P3420416	17	25958304	rs3751093	25945108-25974258	-0.2831	0.2551	1.073e-20	0	0	exonic	nonsynonymous SNV	3965	LGALS9	chr17:25958174-25976586	mRNA	298	0.43 (0.38)	0.39 (0.46)
A_23_P142070	19	11432950	rs7417	11432950-11432950	-0.6426	0.255	1.097e-20	0	0	geneUnmatch	NA	26526	TSPAN16	chr19:11406824-11437672	mRNA	298	0.19 (0.77)	0.25 (1.01)
A_33_P3310189	10	115826508	rs4359161	115820177-115826508	0.7493	0.2549	1.116e-20	0	19841	intergenic	NA	153	ADRB1	chr10:115803806-115806667	mRNA	238	-2.74 (0.80)	-2.70 (1.01)
A_23_P21485	2	230221054	rs10200504	230211434-230269990	0.3797	0.2547	1.169e-20	0	-84997	intergenic	NA	55022	PID1	chr2:229888689-230136057	mRNA	298	0.20 (0.54)	0.17 (0.70)
A_32_P12994	2	114684848	rs3748997	114655601-114735188	-0.7646	0.255	1.273e-20	0	-52298	intergenic	NA	440900	LOC440900	chr2:114737146-114764887	Others	75	-3.72 (0.84)	-3.62 (1.12)
A_23_P99253	12	81338749	rs17007728	81338749-81338749	-0.4353	0.2541	1.297e-20	0	-7055	intergenic	NA	8825	LIN7A	chr12:81191171-81331694	mRNA	298	-0.41 (0.54)	-0.38 (0.64)
A_23_P137578	1	224360892	rs10916415	224300449-224360933	-0.1294	0.254	1.323e-20	0	11143	intergenic	NA	23219	FBXO28	chr1:224301791-224349749	mRNA	298	-0.73 (0.29)	-0.75 (0.34)
A_23_P134835	8	19555398	rs1492636	19555398-19564149	0.3273	0.2537	1.423e-20	0	-15137	intergenic	NA	55790	CSGALNACT1	chr8:19261672-19540261	mRNA	298	0.70 (0.48)	0.72 (0.67)
A_19_P00318189	7	30545278	rs38417	30538651-30602598	0.1445	0.2536	1.432e-20	0	42695	intergenic	NA	NA	LOC401320	chr7:30587973-30617395	Others	298	0.39 (0.29)	0.40 (0.36)
A_33_P3368555	2	61417617	rs777591	61368532-61774473	-0.275	0.2536	1.438e-20	0	2931	intergenic	NA	130872	AHSA2	chr2:61404555-61414686	Others	278	-1.99 (0.42)	-1.98 (0.52)
A_23_P35564	10	102299407	rs10883511	102162860-102299407	-0.2681	0.2534	1.502e-20	0	-19812	intergenic	NA	25956	SEC31B	chr10:102246403-102279595	mRNA	298	2.32 (0.37)	2.33 (0.47)
A_23_P253029	2	242522140	rs4675925	242517966-242570839	0.7752	0.2534	1.512e-20	0	8587	intergenic	NA	666	BOK	chr2:242498192-242513553	mRNA	128	-3.57 (1.09)	-3.56 (1.73)
A_19_P00318121	14	92268887	rs9323867	92242032-92315241	-0.5769	0.2528	1.678e-20	0	-44925	intergenic	NA	NA		chr14:92223102-92223962	lincRNA	297	-1.19 (0.53)	-1.15 (0.66)
A_23_P254733	4	185652147	rs3806796	185571557-185655755	0.4047	0.2525	1.812e-20	0	0	intronic	NA	79682	MLF1IP	chr4:185615219-185655286	mRNA	212	-2.78 (0.64)	-2.73 (0.78)
A_33_P3340085	22	43000662	rs28417761	42980678-43021141	-0.1301	0.2524	1.824e-20	0	0	intronic	NA	84271	POLDIP3	chr22:42979727-43010962	mRNA	298	1.03 (0.19)	1.04 (0.28)
A_33_P3344282	2	20838318	rs3796064	20824658-20838318	-0.4637	0.2524	1.839e-20	0	0	exonic	synonymous SNV	64342	HS1BP3	chr2:20817564-20850864	Others	4	-4.88 (0.68)	-4.99 (0.84)
A_33_P3361422	2	219650616	rs933994	219541056-219650616	0.746	0.2522	1.906e-20	0	0	intronic	NA	1593	CYP27A1	chr2:219646472-219680016	mRNA	298	3.14 (0.66)	3.15 (0.85)
A_23_P114839	1	38444749	rs7555461	38397341-38463504	-0.3402	0.2519	2.009e-20	0	17693	intergenic	NA	2275	FHL3	chr1:38462442-38471234	mRNA	298	-0.51 (0.51)	-0.57 (0.73)
A_33_P3782529	5	131720070	rs274559	131633355-131721204	0.6239	0.2515	2.188e-20	0	-14462	intergenic	NA	553103	LOC553103	chr5:131646969-131705608	Others	38	-4.46 (0.83)	-4.47 (1.21)
A_33_P3370404	11	93865651	rs4073612	93812039-93873056	0.2002	0.251	2.425e-20	0	0	intronic	NA	24145	PANX1	chr11:93862094-93915138	mRNA	298	-0.50 (0.36)	-0.50 (0.45)
A_33_P3240053	7	100473729	rs4729617	100457344-100486656	0.3388	0.2529	2.589e-20	0	12615	intergenic	NA	402682	UFSP1	chr7:100486344-100487339	mRNA	272	-2.36 (0.35)	-2.33 (0.47)
A_24_P417526	20	29605907	rs6087264	29540419-29646017	0.412	0.2504	2.71e-20	0	-5972	intergenic	NA	284802	FRG1B	chr20:29611879-29634007	Others	298	1.28 (0.60)	1.37 (0.78)
A_19_P00330293	2	70237360	rs4853252	70208454-70240456	-0.6213	0.2504	2.716e-20	0	11814	intergenic	NA	NA		chr2:70216521-70225546	lincRNA	214	-2.78 (0.70)	-2.74 (0.79)
A_32_P103945	3	118957370	rs9842789	118957370-118959210	0.211	0.2504	2.742e-20	0	0	intronic	NA	8702	B4GALT4	chr3:118930589-118959752	mRNA	298	-1.33 (0.35)	-1.32 (0.47)
A_24_P935986	12	25051883	rs11047696	25051883-25051883	0.6474	0.2495	3.257e-20	0	0	intronic	NA	586	BCAT1	chr12:24962958-25102393	mRNA	273	-2.20 (0.61)	-2.22 (0.74)
A_23_P361940	1	160548263	rs10908788	160542567-160568572	0.2887	0.2495	3.297e-20	0	0	intronic	NA	8832	CD84	chr1:160510884-160549306	mRNA	298	-0.10 (0.38)	-0.10 (0.48)
A_33_P3415957	15	59949890	rs1871500	59926946-59955651	0.1327	0.2493	3.436e-20	0	-153	upstream	NA	2958	GTF2A2	chr15:59930261-59949737	mRNA	298	2.68 (0.27)	2.69 (0.38)
A_23_P21230	17	57130785	rs12603238	56585872-57185807	0.1718	0.2491	3.58e-20	0	0	intronic	NA	4591	TRIM37	chr17:57059999-57184266	mRNA	298	-1.56 (0.36)	-1.55 (0.39)
A_23_P167081	4	57773388	rs3806745	57738469-57838707	-0.2309	0.2487	3.872e-20	0	-654	upstream	NA	5978	REST	chr4:57774042-57802010	mRNA	298	-0.43 (0.31)	-0.40 (0.45)
A_33_P3361202	1	229452387	rs237819	229408995-229473625	0.2515	0.2484	4.062e-20	0	4365	intergenic	NA	126731	C1orf96	chr1:229456752-229478688	mRNA	297	-1.59 (0.44)	-1.61 (0.57)
A_23_P106158	14	50769717	rs2297995	50699868-50806676	0.6094	0.2477	4.67e-20	0	0	exonic	synonymous SNV	79944	L2HGDH	chr14:50709152-50778947	mRNA	171	-3.37 (0.88)	-3.33 (1.14)
A_24_P398432	11	72404893	rs79145843	72404893-72411099	0.3127	0.2477	4.672e-20	0	0	intronic	NA	116985	ARAP1	chr11:72396114-72463434	mRNA	298	2.27 (0.45)	2.28 (0.61)
A_23_P106859	16	85812631	rs11540417	85809294-85820202	0.1367	0.2472	5.209e-20	0	0	geneUnmatch	NA	10328	COX4NB	chr16:85812230-85833148	mRNA	298	1.82 (0.23)	1.83 (0.34)
A_23_P118203	16	2880105	rs9925556	2871555-2882197	-0.3629	0.2466	5.883e-20	0	-68	upstream	NA	124220	ZG16B	chr16:2880173-2882285	mRNA	297	-1.51 (0.51)	-1.56 (0.67)
A_33_P3354256	8	125578722	rs7824951	125578722-125579788	0.2887	0.2465	5.891e-20	0	0	intronic	NA	9788	MTSS1	chr8:125563025-125740730	mRNA	291	-1.78 (0.45)	-1.77 (0.54)
A_24_P230176	17	79639198	rs7502870	79574124-79678096	-0.1695	0.2463	6.176e-20	0	0	intronic	NA	339230	CCDC137	chr17:79633761-79640937	mRNA	298	0.83 (0.29)	0.85 (0.36)
A_23_P139585	12	54949054	rs1826729	54942886-54949054	0.2631	0.2459	6.71e-20	0	0	intronic	NA	5153	PDE1B	chr12:54943177-54973023	mRNA	298	-1.50 (0.35)	-1.49 (0.42)
A_33_P3230244	8	2970477	rs10503195	2967472-2970539	0.767	0.2452	7.626e-20	0	0	intronic	NA	64478	CSMD1	chr8:2792875-4852328	mRNA	11	-5.04 (0.84)	-5.14 (0.94)
A_23_P65230	13	101322622	rs1283201	101277113-101378195	-0.2838	0.2451	7.878e-20	0	0	UTR5	NA	84899	TMTC4	chr13:101256090-101327103	mRNA	286	-1.78 (0.51)	-1.74 (0.62)
A_23_P87591	12	69761839	rs315131	69748397-69787302	-0.2603	0.2449	8.193e-20	0	0	intronic	NA	8089	YEATS4	chr12:69753532-69784576	mRNA	298	-0.98 (0.48)	-0.99 (0.61)
A_32_P30831	15	40976933	rs34305357	40916237-41008342	-0.3746	0.2448	8.287e-20	0	8999	intergenic	NA	100505648	LOC100505648	chr15:40985932-40987303	Others	298	-0.29 (0.34)	-0.29 (0.41)
A_23_P68547	20	5943693	rs454422	5914424-5960691	-0.2489	0.2442	9.32e-20	0	0	intronic	NA	84515	MCM8	chr20:5931298-5975833	mRNA	298	-0.90 (0.39)	-0.89 (0.45)
A_32_P229746	7	157145474	rs12668458	157141144-157175511	0.1455	0.2448	9.511e-20	0	0	intronic	NA	10049	DNAJB6	chr7:157129710-157210133	mRNA	298	3.94 (0.26)	3.93 (0.32)
A_23_P149626	1	6585804	rs13513	6577871-6620545	-0.3791	0.2441	9.572e-20	0	-5735	intergenic	NA	57449	PLEKHG5	chr1:6526152-6580069	mRNA	288	-2.06 (0.40)	-2.03 (0.53)
A_19_P00320560	5	43082737	rs13158641	42953625-43164993	-0.415	0.2436	1.048e-19	0	91483	intergenic	NA	NA		chr5:42985499-42991254	lincRNA	192	-2.87 (0.57)	-2.80 (0.67)
A_33_P3247205	1	220964537	rs6682431	220956012-220964537	0.4529	0.2436	1.055e-19	0	0	intronic	NA	64757	2014-03-01	chr1:220960039-220987741	mRNA	298	0.89 (0.58)	0.84 (0.66)
A_19_P00319917	22	45527815	rs7290824	45527815-45527815	0.3626	0.2436	1.065e-19	0	1824	intergenic	NA	NA	LOC100506714	chr22:45529639-45559662	Others	286	-1.94 (0.55)	-1.96 (0.62)
A_33_P3278407	6	168112035	rs488377	168111238-168112035	0.3298	0.2429	1.207e-19	0	-115636	intergenic	NA	4301	MLLT4	chr6:168227671-168372700	mRNA	298	-0.43 (0.50)	-0.48 (0.67)
A_23_P78980	19	17907444	rs2240811	17905907-17915690	-0.7164	0.2432	1.318e-19	0	0	intronic	NA	10331	B3GNT3	chr19:17905919-17924385	mRNA	107	-3.53 (0.82)	-3.48 (1.10)
A_33_P3298062	3	183736882	rs1520195	183736882-183745663	0.2481	0.2423	1.363e-19	0	-1155	intergenic	NA	10057	ABCC5	chr3:183637722-183735727	mRNA	298	0.93 (0.34)	0.93 (0.42)
A_33_P3300757	6	83779921	rs12211381	83778354-83838673	-0.2619	0.2423	1.377e-19	0	0	intronic	NA	23033	DOPEY1	chr6:83777385-83878190	mRNA	298	-1.22 (0.32)	-1.20 (0.40)
A_24_P75072	12	54572119	rs7300912	54572119-54583537	0.2046	0.242	1.447e-19	0	3133	intergenic	NA	23583	SMUG1	chr12:54575252-54582757	mRNA	298	-1.41 (0.37)	-1.40 (0.52)
A_23_P165130	19	18288322	rs6512247	18288322-18315629	0.4295	0.242	1.455e-19	0	-15718	intergenic	NA	84769	MPV17L2	chr19:18304040-18307552	mRNA	298	0.69 (0.35)	0.62 (0.23)
A_19_P00317272	2	114573523	rs13026880	114573523-114573800	-0.5879	0.2418	1.498e-19	0	-163623	intergenic	NA	NA	LOC440900	chr2:114737146-114764887	Others	193	-3.03 (0.71)	-2.94 (0.86)
A_33_P3373598	6	41196727	rs2101269	41185430-41199811	0.8566	0.2416	1.565e-19	0	-20388	intergenic	NA	221438	TREML2P1	chr6:41217115-41217327	Others	136	-3.22 (0.78)	-3.18 (0.90)
A_32_P31618	8	30539623	rs2250192	30539623-30548154	0.3346	0.2416	1.579e-19	0	0	intronic	NA	2936	GSR	chr8:30535578-30585486	mRNA	298	-1.26 (0.41)	-1.26 (0.51)
A_19_P00321758	6	167366070	rs2273746	167363473-167513030	0.5474	0.2429	1.613e-19	0	28287	intergenic	NA	NA		chr6:167394357-167394905	lincRNA	298	-0.49 (0.49)	-0.49 (0.64)
A_32_P56001	20	23106737	rs844888	23105844-23106879	-0.5007	0.2412	1.687e-19	0	-39760	intergenic	NA	22918	CD93	chr20:23059993-23066977	mRNA	298	0.92 (0.48)	0.97 (0.65)
A_33_P3685216	19	58858676	rs1265957	58840905-58858676	-0.3837	0.2412	1.7e-19	0	0	intronic	NA	1	A1BG	chr19:58858172-58864865	mRNA	298	0.36 (0.41)	0.39 (0.54)
A_19_P00810407	22	24237862	rs2000466	24234245-24237862	0.6119	0.2424	1.785e-19	0	0	geneUnmatch	NA	NA		chr22:24237775-24245550	lincRNA	43	-4.04 (0.70)	-4.00 (0.95)
A_23_P78248	17	39081546	rs2269860	39079744-39081546	-0.5177	0.2409	1.792e-19	0	0	intronic	NA	25984	KRT23	chr17:39078952-39093836	mRNA	298	3.11 (0.77)	3.19 (1.04)
A_23_P258272	9	139317869	rs1130635	139261933-139317869	-0.1469	0.2408	1.842e-19	0	-12815	intergenic	NA	10807	SDCCAG3	chr9:139296374-139305054	mRNA	298	1.05 (0.28)	1.06 (0.37)
A_33_P3209869	11	33066571	rs1033717	33048833-33102251	0.1863	0.2407	1.863e-19	0	0	intronic	NA	55346	TCP11L1	chr11:33060963-33095109	mRNA	298	-0.47 (0.29)	-0.46 (0.42)
A_33_P3238177	10	38544322	rs144688562	38408804-38655267	-0.2605	0.2413	1.923e-19	0	132042	intergenic	NA	7587	ZNF37A	chr10:38383264-38412280	mRNA	298	1.15 (0.28)	1.19 (0.38)
A_19_P00804570	6	167411008	rs400837	167371110-167411008	-0.1953	0.2405	1.962e-19	0	0	geneUnmatch	NA	NA		chr6:167382710-167411685	lincRNA	298	0.57 (0.44)	0.55 (0.54)
A_23_P420610	5	72339109	rs478575	72236312-72385058	-0.2699	0.2404	1.977e-19	0	0	intronic	NA	115548	FCHO2	chr5:72251808-72386349	mRNA	298	-0.40 (0.40)	-0.39 (0.49)
A_33_P3217594	19	53697408	rs10426161	53694223-53697408	0.338	0.2403	2.015e-19	0	-18819	intergenic	NA	390963	ZNF818P	chr19:53716227-53719347	Others	259	-2.36 (0.52)	-2.34 (0.59)
A_23_P301304	8	38355835	rs13248612	38355835-38355835	0.4688	0.2401	2.11e-19	0	-29483	intergenic	NA	2260	FGFR1	chr8:38268656-38326352	mRNA	233	-2.63 (0.68)	-2.58 (0.79)
A_33_P3224495	6	73270044	rs1209049	73270044-73270044	0.3413	0.2399	2.174e-19	0	-70179	intergenic	NA	NA		chr6:73340223-73388282	Others	298	-0.11 (0.48)	-0.11 (0.59)
A_23_P24529	11	111953923	rs3839946	111698218-111977919	0.2083	0.2402	2.387e-19	0	0	UTR3	NA	55216	C11orf57	chr11:111944968-111955874	mRNA	294	-1.73 (0.44)	-1.74 (0.48)
A_23_P30163	4	38618689	rs2126526	38611802-38626282	0.3747	0.2395	2.389e-19	0	0	ncRNA_intronic	NA	79667	FLJ13197	chr4:38614322-38666249	Others	279	-2.16 (0.55)	-2.15 (0.73)
A_33_P3306843	19	52650615	rs12608745	52650615-52662650	-0.2656	0.2391	2.541e-19	0	7510	intergenic	NA	162962	ZNF836	chr19:52658125-52674896	mRNA	291	-2.14 (0.36)	-2.10 (0.48)
A_33_P3271635	6	32991935	rs114747551	32966525-33576872	-0.5609	0.239	2.614e-19	0	-51768	intergenic	NA	3115	HLA-DPB1	chr6:33043703-33057473	mRNA	298	3.17 (0.54)	3.20 (0.74)
A_33_P3227472	12	113868290	rs11832641	113850381-113868290	0.4859	0.239	2.628e-19	0	0	intronic	NA	113675	SDSL	chr12:113860216-113876081	mRNA	298	0.82 (0.40)	0.81 (0.49)
A_23_P67589	19	18698019	rs4808823	18690536-18704528	0.1395	0.2388	2.702e-19	0	-1476	intergenic	NA	55049	C19orf60	chr19:18699495-18703147	mRNA	298	3.31 (0.28)	3.31 (0.36)
A_33_P3327265	12	55344683	rs960984	55344024-55355033	0.2381	0.2388	2.736e-19	0	0	geneUnmatch	NA	9840	KIAA0748	chr12:55343865-55378456	mRNA	298	-0.26 (0.37)	-0.27 (0.51)
A_33_P3308137	7	23720488	rs12700456	23717544-23737795	-0.2626	0.2387	2.749e-19	0	0	geneUnmatch	NA	340277	C7orf46	chr7:23719749-23742269	mRNA	286	-2.44 (0.43)	-2.38 (0.49)
A_23_P168951	8	123986622	rs7758	123971639-123986622	0.3361	0.2387	2.786e-19	0	0	UTR3	NA	22882	ZHX2	chr8:123793901-123986755	mRNA	297	-0.19 (0.45)	-0.18 (0.38)
A_23_P83751	11	122749214	rs7114583	122738718-122749214	0.594	0.2382	3.061e-19	0	-4259	intergenic	NA	79864	C11orf63	chr11:122753473-122830430	mRNA	126	-3.58 (0.72)	-3.52 (0.96)
A_19_P00331128	13	48540312	rs143135937	48501493-48684982	0.5301	0.2382	3.074e-19	0	-58992	intergenic	NA	NA		chr13:48450924-48481320	lincRNA	264	-2.51 (0.47)	-2.48 (0.60)
A_19_P00322502	6	86415813	rs1173416	86180732-86425148	0.1826	0.2381	3.097e-19	0	-27375	intergenic	NA	NA		chr6:86387519-86388438	lincRNA	298	1.35 (0.38)	1.35 (0.52)
A_33_P3216433	19	53943312	rs4239498	53943312-53943312	0.1525	0.2381	3.103e-19	0	0	geneUnmatch	NA	147804	LOC147804	chr19:53935227-53947925	Others	298	0.29 (0.23)	0.31 (0.30)
A_32_P208120	10	12307894	rs11257655	12253597-12307894	0.2575	0.2374	3.608e-19	0	-83689	intergenic	NA	57118	CAMK1D	chr10:12391583-12871735	mRNA	298	3.13 (0.39)	3.12 (0.55)
A_23_P124742	11	67846196	rs2457180	67820335-67910628	0.1786	0.2373	3.64e-19	0	0	intronic	NA	1119	CHKA	chr11:67820326-67888858	mRNA	298	-0.18 (0.30)	-0.19 (0.40)
A_23_P217054	9	37820688	rs74426637	37761044-37867191	-0.5404	0.2387	3.688e-19	0	0	intronic	NA	79269	DCAF10	chr9:37800790-37867666	mRNA	298	0.30 (0.46)	0.28 (0.65)
A_23_P120812	22	23995213	rs3747106	23980868-23997997	-0.2097	0.2372	3.718e-19	0	-72718	intergenic	NA	3543	IGLL1	chr22:23915312-23922495	mRNA	298	-1.36 (0.33)	-1.35 (0.41)
A_23_P202750	11	93483346	rs681321	93431931-93497279	0.1618	0.2372	3.724e-19	0	0	intronic	NA	28970	C11orf54	chr11:93474793-93496247	mRNA	298	0.05 (0.29)	0.06 (0.39)
A_33_P3334220	12	109589593	rs2268405	109569657-109594443	-0.2389	0.2371	3.777e-19	0	0	intronic	NA	32	ACACB	chr12:109577202-109706031	mRNA	298	0.03 (0.40)	0.06 (0.54)
A_32_P36313	10	114581913	rs4083480	114560863-114581913	0.1604	0.2373	4.144e-19	0	3410	intergenic	NA	143187	VTI1A	chr10:114206756-114578503	mRNA	298	-0.10 (0.26)	-0.08 (0.35)
A_24_P31003	16	2050192	rs11556528	2036048-2064151	0.6203	0.2371	4.372e-19	0	12443	intergenic	NA	2671	GFER	chr16:2034150-2037749	mRNA	254	-2.63 (0.48)	-2.62 (0.50)
A_19_P00317042	7	30617474	rs38488	30592856-30642499	0.2406	0.2361	4.611e-19	0	-1122	intergenic	NA	NA		chr7:30614038-30616352	lincRNA	297	-1.14 (0.40)	-1.09 (0.48)
A_32_P420520	22	21363960	rs2239961	21356029-21372160	-0.5476	0.236	4.742e-19	0	0	ncRNA_exonic	NA	439931	THAP7-AS1	chr22:21356211-21364663	Others	24	-4.38 (0.75)	-4.30 (0.91)
A_23_P156826	6	11732787	rs849013	11712586-11759376	-0.6549	0.2358	4.906e-19	0	0	geneUnmatch	NA	84830	C6orf105	chr6:11713888-11779280	mRNA	204	-2.98 (0.97)	-2.89 (1.24)
A_32_P52911	2	3502308	rs3350	3502308-3502308	0.346	0.2356	5.122e-19	0	0	UTR3	NA	55256	ADI1	chr2:3501690-3523350	mRNA	298	-0.24 (0.37)	-0.22 (0.46)
A_33_P3226050	22	30810945	rs4820847	30800368-30812549	0.2087	0.2355	5.167e-19	0	-125329	intergenic	NA	652968	GATSL3	chr22:30681107-30685616	mRNA	298	1.39 (0.26)	1.37 (0.33)
A_23_P326142	7	127631926	rs6467155	127297002-127733365	0.1951	0.2355	5.177e-19	0	-5636	intergenic	NA	27099	C7orf54	chr7:127637562-127640130	Others	298	-0.44 (0.29)	-0.45 (0.38)
A_23_P502336	19	14887259	rs2286361	14887259-14887259	0.3562	0.236	5.368e-19	0	0	intronic	NA	30817	EMR2	chr19:14843205-14889353	mRNA	298	2.21 (0.52)	2.19 (0.72)
A_23_P124252	10	12307894	rs11257655	12253597-12307894	0.2524	0.2351	5.609e-19	0	-83689	intergenic	NA	57118	CAMK1D	chr10:12391583-12871735	mRNA	298	0.65 (0.39)	0.66 (0.49)
A_33_P3357580	1	19579994	rs61764885	19579969-19586294	-0.38	0.235	5.733e-19	0	0	intronic	NA	51154	MRTO4	chr1:19578075-19586622	mRNA	298	-0.75 (0.38)	-0.72 (0.47)
A_33_P3272209	2	191300402	rs3811607	191264390-191343763	0.1758	0.2343	6.573e-19	0	0	intronic	NA	54842	MFSD6	chr2:191273081-191367041	mRNA	298	0.22 (0.30)	0.20 (0.38)
A_23_P1170	10	45955064	rs2279434	45939818-46278787	0.2614	0.2346	7.15e-19	0	155975	intergenic	NA	93550	ZFAND4	chr10:46111039-46168251	mRNA	298	-2.06 (0.27)	-2.05 (0.36)
A_19_P00811533	1	43424812	rs3754226	43402607-43447351	0.5957	0.2338	7.262e-19	0	0	geneUnmatch	NA	NA	FLJ32224	chr1:43424720-43449029	Others	9	-4.81 (0.73)	-4.94 (1.01)
A_32_P19752	11	95566886	rs596277	95502106-95671154	-0.2944	0.2337	7.326e-19	0	-43932	intergenic	NA	143684	FAM76B	chr11:95502106-95522954	mRNA	298	0.68 (0.49)	0.73 (0.64)
A_23_P322043	1	156275281	rs7522860	156208230-156314627	-0.187	0.2333	7.971e-19	0	-22661	intergenic	NA	23381	SMG5	chr1:156219015-156252620	mRNA	298	0.81 (0.36)	0.78 (0.51)
A_33_P3795707	1	212429402	rs116128776	212391954-212429402	0.2604	0.2331	8.302e-19	0	-96758	intergenic	NA	692157	SNORA16B	chr1:212526160-212526292	Others	298	-1.45 (0.40)	-1.50 (0.47)
A_19_P00809471	11	89942062	rs7111107	89925762-89951510	-0.1504	0.2331	8.336e-19	0	-9585	intergenic	NA	NA		chr11:89926502-89932477	lincRNA	298	0.99 (0.31)	1.00 (0.38)
A_24_P113815	1	1663851	rs2294486	1663851-1684472	0.1787	0.2351	8.499e-19	0	0	UTR3	NA	9906	SLC35E2	chr1:1656277-1677438	mRNA	298	0.13 (0.34)	0.16 (0.43)
A_24_P247978	3	48299439	rs6787500	48276077-48370580	0.3088	0.2327	8.911e-19	0	0	intronic	NA	51385	ZNF589	chr3:48282596-48312480	mRNA	248	-2.45 (0.46)	-2.41 (0.55)
A_24_P456723	2	98309882	rs11123861	97601106-98330826	-0.3083	0.2327	8.942e-19	0	0	ncRNA_intronic	NA	728537	LOC728537	chr2:98286206-98319529	Others	297	-1.11 (0.43)	-1.07 (0.51)
A_33_P3228300	9	4844459	rs159432	4842061-4856234	0.1869	0.2325	9.381e-19	0	0	intronic	NA	10171	RCL1	chr9:4792834-4861064	mRNA	298	-0.73 (0.27)	-0.73 (0.35)
A_19_P00809826	11	47663049	rs10838738	47428565-47863119	-0.5049	0.2324	9.45e-19	0	-29325	intergenic	NA	NA		chr11:47623024-47633724	lincRNA	8	-5.13 (0.73)	-5.24 (0.82)
A_23_P117037	12	51453905	rs8490	51453905-51488236	-0.1479	0.2324	9.576e-19	0	0	UTR3	NA	25875	LETMD1	chr12:51442084-51454207	mRNA	298	1.29 (0.26)	1.28 (0.33)
A_23_P413193	10	105894606	rs4319444	105875326-105919565	0.2684	0.2323	9.722e-19	0	8463	intergenic	NA	119392	SFR1	chr10:105881816-105886143	mRNA	298	-0.91 (0.41)	-0.92 (0.49)
A_23_P207507	17	48756937	rs3785912	48751761-48756937	-0.4424	0.232	1.023e-18	0	0	intronic	NA	8714	ABCC3	chr17:48712218-48769063	mRNA	298	-0.40 (0.69)	-0.41 (0.96)
A_33_P3280094	11	66662731	rs7122539	66662731-66662731	-0.2756	0.2333	1.037e-18	0	34785	intergenic	NA	78999	LRFN4	chr11:66624876-66627946	mRNA	298	0.63 (0.42)	0.60 (0.52)
A_23_P427148	17	27035335	rs12601110	26888725-27060545	-0.2785	0.2318	1.062e-18	0	0	intronic	NA	147011	PROCA1	chr17:27030534-27038872	mRNA	298	-1.31 (0.38)	-1.32 (0.44)
A_23_P436353	6	168098215	rs536348	168098070-168101099	-0.4711	0.2325	1.065e-18	0	-129456	intergenic	NA	4301	MLLT4	chr6:168227671-168372700	mRNA	272	-1.84 (0.75)	-1.86 (1.00)
A_33_P3299761	17	39081546	rs2269860	39079744-39081546	-0.5123	0.2316	1.111e-18	0	0	intronic	NA	25984	KRT23	chr17:39078952-39093836	mRNA	298	-0.17 (0.78)	-0.10 (1.07)
A_33_P3230017	1	220345860	rs7527410	220323089-220399908	-0.265	0.2315	1.14e-18	0	93661	intergenic	NA	6791	AURKAPS1	chr1:220439521-220441057	Others	298	0.21 (0.35)	0.28 (0.31)
A_23_P310483	8	22486951	rs3758042	22477134-22486987	0.1676	0.2306	1.347e-18	0	25288	intergenic	NA	541565	C8orf58	chr8:22457114-22461663	mRNA	298	-0.23 (0.28)	-0.24 (0.35)
A_33_P3575854	10	81588127	rs72820375	81588127-81588127	0.1758	0.231	1.433e-18	0	769	downstream	NA	642361	LOC642361	chr10:81585658-81587358	Others	298	2.05 (0.29)	2.04 (0.38)
A_23_P122724	6	133052283	rs3756974	133045812-133077063	-0.4197	0.2303	1.436e-18	0	12726	intergenic	NA	8875	VNN2	chr6:133065009-133084598	mRNA	298	5.96 (0.62)	5.96 (0.80)
A_32_P134209	3	38507570	rs7372545	38454931-38570221	0.3939	0.2301	1.48e-18	0	0	intronic	NA	93	ACVR2B	chr3:38495790-38534633	mRNA	249	-2.67 (0.63)	-2.61 (0.69)
A_24_P329065	6	26376832	rs13218591	26341560-26376832	-0.2576	0.2307	1.503e-18	0	-25633	intergenic	NA	11119	BTN3A1	chr6:26402465-26415444	mRNA	298	1.92 (0.30)	1.94 (0.32)
A_23_P259521	5	76803523	rs4273585	76729193-76838086	-0.1941	0.23	1.524e-18	0	-15191	intergenic	NA	55255	WDR41	chr5:76728069-76788332	mRNA	298	-0.94 (0.33)	-0.92 (0.44)
A_24_P157087	2	202288692	rs7582946	202196063-202368583	-0.1631	0.2303	1.632e-18	0	136258	intergenic	NA	841	CASP8	chr2:202098166-202152434	mRNA	298	1.17 (0.25)	1.20 (0.33)
A_23_P70670	6	14126422	rs6929821	14086393-14129630	-0.3429	0.2296	1.638e-18	0	0	intronic	NA	9308	CD83	chr6:14117865-14137149	mRNA	298	0.60 (0.43)	0.63 (0.61)
A_23_P49975	17	38991003	rs10558	38953540-39032983	0.1682	0.2295	1.67e-18	0	-12140	intergenic	NA	3858	KRT10	chr17:38974369-38978863	mRNA	298	3.46 (0.30)	3.47 (0.39)
A_33_P3351175	9	95993429	rs7032194	95993170-96068234	-0.6788	0.2295	1.681e-18	0	0	intronic	NA	65268	WNK2	chr9:95947212-96082854	mRNA	50	-4.31 (0.95)	-4.38 (1.44)
A_23_P101615	19	36674305	rs4805162	36666167-36674305	-0.1358	0.2292	1.755e-18	0	0	exonic	nonsynonymous SNV	147929	ZNF565	chr19:36673187-36705986	mRNA	297	-2.00 (0.30)	-2.02 (0.38)
A_23_P162378	12	94757826	rs7303686	94687910-94797739	-0.1581	0.2298	1.797e-18	0	0	intronic	NA	51134	CCDC41	chr12:94702056-94853764	mRNA	298	-1.10 (0.34)	-1.07 (0.39)
A_19_P00318641	6	99964221	rs17822911	99961977-99976863	-0.4168	0.2289	1.862e-18	0	-4649	intergenic	NA	NA	LOC100130890	chr6:99968870-99981061	mRNA	286	-2.03 (0.47)	-2.01 (0.62)
A_24_P212531	1	235628908	rs1305556	235628908-235685670	-0.4046	0.2289	1.867e-18	0	0	UTR3	NA	148789	B3GALNT2	chr1:235610533-235667781	mRNA	235	-2.60 (0.48)	-2.57 (0.55)
A_23_P47857	12	27103588	rs79716120	27092971-27115395	0.1706	0.2287	1.934e-18	0	20915	intergenic	NA	51768	TM7SF3	chr12:27124503-27167339	mRNA	298	1.33 (0.27)	1.35 (0.36)
A_23_P27035	17	30994394	rs9913105	30982980-30994394	0.7079	0.2291	2.081e-18	0	-260534	intergenic	NA	26022	TMEM98	chr17:31254928-31268667	mRNA	10	-5.08 (0.84)	-5.27 (0.91)
A_32_P52609	2	11924950	rs3795974	11924950-11924950	0.1535	0.2279	2.286e-18	0	0	intronic	NA	23175	LPIN1	chr2:11886740-11967535	mRNA	298	1.69 (0.33)	1.70 (0.45)
A_23_P127475	11	66348503	rs692892	66348503-66568943	0.1708	0.2278	2.308e-18	0	-12187	intergenic	NA	9973	CCS	chr11:66360690-66373490	mRNA	298	0.82 (0.28)	0.79 (0.36)
A_33_P3490572	1	205819104	rs11540014	205814695-205882454	-0.5284	0.2277	2.379e-18	0	0	exonic	nonsynonymous SNV	148811	PM20D1	chr1:205797150-205819276	mRNA	125	-3.39 (0.73)	-3.28 (0.90)
A_33_P3210866	19	53053323	rs326449	53015384-53053323	0.1221	0.2289	2.437e-18	0	0	intronic	NA	388558	ZNF808	chr19:53030909-53059303	Others	298	2.02 (0.25)	2.03 (0.35)
A_23_P132226	22	26916722	rs134157	26916722-26921725	-0.1805	0.2276	2.438e-18	0	4992	intergenic	NA	8459	TPST2	chr22:26921714-26986089	mRNA	298	3.30 (0.26)	3.30 (0.35)
A_23_P151637	14	21344168	rs12435849	21344168-21344168	0.672	0.2275	2.46e-18	0	-79462	intergenic	NA	6036	RNASE2	chr14:21423630-21424594	mRNA	298	0.94 (0.93)	0.88 (1.30)
A_19_P00317684	5	102118633	rs2432162	102118633-102118633	0.5758	0.2274	2.493e-18	0	0	geneUnmatch	NA	NA		chr5:102091017-102174293	lincRNA	20	-4.56 (0.81)	-4.62 (1.16)
A_23_P105625	12	120941215	rs7471	120882217-121039980	-0.2008	0.2279	2.606e-18	0	0	UTR3	NA	84274	COQ5	chr12:120941082-120966964	mRNA	298	-0.44 (0.42)	-0.47 (0.51)
A_33_P3353552	12	48169526	rs3782908	48169526-48175791	0.2832	0.2272	2.608e-18	0	0	intronic	NA	55652	SLC48A1	chr12:48166967-48176536	mRNA	298	2.50 (0.49)	2.49 (0.64)
A_23_P27367	18	61036146	rs12457911	61029511-61036146	0.1881	0.2276	2.766e-18	0	-1640	intergenic	NA	2531	KDSR	chr18:60994971-61034506	mRNA	298	-1.31 (0.29)	-1.31 (0.38)
A_19_P00317307	2	70287131	rs12471788	70262557-70310878	-0.4085	0.2268	2.798e-18	0	-4176	intergenic	NA	NA		chr2:70275822-70282955	lincRNA	227	-2.64 (0.46)	-2.60 (0.48)
A_19_P00319525	6	99964221	rs17822911	99961977-99976863	-0.3134	0.2268	2.848e-18	0	-4649	intergenic	NA	NA	LOC100130890	chr6:99968870-99981061	mRNA	298	-1.12 (0.34)	-1.10 (0.47)
A_23_P87011	11	117059347	rs90192	116967666-117068977	-0.219	0.2264	3.037e-18	0	-10693	intergenic	NA	6876	TAGLN	chr11:117070040-117075508	mRNA	298	0.65 (0.55)	0.68 (0.66)
A_33_P3286923	11	113552234	rs7116612	113518429-113579598	0.5741	0.2262	3.189e-18	0	6034	intergenic	NA	80975	TMPRSS5	chr11:113558268-113577068	mRNA	18	-4.79 (0.89)	-4.96 (1.21)
A_33_P3220202	9	131466489	rs13289095	131466489-131468740	0.6187	0.2261	3.255e-18	0	0	intronic	NA	29941	PKN3	chr9:131464802-131483199	mRNA	293	-1.27 (0.51)	-1.28 (0.66)
A_33_P3777584	6	158572975	rs11756587	158532187-158625245	0.3743	0.2258	3.427e-18	0	0	intronic	NA	84947	SERAC1	chr6:158530536-158589312	mRNA	175	-2.93 (0.58)	-2.85 (0.63)
A_33_P3326617	16	1886981	rs12325218	1877558-1972548	0.6822	0.2258	3.438e-18	0	0	geneUnmatch	NA	81889	FAHD1	chr16:1877225-1890208	mRNA	28	-4.51 (0.82)	-4.71 (1.10)
A_24_P283324	6	135272477	rs4267967	135253603-135383995	0.5931	0.2257	3.509e-18	0	-1217	intergenic	NA	64577	ALDH8A1	chr6:135238528-135271260	mRNA	39	-4.45 (0.91)	-4.45 (1.25)
A_19_P00801783	12	89935387	rs10858909	89934474-89935387	0.2833	0.2255	3.621e-18	0	0	geneUnmatch	NA	NA		chr12:89931569-89946444	lincRNA	298	-1.69 (0.32)	-1.70 (0.39)
A_23_P404045	1	11857951	rs4846052	11833366-11899033	0.2926	0.2255	3.634e-18	0	0	intronic	NA	4524	MTHFR	chr1:11845787-11866160	mRNA	285	-2.27 (0.37)	-2.26 (0.47)
A_23_P137532	1	12012980	rs58495963	12009955-12012980	-0.2452	0.2252	3.835e-18	0	0	intronic	NA	5351	PLOD1	chr1:11994724-12035599	mRNA	298	-0.61 (0.36)	-0.63 (0.46)
A_33_P3392892	3	41942255	rs75907560	41753679-42041759	0.8102	0.2252	3.859e-18	0	0	exonic	nonsynonymous SNV	54986	ULK4	chr3:41288090-42003660	mRNA	76	-3.74 (0.78)	-3.67 (1.11)
A_19_P00325912	6	30235046	rs2516696	30226304-30290036	0.2057	0.2258	3.869e-18	0	20128	intergenic	NA	NA	HCG18	chr6:30255174-30294927	Others	298	0.37 (0.37)	0.38 (0.48)
A_32_P169131	16	5126627	rs7188762	5122768-5126627	0.1784	0.2249	4.077e-18	0	0	intronic	NA	56052	ALG1	chr16:5121810-5137380	mRNA	298	-0.25 (0.33)	-0.24 (0.43)
A_33_P3391656	20	45317026	rs73908976	45315346-45317026	-0.3331	0.2248	4.168e-18	0	0	intronic	NA	112858	TP53RK	chr20:45313004-45318276	mRNA	298	0.43 (0.33)	0.44 (0.39)
A_33_P3352449	6	153340412	rs637384	153308198-153345309	0.1696	0.2241	4.717e-18	0	-16487	intergenic	NA	54516	MTRF1L	chr6:153308400-153323925	mRNA	298	-0.62 (0.32)	-0.60 (0.41)
A_33_P3353791	5	52035224	rs39812	52006802-52071311	0.7135	0.2241	4.758e-18	0	-48912	intergenic	NA	3672	ITGA1	chr5:52084136-52249485	mRNA	19	-5.00 (0.85)	-5.17 (0.74)
A_24_P38143	6	135893723	rs13208505	135656252-135893723	-0.4598	0.224	4.82e-18	0	-74820	intergenic	NA	54806	AHI1	chr6:135605110-135818903	mRNA	191	-3.28 (0.57)	-3.24 (0.66)
A_23_P10559	17	79123134	rs200512547	79118602-79123134	-0.3737	0.2237	5.18e-18	0	0	intronic	NA	9625	AATK	chr17:79091095-79139872	mRNA	298	2.54 (0.57)	2.57 (0.69)
A_33_P3290888	20	34218673	rs12481228	34218673-34543125	-0.5905	0.2235	5.369e-18	0	0	exonic	nonsynonymous SNV	8904	CPNE1	chr20:34213953-34252878	mRNA	298	3.26 (0.42)	3.25 (0.46)
A_19_P00805272	22	25463824	rs11703954	25439882-25479515	-0.5874	0.2227	6.266e-18	0	0	intronic	NA	NA	KIAA1671	chr22:25423941-25593415	mRNA	297	-0.31 (0.76)	-0.33 (1.02)
A_24_P233570	6	170862300	rs12717	170782396-170907734	-0.1673	0.2227	6.281e-18	0	0	exonic	nonsynonymous SNV	5689	PSMB1	chr6:170844204-170862417	mRNA	298	5.14 (0.29)	5.11 (0.37)
A_33_P3403952	14	99929801	rs2273386	99865672-99983135	0.4277	0.2226	6.325e-18	0	0	intronic	NA	84193	SETD3	chr14:99864083-99947226	Others	203	-2.92 (0.72)	-2.83 (0.86)
A_24_P218265	8	22960704	rs6557616	22957606-22960704	0.2004	0.2225	6.422e-18	0	-34004	intergenic	NA	8795	TNFRSF10B	chr8:22877646-22926700	mRNA	298	2.38 (0.30)	2.40 (0.41)
A_24_P241792	19	53582131	rs4801950	53582131-53605066	-0.1987	0.2224	6.55e-18	0	0	intronic	NA	90338	ZNF160	chr19:53569867-53606687	mRNA	298	0.27 (0.32)	0.29 (0.39)
A_19_P00318110	6	30240926	rs2097773	30226811-30316739	0.1276	0.2222	6.792e-18	0	14248	intergenic	NA	NA	HCG18	chr6:30255174-30294927	Others	298	1.85 (0.21)	1.85 (0.30)
A_23_P250102	3	12855693	rs1508757	12826771-12855693	0.8963	0.2229	6.835e-18	0	0	intronic	NA	23066	CAND2	chr3:12838171-12876313	mRNA	128	-3.29 (0.79)	-3.23 (1.04)
A_23_P103775	1	90185106	rs2146340	90156137-90196552	-0.17	0.2218	7.435e-18	0	12	downstream	NA	84230	LRRC8C	chr1:90098644-90185094	mRNA	298	-0.44 (0.30)	-0.43 (0.38)
A_33_P3256868	19	53119029	rs7257138	53114918-53127607	0.3202	0.2217	7.503e-18	0	0	intronic	NA	55769	ZNF83	chr19:53115617-53193886	mRNA	296	-1.18 (0.51)	-1.18 (0.64)
A_23_P155666	4	76859615	rs13138223	76859615-76995463	0.3948	0.2223	7.612e-18	0	0	intronic	NA	27163	NAAA	chr4:76831808-76862166	mRNA	298	0.93 (0.33)	0.92 (0.41)
A_33_P3307013	17	45388283	rs2317676	45366160-45517703	-0.6797	0.2216	7.734e-18	0	-13044	intergenic	NA	124989	C17orf57	chr17:45401327-45518678	mRNA	45	-4.44 (0.85)	-4.49 (1.35)
A_33_P3353816	2	182404250	rs16867442	182398329-182448052	0.2892	0.2229	7.765e-18	0	1776	intergenic	NA	3676	ITGA4	chr2:182321619-182402474	mRNA	298	1.82 (0.43)	1.83 (0.55)
A_24_P239731	20	48248252	rs235030	48246309-48318306	-0.3802	0.2215	7.882e-18	0	1230	intergenic	NA	9334	B4GALT5	chr20:48249482-48330421	mRNA	298	2.58 (0.61)	2.56 (0.85)
A_33_P3393801	1	47655816	rs2248907	47655816-47655816	-0.5672	0.2214	8.04e-18	0	-45	upstream	NA	10158	PDZK1IP1	chr1:47649261-47655771	mRNA	298	3.54 (0.74)	3.57 (0.96)
A_23_P351467	6	25099340	rs3792971	25078882-25118057	0.2894	0.2213	8.079e-18	0	0	ncRNA_intronic	NA	8418	CMAHP	chr6:25081295-25138620	Others	295	-1.68 (0.36)	-1.68 (0.47)
A_23_P48217	12	12878765	rs66561220	12878765-12890626	-0.5648	0.2213	8.11e-18	0	-86	upstream	NA	81575	APOLD1	chr12:12878851-12944400	mRNA	119	-3.56 (0.86)	-3.47 (1.07)
A_23_P215198	7	66637418	rs201803706	66474380-66704545	0.3048	0.2233	8.204e-18	0	0	intronic	NA	55253	TYW1	chr7:66461817-66704499	mRNA	298	0.56 (0.34)	0.55 (0.41)
A_23_P212213	3	9436472	rs2596913	9404877-9495385	-0.1512	0.2213	8.227e-18	0	7997	intergenic	NA	25917	THUMPD3	chr3:9404717-9428475	mRNA	298	-0.78 (0.34)	-0.77 (0.42)
A_23_P204252	12	9142297	rs1805723	9089272-9157433	-0.1441	0.2212	8.331e-18	0	-39940	intergenic	NA	1911-02-25	M6PR	chr12:9092957-9102357	mRNA	298	0.76 (0.32)	0.80 (0.36)
A_23_P339818	15	98505857	rs1491180	98500970-98505857	0.678	0.2212	8.359e-18	0	0	intronic	NA	91947	ARRDC4	chr15:98503933-98517068	mRNA	298	-0.39 (0.49)	-0.43 (0.63)
A_23_P374844	11	68400953	rs2510375	68400953-68409311	0.8032	0.2209	8.829e-18	0	-51030	intergenic	NA	51083	GAL	chr11:68451983-68458643	mRNA	261	-2.34 (0.99)	-2.27 (1.17)
A_33_P3282489	9	79124906	rs5020123	79101090-79124906	0.2296	0.2215	8.916e-18	0	2574	intergenic	NA	2650	GCNT1	chr9:79056582-79122332	mRNA	296	-1.99 (0.38)	-2.00 (0.51)
A_23_P386942	19	2711413	rs2110120	2707209-2719367	-0.4003	0.2206	9.354e-18	0	3152	intergenic	NA	148252	DIRAS1	chr19:2714565-2721390	mRNA	289	-1.74 (0.58)	-1.68 (0.69)
A_32_P83845	8	80739345	rs2467769	80717933-80739345	0.7819	0.2204	9.615e-18	0	-59247	intergenic	NA	23462	HEY1	chr8:80676245-80680098	mRNA	151	-3.62 (1.14)	-3.57 (1.70)
A_24_P418203	9	39122887	rs61510435	39122887-39151736	-1.19	0.2214	1.026e-17	0	0	intronic	NA	79937	CNTNAP3	chr9:39072764-39288300	mRNA	266	-1.98 (0.98)	-1.86 (1.24)
A_24_P386323	9	127962533	rs10760394	127872298-127979491	0.129	0.2198	1.083e-17	0	-288	upstream	NA	10244	RABEPK	chr9:127962821-127996438	mRNA	298	1.06 (0.27)	1.06 (0.34)
A_23_P304237	9	134458109	rs3765545	134442561-134473655	0.2975	0.2199	1.206e-17	0	0	intronic	NA	2889	RAPGEF1	chr9:134452157-134612925	mRNA	298	-0.05 (0.36)	-0.05 (0.50)
A_23_P36928	13	28173610	rs9512759	28173610-28197436	0.2523	0.2191	1.243e-17	0	-21270	intergenic	NA	51082	POLR1D	chr13:28194880-28241559	mRNA	298	2.29 (0.40)	2.26 (0.54)
A_19_P00806982	4	47955758	rs17573709	47843628-47955758	-0.2032	0.219	1.258e-17	0	-109046	intergenic	NA	NA		chr4:47840518-47846712	lincRNA	298	-1.18 (0.35)	-1.21 (0.46)
A_23_P146367	9	95860415	rs4744171	95856377-95875575	-0.1762	0.219	1.268e-17	0	0	intronic	NA	84270	C9orf89	chr9:95858450-95875565	mRNA	298	4.19 (0.25)	4.20 (0.36)
A_23_P374294	10	32716257	rs2490486	32714392-33265555	-0.4127	0.219	1.269e-17	0	-18784	intergenic	NA	221016	CCDC7	chr10:32735041-32863492	mRNA	255	-2.76 (0.56)	-2.74 (0.67)
A_24_P62505	1	183938304	rs4651158	183936470-183940085	-0.8623	0.219	1.271e-17	0	0	geneUnmatch	NA	23127	GLT25D2	chr1:183904966-184006863	mRNA	220	-2.65 (0.85)	-2.56 (1.17)
A_33_P3321711	20	43589041	rs2234197	43589041-43589041	-0.349	0.219	1.279e-17	0	0	UTR5	NA	10953	TOMM34	chr20:43570771-43589114	mRNA	298	-1.38 (0.34)	-1.35 (0.44)
A_23_P75310	10	49818441	rs10857609	49818441-49841549	0.3107	0.2189	1.299e-17	0	-5303	intergenic	NA	58504	ARHGAP22	chr10:49654079-49813138	mRNA	297	-1.43 (0.51)	-1.41 (0.62)
A_33_P3236986	10	104574063	rs284857	104572963-104585125	0.2015	0.2188	1.325e-17	0	-17304	intergenic	NA	NA		chr10:104591367-104594273	Others	298	-0.44 (0.32)	-0.41 (0.42)
A_23_P31996	9	115666561	rs10981540	115662517-115669458	-0.3686	0.2194	1.342e-17	0	-13368	intergenic	NA	57864	SLC46A2	chr9:115641200-115653193	mRNA	277	-2.20 (0.63)	-2.15 (0.88)
A_24_P141214	9	124088731	rs2289069	124079801-124128354	-0.3308	0.2193	1.364e-17	0	12622	intergenic	NA	2040	STOM	chr9:124101353-124132545	mRNA	298	2.90 (0.39)	2.88 (0.52)
A_33_P3375476	16	87735527	rs7199037	87727737-87741662	-0.3233	0.2186	1.368e-17	0	5891	intergenic	NA	54758	KLHDC4	chr16:87741418-87799598	mRNA	298	2.72 (0.39)	2.74 (0.56)
A_33_P3252394	9	92209587	rs7871395	92209587-92228559	0.3165	0.2186	1.376e-17	0	-10340	intergenic	NA	10912	GADD45G	chr9:92219927-92221470	mRNA	298	-0.24 (0.48)	-0.24 (0.67)
A_32_P189790	11	45796435	rs2457961	45795670-45816020	-0.4182	0.2186	1.377e-17	0	2526	intergenic	NA	374387	DKFZp779M0652	chr11:45792983-45793909	Others	144	-3.21 (0.65)	-3.11 (0.74)
A_23_P54079	14	20917665	rs999692	20909472-20917665	0.1261	0.2185	1.388e-17	0	0	intronic	NA	55644	OSGEP	chr14:20915207-20923267	mRNA	298	0.91 (0.28)	0.93 (0.34)
A_19_P00315584	2	178143371	rs35955110	178124787-178148470	-0.3479	0.2185	1.405e-17	0	4865	intergenic	NA	NA	LOC100130691	chr2:178148236-178257419	Others	237	-2.43 (0.59)	-2.37 (0.72)
A_23_P51936	1	7980338	rs161826	7975789-8015436	0.3748	0.2184	1.416e-17	0	0	UTR3	NA	3604	TNFRSF9	chr1:7975931-8003225	mRNA	295	-1.95 (0.58)	-1.91 (0.77)
A_33_P3295348	12	10110640	rs7316911	10097609-10132283	0.6468	0.2184	1.433e-17	0	-25660	intergenic	NA	387836	CLEC2A	chr12:10065826-10084980	mRNA	24	-4.62 (0.96)	-4.87 (1.17)
A_33_P3271599	5	68581750	rs6862253	68453472-68587506	-0.2144	0.2181	1.511e-17	0	0	intronic	NA	202243	CCDC125	chr5:68576519-68616410	mRNA	298	0.57 (0.33)	0.59 (0.46)
A_23_P8339	6	160188891	rs9347340	160122921-160229330	0.1255	0.218	1.534e-17	0	-22601	intergenic	NA	29074	MRPL18	chr6:160211492-160219461	mRNA	298	2.41 (0.30)	2.40 (0.40)
A_19_P00809724	5	130919751	rs11953676	130588008-131320730	0.1995	0.2191	1.603e-17	0	-166100	intergenic	NA	NA		chr5:130748526-130753651	lincRNA	298	0.58 (0.33)	0.60 (0.41)
A_32_P1712	14	21344168	rs12435849	21344168-21344168	0.6554	0.2175	1.691e-17	0	-79462	intergenic	NA	6036	RNASE2	chr14:21423630-21424594	mRNA	298	0.69 (0.93)	0.64 (1.31)
A_24_P250227	17	38252660	rs883871	38246286-38253212	-0.2132	0.2174	1.719e-17	0	0	intronic	NA	9572	NR1D1	chr17:38249037-38256973	mRNA	291	-2.34 (0.36)	-2.35 (0.43)
A_24_P382001	16	105444	rs2541594	94919-115041	-0.1422	0.2173	1.743e-17	0	-1812	intergenic	NA	51728	POLR3K	chr16:96979-103632	mRNA	298	0.71 (0.34)	0.69 (0.43)
A_24_P925664	12	69214691	rs1201644	69189990-69235406	-0.2175	0.2172	1.795e-17	0	0	intronic	NA	4193	MDM2	chr12:69201971-69239212	mRNA	298	-0.29 (0.32)	-0.25 (0.39)
A_23_P217901	1	161013711	rs6427573	160932750-161014649	-0.156	0.217	1.861e-17	0	-4937	intergenic	NA	100131187	TSTD1	chr1:161007421-161008774	mRNA	298	2.11 (0.30)	2.12 (0.41)
A_33_P3213493	17	8057367	rs2518022	8046772-8101224	0.1992	0.2168	1.933e-17	0	5098	intergenic	NA	6844	VAMP2	chr17:8062465-8066293	mRNA	298	-0.27 (0.33)	-0.26 (0.36)
A_23_P386168	19	47779261	rs2287688	47761543-47781025	-0.2342	0.2162	2.166e-17	0	281	downstream	NA	255783	PRR24	chr19:47777659-47778980	mRNA	298	0.84 (0.36)	0.82 (0.48)
A_33_P3221114	4	6176210	rs34001692	6173521-6191051	0.4352	0.2161	2.223e-17	0	0	intronic	NA	152789	JAKMIP1	chr4:6027926-6202318	mRNA	297	-0.69 (0.65)	-0.67 (0.79)
A_23_P95790	1	160828285	rs11265498	160807409-160844745	-0.6665	0.2158	2.355e-17	0	18045	intergenic	NA	55600	ITLN1	chr1:160846330-160854960	mRNA	298	0.02 (1.05)	0.01 (1.35)
A_23_P74097	1	24122986	rs760941	24100223-24174093	-0.133	0.2156	2.445e-17	0	34437	intergenic	NA	6924	TCEB3	chr1:24069856-24088549	mRNA	298	-1.02 (0.26)	-1.01 (0.31)
A_33_P3474319	11	124958709	rs4936977	124958122-124972208	-0.406	0.2153	2.565e-17	0	0	UTR3	NA	219855	SLC37A2	chr11:124933013-124960412	mRNA	298	-0.51 (0.53)	-0.53 (0.64)
A_33_P3409665	22	32220680	rs9606878	32081929-32220680	0.5828	0.2153	2.593e-17	0	0	intronic	NA	9681	DEPDC5	chr22:32149937-32303020	mRNA	38	-4.58 (0.85)	-4.65 (1.20)
A_23_P77000	14	77176887	rs12587508	77155333-77219106	0.2727	0.2149	2.796e-17	0	-51348	intergenic	NA	22846	VASH1	chr14:77228235-77249363	mRNA	298	3.17 (0.75)	3.14 (0.97)
A_24_P73389	13	99250435	rs80009341	99250435-99250435	0.3325	0.2148	2.83e-17	0	-21039	intergenic	NA	8428	STK24	chr13:99102455-99229396	mRNA	296	-1.65 (0.33)	-1.63 (0.41)
A_23_P7957	6	42940673	rs2395943	42940673-42940673	-0.3851	0.2154	2.877e-17	0	9055	intergenic	NA	27232	GNMT	chr6:42928500-42931618	mRNA	179	-3.10 (0.57)	-3.08 (0.67)
A_33_P3396010	6	32076842	rs118090768	32015428-32151443	0.3304	0.2147	2.88e-17	0	71903	intergenic	NA	177	AGER	chr6:32148745-32152099	mRNA	286	-2.03 (0.39)	-2.01 (0.56)
A_33_P3385750	19	37997952	rs2291004	37737065-38015709	0.3745	0.2146	2.935e-17	0	0	intronic	NA	390927	ZNF793	chr19:37997841-38034239	mRNA	273	-1.87 (0.58)	-1.81 (0.59)
A_33_P3385785	1	153339782	rs60752752	153339782-153387260	0.9495	0.2146	2.942e-17	0	6402	intergenic	NA	6283	S100A12	chr1:153346184-153348075	mRNA	298	3.80 (0.93)	3.72 (1.34)
A_33_P3271651	6	33115024	rs3130151	33082729-33122171	0.2391	0.2146	2.953e-17	0	57551	intergenic	NA	3115	HLA-DPB1	chr6:33043703-33057473	mRNA	298	4.18 (0.45)	4.15 (0.60)
A_33_P3479449	2	102598940	rs13006661	102585891-102598940	0.3899	0.2145	2.98e-17	0	-987	upstream	NA	100506328	LOC100506328	chr2:102599927-102601567	Others	298	-0.54 (0.60)	-0.58 (0.85)
A_23_P145357	6	33543409	rs210139	33541719-33543409	0.1666	0.2145	2.986e-17	0	0	intronic	NA	578	BAK1	chr6:33540323-33548070	mRNA	298	1.84 (0.29)	1.81 (0.35)
A_19_P00813192	11	104778846	rs491945	104745330-104779924	-0.357	0.2142	3.144e-17	0	-4384	intergenic	NA	NA	XLOC_l2_002761	chr11:104772325-104774462	lincRNA	297	-1.54 (0.47)	-1.53 (0.56)
A_24_P227415	12	10282736	rs11053623	10282736-10282736	-0.3115	0.2139	3.33e-17	0	0	UTR5	NA	64581	CLEC7A	chr12:10269376-10282868	mRNA	298	-1.24 (0.46)	-1.25 (0.59)
A_23_P431305	9	139615162	rs4880135	139615162-139652338	-0.3218	0.2137	3.459e-17	0	0	intronic	NA	138311	FAM69B	chr9:139607024-139619170	mRNA	298	-0.73 (0.45)	-0.74 (0.53)
A_23_P206018	15	63341996	rs11071720	63341996-63341996	0.3375	0.2137	3.461e-17	0	0	intronic	NA	7168	TPM1	chr15:63334838-63364114	mRNA	298	-0.50 (0.47)	-0.52 (0.67)
A_23_P35791	11	64156585	rs7130280	64156585-64175044	0.1582	0.2136	3.568e-17	0	16898	intergenic	NA	8986	RPS6KA4	chr11:64126625-64139687	mRNA	298	0.57 (0.30)	0.56 (0.39)
A_19_P00331735	14	39905334	rs8012768	39818591-39905334	-0.2256	0.2135	3.641e-17	0	60735	intergenic	NA	NA		chr14:39832799-39844599	lincRNA	298	-1.19 (0.40)	-1.13 (0.50)
A_24_P218587	11	93515709	rs664257	93515709-93575678	-0.155	0.2134	3.681e-17	0	-1696	intergenic	NA	9440	MED17	chr11:93517405-93546496	mRNA	298	-0.63 (0.24)	-0.62 (0.30)
A_23_P45166	8	37635649	rs7463174	37635649-37635649	0.102	0.2133	3.751e-17	0	0	UTR3	NA	11212	PROSC	chr8:37620101-37637286	mRNA	298	1.59 (0.21)	1.60 (0.25)
A_23_P137848	1	156707130	rs76572901	156697056-156707130	-0.2553	0.2132	3.817e-17	0	0	UTR3	NA	79590	MRPL24	chr1:156707094-156710923	mRNA	298	0.76 (0.34)	0.76 (0.45)
A_23_P100602	17	80915716	rs67082360	80780058-80915716	0.2579	0.2132	3.861e-17	0	14654	intergenic	NA	6904	TBCD	chr17:80709940-80901062	mRNA	298	-0.27 (0.30)	-0.25 (0.43)
A_33_P3324383	12	52263902	rs6580848	52263869-52263902	0.3667	0.2137	3.972e-17	0	-38201	intergenic	NA	401720	FIGNL2	chr12:52211676-52225701	mRNA	276	-1.75 (0.63)	-1.70 (0.78)
A_23_P53567	12	102435928	rs11611487	102399354-102662338	-0.1336	0.2119	4.932e-17	0	0	intronic	NA	51019	CCDC53	chr12:102406717-102455899	mRNA	298	0.81 (0.29)	0.82 (0.40)
A_33_P3340324	4	147110932	rs78408400	147110932-147110932	-0.8404	0.2119	4.938e-17	0	-27173	intergenic	NA	345051	LOC345051	chr4:147138105-147151665	Others	62	-4.10 (0.83)	-4.04 (1.09)
A_33_P3377005	11	656523	rs6598007	656523-656523	0.2509	0.2137	5.072e-17	0	-95744	intergenic	NA	256329	C11orf35	chr11:554850-560779	mRNA	298	0.93 (0.41)	0.93 (0.57)
A_24_P343233	6	32674252	rs145281025	32674252-32682043	-0.2888	0.2129	5.181e-17	0	-116690	intergenic	NA	3123	HLA-DRB1	chr6:32546546-32557562	mRNA	298	5.76 (0.38)	5.75 (0.51)
A_24_P603224	1	38465315	rs4634868	38465315-38465315	0.19	0.2115	5.347e-17	0	-9554	intergenic	NA	10946	SF3A3	chr1:38422647-38455761	mRNA	298	2.04 (0.26)	2.07 (0.33)
A_32_P48244	19	21922636	rs4338909	21912755-21952736	0.5141	0.2114	5.366e-17	0	0	intronic	NA	163227	ZNF100	chr19:21906843-21950430	Others	12	-4.61 (0.71)	-4.69 (1.03)
A_23_P388900	1	116559153	rs7535090	116478690-116602245	0.2486	0.2114	5.43e-17	0	0	intronic	NA	55356	SLC22A15	chr1:116519119-116612675	mRNA	298	0.53 (0.42)	0.54 (0.62)
A_23_P19348	6	43006982	rs3805945	42956746-43044957	-0.2674	0.2111	5.71e-17	0	0	intronic	NA	9820	CUL7	chr6:43005355-43021683	mRNA	244	-2.63 (0.37)	-2.59 (0.46)
A_23_P165624	2	152146672	rs2278089	152085984-152196333	0.5281	0.2111	5.711e-17	0	-67434	intergenic	NA	7130	TNFAIP6	chr2:152214106-152236562	mRNA	298	1.00 (0.85)	0.96 (1.16)
A_33_P3213997	14	24429849	rs200365835	24429849-24429849	-0.1672	0.2111	5.714e-17	0	-9234	intergenic	NA	317749	DHRS4L2	chr14:24439083-24475617	mRNA	298	2.62 (0.32)	2.63 (0.46)
A_23_P164042	17	62121480	rs196912	62117733-62158319	-0.2201	0.2111	5.749e-17	0	0	exonic	synonymous SNV	2081	ERN1	chr17:62120390-62207502	mRNA	294	-2.19 (0.37)	-2.19 (0.39)
A_33_P3344264	19	5793704	rs2446195	5777323-5806686	-0.21	0.2111	5.772e-17	0	-2455	intergenic	NA	56931	DUS3L	chr19:5785151-5791249	mRNA	297	1.08 (0.42)	1.09 (0.45)
A_33_P3254756	4	68586267	rs17635222	68466995-68598998	-0.2258	0.2122	5.874e-17	0	0	ncRNA_exonic	NA	550112	LOC550112	chr4:68566996-68588223	Others	298	0.23 (0.32)	0.22 (0.40)
A_24_P941643	20	8408544	rs2719795	8408544-8412896	-0.4692	0.2101	6.907e-17	0	0	intronic	NA	23236	PLCB1	chr20:8113296-8865547	mRNA	203	-3.13 (0.76)	-3.08 (0.90)
A_23_P163546	16	84211969	rs3208968	84211969-84211969	0.144	0.2101	6.934e-17	0	0	UTR3	NA	9013	TAF1C	chr16:84211461-84220662	mRNA	298	2.63 (0.31)	2.65 (0.41)
A_33_P3251989	2	46852033	rs3087822	46799852-46863872	0.2575	0.21	6.988e-17	0	0	UTR3	NA	9419	CRIPT	chr2:46844325-46852881	mRNA	298	0.27 (0.33)	0.26 (0.36)
A_23_P151710	14	52780453	rs1254600	52780453-52780453	-0.1552	0.2099	7.153e-17	0	-563	upstream	NA	5732	PTGER2	chr14:52781016-52795324	mRNA	298	0.79 (0.34)	0.81 (0.45)
A_24_P305467	19	19606634	rs1047361	19473445-19657500	-0.1997	0.2112	7.166e-17	0	0	exonic	synonymous SNV	54815	GATAD2A	chr19:19496642-19619741	mRNA	298	-0.20 (0.31)	-0.19 (0.42)
A_33_P3361741	13	43598412	rs9594865	43597706-43598412	-0.4599	0.2097	7.511e-17	0	0	intronic	NA	29103	DNAJC15	chr13:43597362-43683306	mRNA	298	-0.78 (0.44)	-0.78 (0.56)
A_23_P44942	11	124823981	rs3809055	124819165-124931334	0.4566	0.2096	7.602e-17	0	-36	upstream	NA	80071	CCDC15	chr11:124824017-124911385	mRNA	97	-3.76 (0.59)	-3.68 (0.71)
A_33_P3307660	16	87797566	rs8061677	87755654-87797566	0.2904	0.2096	7.653e-17	0	0	intronic	NA	54758	KLHDC4	chr16:87741418-87799598	mRNA	298	-0.85 (0.40)	-0.83 (0.58)
A_33_P3636080	14	75480637	rs108621	75449517-75647666	-0.3185	0.2093	8.094e-17	0	0	UTR3	NA	27030	MLH3	chr14:75480467-75518235	mRNA	298	-0.64 (0.40)	-0.66 (0.54)
A_19_P00804843	8	107297907	rs72678525	107297907-107297907	-0.3583	0.2092	8.201e-17	0	12986	intergenic	NA	NA		chr8:107284490-107284921	lincRNA	287	-1.80 (0.47)	-1.80 (0.61)
A_33_P3266550	9	136132754	rs8176722	136128558-136152547	0.4487	0.2092	8.252e-17	0	0	intronic	NA	28	ABO	chr9:136130563-136150630	mRNA	266	-2.68 (0.64)	-2.60 (0.67)
A_33_P3241891	10	17168334	rs10795450	17168334-17253881	-0.4611	0.2091	8.362e-17	0	0	intronic	NA	8029	CUBN	chr10:16865965-17171816	Others	96	-3.63 (0.64)	-3.59 (0.84)
A_33_P3317880	8	146239140	rs9644668	146176644-146292681	0.1291	0.209	8.545e-17	0	-10855	intergenic	NA	286101	ZNF252	chr8:146198975-146228285	Others	298	0.69 (0.20)	0.68 (0.22)
A_23_P209987	2	113300283	rs2241804	113296058-113333895	0.1545	0.2096	8.621e-17	0	0	intronic	NA	84172	POLR1B	chr2:113299492-113334727	mRNA	298	-0.96 (0.29)	-0.95 (0.37)
A_23_P102471	2	47613870	rs1421	47572836-47652455	0.329	0.2095	8.754e-17	0	-16393	intergenic	NA	4436	MSH2	chr2:47630263-47710360	mRNA	298	-0.76 (0.48)	-0.75 (0.57)
A_33_P3362143	22	28305509	rs738454	28247054-28336162	0.3944	0.2085	9.338e-17	0	-9855	intergenic	NA	284900	TTC28-AS1	chr22:28315364-28398667	Others	231	-2.49 (0.63)	-2.48 (0.61)
A_24_P298877	1	3803755	rs7367066	3803755-3803755	-0.09778	0.2084	9.597e-17	0	1942	intergenic	NA	339448	C1orf174	chr1:3805697-3816857	mRNA	298	2.57 (0.25)	2.58 (0.33)
A_19_P00323658	1	204551407	rs12038102	204551407-204586805	0.2088	0.209	9.624e-17	0	-14845	intergenic	NA	NA		chr1:204566252-204573127	lincRNA	298	2.02 (0.34)	2.02 (0.44)
A_23_P65651	14	100830818	rs12888855	100792126-100841700	0.5148	0.2081	1.017e-16	0	0	intronic	NA	7453	WARS	chr14:100800125-100842680	mRNA	298	2.12 (0.49)	2.06 (0.65)
A_23_P362759	4	121693006	rs7680823	121691899-121697884	-0.5681	0.208	1.029e-16	0	0	intronic	NA	11107	PRDM5	chr4:121615929-121844013	mRNA	270	-1.90 (0.83)	-1.87 (0.87)
A_33_P3423440	16	31690500	rs74398264	31690500-31860423	-0.2801	0.208	1.034e-16	0	-34050	intergenic	NA	124411	ZNF720	chr16:31724550-31772886	mRNA	289	-1.65 (0.44)	-1.60 (0.56)
A_23_P99076	12	11339020	rs35969491	11045512-11349454	0.4673	0.2076	1.114e-16	0	251576	intergenic	NA	5555	PRH2	chr12:11081834-11087444	mRNA	49	-3.89 (0.66)	-3.89 (0.82)
A_33_P3383436	14	24429849	rs200365835	24429849-24429849	-0.1622	0.2076	1.12e-16	0	-75861	intergenic	NA	728635	DHRS4L1	chr14:24505710-24520580	mRNA	298	1.77 (0.29)	1.75 (0.40)
A_23_P502590	19	55320692	rs141301714	55319199-55343039	-0.5003	0.2075	1.135e-16	0	-23482	intergenic	NA	3809	KIR2DS4	chr19:55344174-55360023	mRNA	271	-2.10 (0.83)	-2.10 (1.05)
A_33_P3435493	1	108876270	rs11185318	108854166-108885492	0.5661	0.2073	1.173e-16	0	-87859	intergenic	NA	400768	LOC400768	chr1:108964129-108975897	Others	17	-4.94 (0.86)	-5.14 (0.99)
A_33_P3415037	10	77032970	rs76552486	77032970-77032970	-0.2443	0.207	1.249e-16	0	41764	intergenic	NA	7417	VDAC2	chr10:76969912-76991206	mRNA	298	2.34 (0.23)	2.35 (0.29)
A_33_P3332438	6	149880107	rs200971722	149880107-149886475	0.1364	0.2076	1.261e-16	0	-7421	intergenic	NA	116254	C6orf72	chr6:149887528-149912067	mRNA	298	-0.03 (0.27)	-0.04 (0.34)
A_23_P143147	20	61486652	rs6011421	61477928-61486652	-0.2965	0.2069	1.272e-16	0	0	intronic	NA	10732	TCFL5	chr20:61472467-61493115	mRNA	296	-1.02 (0.44)	-0.98 (0.57)
A_23_P413641	20	47297539	rs6095239	47216641-47335736	-0.2257	0.2069	1.438e-16	0	0	intronic	NA	57580	PREX1	chr20:47240793-47444420	mRNA	298	5.79 (0.37)	5.82 (0.49)
A_19_P00323375	22	28305509	rs738454	28247054-28336162	0.3555	0.2059	1.529e-16	0	-9855	intergenic	NA	NA	TTC28-AS1	chr22:28315364-28320951	Others	227	-2.55 (0.58)	-2.52 (0.69)
A_24_P132518	8	42177163	rs2272736	42177163-42177163	-0.1622	0.2058	1.56e-16	0	0	exonic	nonsynonymous SNV	3551	IKBKB	chr8:42128820-42190171	mRNA	298	1.60 (0.24)	1.63 (0.29)
A_33_P3287502	2	47613870	rs1421	47572836-47652455	0.3325	0.2064	1.579e-16	0	-16393	intergenic	NA	4436	MSH2	chr2:47630263-47710360	mRNA	298	-0.65 (0.44)	-0.64 (0.56)
A_23_P4160	17	41445145	rs9912203	41176688-41445145	-0.258	0.2057	1.583e-16	0	148015	intergenic	NA	10230	NBR2	chr17:41277600-41297130	Others	278	-2.36 (0.41)	-2.30 (0.45)
A_23_P431939	1	181024404	rs3747956	181018799-181024404	0.1824	0.2056	1.62e-16	0	0	UTR3	NA	3140	MR1	chr1:181002561-181031074	mRNA	298	-0.19 (0.28)	-0.21 (0.37)
A_23_P48803	15	52067655	rs12903781	52065632-52256846	0.3188	0.2056	1.63e-16	0	0	intronic	NA	29767	TMOD2	chr15:52043758-52108560	mRNA	286	-2.15 (0.45)	-2.14 (0.55)
A_33_P3350306	3	48299439	rs6787500	48276077-48370580	0.3861	0.2055	1.642e-16	0	0	intronic	NA	51385	ZNF589	chr3:48282596-48312480	mRNA	152	-3.48 (0.65)	-3.41 (0.79)
A_23_P117734	15	100270400	rs713613	100270400-100270400	0.1623	0.2052	1.736e-16	0	0	intronic	NA	145748	LYSMD4	chr15:100267610-100273626	mRNA	298	-0.74 (0.31)	-0.73 (0.39)
A_24_P100517	9	139973582	rs75127829	139973582-139973582	-0.7145	0.2052	1.748e-16	0	-8554	intergenic	NA	89958	C9orf140	chr9:139956579-139965028	mRNA	247	-2.45 (0.52)	-2.39 (0.62)
A_24_P379512	1	77604169	rs72683904	77550946-77692135	0.3104	0.2052	1.758e-16	0	0	intronic	NA	10026	PIGK	chr1:77554666-77685132	mRNA	298	-0.80 (0.43)	-0.81 (0.52)
A_19_P00317871	8	129003716	rs6995630	129003716-129003716	0.4177	0.2053	1.921e-16	0	0	ncRNA_intronic	NA	NA	PVT1	chr8:128806779-129113499	Others	243	-2.45 (0.69)	-2.46 (0.82)
A_23_P316381	4	8368604	rs708244	8368039-8370870	0.2247	0.2046	1.968e-16	0	0	UTR3	NA	8310	ACOX3	chr4:8368009-8442452	mRNA	294	-1.93 (0.32)	-1.91 (0.38)
A_33_P3336527	16	15316665	rs56006013	15316665-15316665	0.4612	0.2063	2.024e-16	0	185113	intergenic	NA	23042	PDXDC1	chr16:15068833-15131552	mRNA	298	-0.73 (0.54)	-0.76 (0.72)
A_24_P313993	19	5905141	rs10406399	5880949-5909780	-0.1771	0.2044	2.034e-16	0	-9052	intergenic	NA	828	CAPS	chr19:5914193-5916222	mRNA	298	-0.39 (0.36)	-0.37 (0.41)
A_23_P102262	2	75928300	rs6547019	75878618-75940864	0.111	0.2042	2.098e-16	0	38966	intergenic	NA	9801	MRPL19	chr2:75873909-75889334	mRNA	298	1.04 (0.29)	1.04 (0.36)
A_23_P254081	4	39478832	rs1048140	39478832-39478832	0.1434	0.2041	2.155e-16	0	0	UTR3	NA	11019	LIAS	chr4:39460665-39479273	mRNA	298	-0.74 (0.29)	-0.74 (0.36)
A_23_P215227	7	157145474	rs12668458	157141144-157175511	0.1421	0.2047	2.163e-16	0	0	intronic	NA	10049	DNAJB6	chr7:157129710-157210133	mRNA	298	2.34 (0.25)	2.36 (0.34)
A_23_P140309	14	55518007	rs2340943	55498103-55566325	0.1184	0.204	2.19e-16	0	-355	upstream	NA	93487	MAPK1IP1L	chr14:55518362-55536912	mRNA	298	3.32 (0.21)	3.33 (0.27)
A_19_P00316198	8	128453765	rs10090421	128453765-128453928	0.6743	0.2036	2.35e-16	0	-20557	intergenic	NA	NA		chr8:128301946-128433208	lincRNA	17	-4.65 (0.94)	-4.63 (1.46)
A_23_P119266	19	12994140	rs12609744	12948462-12994715	0.1909	0.2036	2.356e-16	0	-1805	intergenic	NA	1777	DNASE2	chr19:12986025-12992335	mRNA	298	-0.50 (0.29)	-0.52 (0.36)
A_19_P00323850	1	204551407	rs12038102	204551407-204586805	0.2185	0.2042	2.361e-16	0	-14845	intergenic	NA	NA		chr1:204566252-204573127	lincRNA	298	1.97 (0.35)	1.96 (0.44)
A_23_P305140	10	104595248	rs4919687	104595248-104616500	-0.3462	0.2035	2.405e-16	0	-18719	intergenic	NA	119032	C10orf32	chr10:104613967-104624718	mRNA	298	0.35 (0.47)	0.35 (0.57)
A_23_P53193	11	85447611	rs680498	85435730-85518123	-0.3513	0.2035	2.418e-16	0	0	exonic	synonymous SNV	54843	SYTL2	chr11:85405264-85522178	mRNA	298	0.34 (0.55)	0.34 (0.71)
A_33_P3316223	14	62238097	rs17099215	62230144-62238097	0.4931	0.2035	2.42e-16	0	0	intronic	NA	6617	SNAPC1	chr14:62229075-62263146	mRNA	223	-2.66 (0.56)	-2.64 (0.64)
A_19_P00318604	5	43013954	rs13169690	42951941-43164993	-0.497	0.2034	2.475e-16	0	22748	intergenic	NA	NA		chr5:42985499-42991206	lincRNA	145	-3.34 (0.77)	-3.26 (0.88)
A_23_P157970	9	102977295	rs4273907	102729008-102977295	-0.1248	0.2033	2.485e-16	0	0	intronic	NA	27130	INVS	chr9:102861511-103063426	mRNA	298	-0.57 (0.25)	-0.58 (0.30)
A_23_P138137	1	59022298	rs59607787	58939502-59058089	0.2183	0.203	2.627e-16	0	-9852	intergenic	NA	115209	OMA1	chr1:58946391-59012446	mRNA	298	1.11 (0.29)	1.10 (0.34)
A_19_P00807384	19	28220337	rs1073627	27954691-28312200	-0.3025	0.2029	2.693e-16	0	-64034	intergenic	NA	NA	LOC100506694	chr19:28284371-28391764	Others	298	0.42 (0.35)	0.42 (0.44)
A_33_P3337977	6	110064928	rs2295837	109822664-110090049	0.4999	0.2029	2.713e-16	0	0	exonic	nonsynonymous SNV	9896	FIG4	chr6:110012424-110146634	Others	93	-3.78 (0.75)	-3.72 (1.03)
A_23_P1676	11	124967155	rs7030	124967155-124967155	0.1666	0.2025	2.881e-16	0	0	UTR3	NA	219854	TMEM218	chr11:124966398-124973205	mRNA	298	0.69 (0.25)	0.69 (0.36)
A_23_P71821	9	128565828	rs62567223	128488794-128680409	-0.1041	0.2028	3.057e-16	0	0	intronic	NA	5090	PBX3	chr9:128509617-128729656	mRNA	298	-0.12 (0.24)	-0.11 (0.31)
A_24_P339664	19	3201734	rs2304250	3196667-3215237	-0.1729	0.2027	3.143e-16	0	0	intronic	NA	56926	NCLN	chr19:3185875-3209573	mRNA	298	2.99 (0.30)	2.98 (0.41)
A_24_P65910	20	33907161	rs6060369	33894463-34025983	-0.1504	0.2013	3.614e-16	0	0	intronic	NA	55245	UQCC	chr20:33890369-33999945	mRNA	298	0.05 (0.27)	0.06 (0.36)
A_24_P66001	22	30153655	rs131272	30124369-30211876	0.15	0.2013	3.651e-16	0	-9703	intergenic	NA	29796	UQCR10	chr22:30163358-30166402	mRNA	298	-0.66 (0.28)	-0.65 (0.37)
A_19_P00322929	4	6672514	rs1054909	6670315-6677063	-0.5943	0.2012	3.741e-16	0	0	geneUnmatch	NA	NA	XLOC_003870	chr4:6672455-6675590	Others	66	-3.70 (0.76)	-3.61 (0.96)
A_33_P3278410	6	168111238	rs619330	168111238-168112035	-0.5282	0.2011	3.782e-16	0	-116433	intergenic	NA	4301	MLLT4	chr6:168227671-168372700	mRNA	72	-3.84 (0.86)	-3.79 (1.23)
A_33_P3338417	1	119555146	rs2645303	119552284-119569880	0.2953	0.2007	4.05e-16	0	18693	intergenic	NA	10352	WARS2	chr1:119573839-119683295	mRNA	288	-1.95 (0.51)	-1.92 (0.59)
A_19_P00811936	14	92330790	rs10142528	92251587-92332816	0.3331	0.2007	4.073e-16	0	-93718	intergenic	NA	NA		chr14:92220122-92237072	lincRNA	298	-0.04 (0.40)	-0.01 (0.50)
A_33_P3216150	12	11339020	rs35969491	11045512-11349454	0.3158	0.2002	4.503e-16	0	120995	intergenic	NA	5545	PRB4	chr12:11460015-11463366	mRNA	205	-3.20 (0.49)	-3.20 (0.69)
A_24_P313096	13	113149720	rs9604333	113145319-113153271	-0.1624	0.2	4.612e-16	0	0	intronic	NA	10426	TUBGCP3	chr13:113139328-113242481	mRNA	298	0.67 (0.27)	0.68 (0.36)
A_23_P500300	6	30189199	rs9348838	30077135-30314607	0.4779	0.1998	4.838e-16	0	48726	intergenic	NA	89870	TRIM15	chr6:30130983-30140473	mRNA	6	-4.71 (0.90)	-4.81 (1.12)
A_24_P942211	1	1590681	rs9661500	1585597-1590681	-0.1345	0.1997	4.88e-16	0	65596	intergenic	NA	9906	SLC35E2	chr1:1656277-1677438	mRNA	298	3.06 (0.30)	3.04 (0.43)
A_23_P107283	17	46585890	rs925284	46563707-46602432	-0.3179	0.1997	4.889e-16	0	34127	intergenic	NA	3212	HOXB2	chr17:46620017-46622393	mRNA	298	1.58 (0.49)	1.63 (0.64)
A_23_P64721	12	123200768	rs1798192	123162566-123201925	-0.3995	0.2002	4.989e-16	0	0	exonic	nonsynonymous SNV	8843	HCAR3	chr12:123199303-123201439	mRNA	298	4.60 (0.70)	4.57 (0.87)
A_23_P151471	13	113895709	rs78298498	113825761-113895709	-0.1515	0.1996	5.011e-16	0	0	intronic	NA	8451	CUL4A	chr13:113863086-113919392	mRNA	298	1.76 (0.25)	1.75 (0.33)
A_33_P3218783	10	62492861	rs7909648	62492861-62492861	-0.4017	0.2014	5.02e-16	0	0	intronic	NA	288	ANK3	chr10:61786056-62493284	mRNA	189	-3.28 (0.68)	-3.20 (0.73)
A_23_P203900	12	125335253	rs7954697	125323240-125335253	0.2509	0.1996	5.028e-16	0	0	intronic	NA	949	SCARB1	chr12:125262174-125348519	mRNA	298	2.02 (0.42)	2.01 (0.67)
A_33_P3232945	5	76135124	rs6880329	76099277-76135124	-0.3626	0.1995	5.121e-16	0	3984	intergenic	NA	2150	F2RL1	chr5:76114833-76131140	mRNA	298	0.71 (0.51)	0.70 (0.65)
A_23_P53763	13	46951183	rs201062798	46948548-47043311	-0.2713	0.1994	5.198e-16	0	0	intronic	NA	80183	KIAA0226L	chr13:46916136-46961635	mRNA	298	1.13 (0.50)	1.10 (0.61)
A_23_P165007	19	38900078	rs4802400	38850430-38900078	-0.3212	0.1994	5.234e-16	0	0	UTR3	NA	115727	RASGRP4	chr19:38899698-38916945	mRNA	298	1.90 (0.42)	1.89 (0.48)
A_24_P327050	16	88927221	rs3826061	88927044-88927221	-0.1773	0.1994	5.246e-16	0	0	intronic	NA	51693	TRAPPC2L	chr16:88923506-88927520	mRNA	298	1.03 (0.36)	1.00 (0.46)
A_23_P9135	9	39122887	rs61510435	39122887-39151736	-1.186	0.2003	5.494e-16	0	0	intronic	NA	79937	CNTNAP3	chr9:39072764-39288300	mRNA	277	-1.39 (1.01)	-1.26 (1.18)
A_23_P200936	1	237012544	rs7541539	237012544-237081002	0.1863	0.1988	5.769e-16	0	0	intronic	NA	4548	MTR	chr1:236958581-237067281	mRNA	298	0.57 (0.34)	0.61 (0.45)
A_33_P3234472	20	48928971	rs11905919	48919117-48930567	0.4722	0.1988	5.775e-16	0	0	ncRNA_intronic	NA	284751	LOC284751	chr20:48909257-48931456	Others	290	-1.53 (0.79)	-1.57 (0.95)
A_23_P143190	20	42340684	rs285172	42216647-42340684	0.319	0.1986	6.057e-16	0	0	intronic	NA	4605	MYBL2	chr20:42295709-42345122	mRNA	264	-2.58 (0.51)	-2.59 (0.52)
A_23_P58390	4	113106986	rs60118647	113055291-113120268	-0.2188	0.1983	6.35e-16	0	0	intronic	NA	132720	C4orf32	chr4:113066553-113110237	mRNA	298	-1.26 (0.40)	-1.24 (0.52)
A_23_P193	1	40953925	rs4660411	40939083-41034811	-0.1247	0.1983	6.391e-16	0	-20508	intergenic	NA	64789	DEM1	chr1:40974433-40982228	mRNA	298	-0.42 (0.30)	-0.42 (0.43)
A_23_P167005	3	169747426	rs7635413	169730662-169770645	-0.2594	0.1982	6.551e-16	0	-8309	intergenic	NA	26996	GPR160	chr3:169755735-169803184	mRNA	298	0.87 (0.45)	0.84 (0.58)
A_23_P204782	12	68720627	rs962976	68688939-68733314	0.2692	0.1981	6.633e-16	0	0	exonic	nonsynonymous SNV	56890	MDM1	chr12:68688346-68726161	mRNA	262	-2.40 (0.51)	-2.38 (0.61)
A_23_P258221	3	183700211	rs2293001	183649870-183730295	0.2386	0.198	6.769e-16	0	0	intronic	NA	10057	ABCC5	chr3:183637722-183735727	mRNA	298	1.21 (0.42)	1.20 (0.54)
A_23_P353614	8	67383784	rs2719008	67362864-67383784	-0.4676	0.1977	7.097e-16	0	-21707	intergenic	NA	254778	C8orf46	chr8:67405491-67430759	mRNA	36	-4.22 (0.74)	-4.18 (1.04)
A_23_P39718	2	36779144	rs10180760	36770401-36792274	-0.1673	0.1977	7.157e-16	0	257	downstream	NA	9637	FEZ2	chr2:36779401-36825332	mRNA	298	0.65 (0.31)	0.66 (0.37)
A_33_P3227716	22	30810945	rs4820847	30800368-30812549	0.1435	0.1969	8.271e-16	0	-125329	intergenic	NA	652968	GATSL3	chr22:30681107-30685616	mRNA	298	1.85 (0.23)	1.83 (0.25)
A_32_P105083	2	200625581	rs2346586	200620763-200625581	-0.5135	0.1969	8.309e-16	0	0	ncRNA_intronic	NA	348751	FONG	chr2:200625259-200715896	Others	81	-3.92 (0.91)	-3.83 (1.04)
A_33_P3335966	15	63341996	rs11071720	63341996-63341996	0.2893	0.1967	8.67e-16	0	0	intronic	NA	7168	TPM1	chr15:63334838-63364114	mRNA	298	-0.82 (0.44)	-0.83 (0.56)
A_23_P79818	20	42838550	rs2143606	42838550-42838712	-0.16	0.1967	8.692e-16	0	0	intronic	NA	51526	C20orf111	chr20:42824579-42839546	mRNA	298	1.89 (0.29)	1.88 (0.35)
A_33_P3508717	5	180258750	rs899546	180258750-180258750	-0.1351	0.1966	8.763e-16	0	0	geneUnmatch	NA	729678	LOC729678	chr5:180249059-180262726	Others	298	1.44 (0.29)	1.44 (0.37)
A_23_P320261	19	35974202	rs8111522	35974202-35983737	-0.6341	0.1966	8.828e-16	0	13917	intergenic	NA	93099	DMKN	chr19:35988119-36004560	mRNA	143	-3.47 (0.81)	-3.39 (1.03)
A_24_P209285	6	42176120	rs2295278	42158596-42194440	-0.1474	0.1966	8.829e-16	0	0	intronic	NA	55173	MRPS10	chr6:42174539-42185633	mRNA	298	1.97 (0.24)	2.00 (0.33)
A_33_P3375368	2	241558645	rs77915963	241521810-241558645	-0.2383	0.1962	9.409e-16	0	0	intronic	NA	2859	GPR35	chr2:241544825-241570676	mRNA	298	-1.05 (0.34)	-1.05 (0.47)
A_33_P3406004	21	47715594	rs2839201	47715594-47715594	-0.2279	0.1958	1.02e-15	0	0	intronic	NA	54059	YBEY	chr21:47706267-47717665	mRNA	298	0.20 (0.29)	0.22 (0.36)
A_33_P3293675	5	1108250	rs4975639	1107428-1113486	-0.5716	0.1954	1.091e-15	0	0	intronic	NA	10723	SLC12A7	chr5:1050489-1112172	mRNA	53	-3.91 (0.80)	-3.85 (1.18)
A_23_P12405	1	6489364	rs61780704	6481916-6489364	0.4354	0.1949	1.197e-15	0	0	intronic	NA	83715	ESPN	chr1:6484848-6521004	mRNA	298	-0.56 (0.72)	-0.52 (0.94)
A_19_P00810772	4	68360955	rs2646282	68263831-68412148	0.7138	0.1948	1.217e-15	0	-61801	intergenic	NA	NA		chr4:68298815-68299154	lincRNA	78	-3.98 (0.64)	-3.87 (0.83)
A_32_P234827	8	66556292	rs7842162	66480563-66560782	0.1669	0.1948	1.226e-15	0	-9840	intergenic	NA	55156	ARMC1	chr8:66514691-66546452	mRNA	298	0.18 (0.35)	0.18 (0.41)
A_23_P83438	17	47046276	rs937301	46972483-47047868	0.1156	0.1948	1.233e-15	0	39854	intergenic	NA	65264	UBE2Z	chr17:46985731-47006422	mRNA	298	1.63 (0.22)	1.65 (0.28)
A_23_P127613	11	118892277	rs4938621	118869460-118895202	0.2207	0.1946	1.264e-15	0	0	intronic	NA	51399	TRAPPC4	chr11:118889241-118894384	mRNA	298	1.66 (0.28)	1.67 (0.39)
A_33_P3410093	12	96428778	rs74457637	96403610-96433422	-0.2514	0.1946	1.279e-15	0	0	intronic	NA	4048	LTA4H	chr12:96394611-96429365	mRNA	298	1.06 (0.37)	1.03 (0.48)
A_19_P00321136	3	185030103	rs7631503	185001311-185036664	-0.23	0.1946	1.284e-15	0	19236	intergenic	NA	NA	MAP3K13	chr3:185000729-185010867	Others	298	1.43 (0.34)	1.43 (0.40)
A_23_P34546	1	243472801	rs6429422	243428152-243500994	0.2293	0.1944	1.326e-15	0	0	intronic	NA	10806	SDCCAG8	chr1:243419307-243663393	mRNA	271	-2.21 (0.38)	-2.20 (0.49)
A_23_P255057	3	112330056	rs11489073	112201930-112330056	-0.1783	0.1948	1.382e-15	0	27053	intergenic	NA	55032	SLC35A5	chr3:112280895-112303003	mRNA	298	-0.44 (0.29)	-0.41 (0.34)
A_24_P250535	20	7962707	rs2076016	7960865-8019303	-0.1744	0.1941	1.388e-15	0	0	UTR3	NA	56255	TMX4	chr20:7961713-8000393	mRNA	298	3.18 (0.33)	3.19 (0.42)
A_33_P3548860	19	49116359	rs447802	49114383-49160255	0.465	0.1953	1.396e-15	0	-24937	intergenic	NA	653677	SEC1	chr19:49141296-49185502	Others	6	-5.34 (0.68)	-5.42 (0.69)
A_23_P93169	6	64162953	rs9449291	64126180-64337297	-0.5036	0.1941	1.401e-15	0	-133071	intergenic	NA	51557	LGSN	chr6:63985856-64029882	mRNA	20	-5.08 (0.82)	-5.26 (1.09)
A_24_P343095	5	79960128	rs6151603	79920073-80021193	-0.1781	0.1938	1.481e-15	0	-9328	intergenic	NA	1719	DHFR	chr5:79922045-79950800	mRNA	295	-2.00 (0.28)	-2.00 (0.34)
A_19_P00318831	6	30242904	rs2894145	30224305-30313227	-0.1493	0.1937	1.502e-15	0	12270	intergenic	NA	NA	HCG18	chr6:30255174-30294927	Others	298	-1.19 (0.32)	-1.17 (0.41)
A_33_P3237403	19	21753089	rs67876192	21753089-21779399	-0.1706	0.1936	1.543e-15	0	153754	intergenic	NA	163227	ZNF100	chr19:21906843-21950430	mRNA	298	-0.68 (0.35)	-0.71 (0.53)
A_23_P126486	1	17284498	rs76074825	17284498-17284498	0.3081	0.1932	1.645e-15	0	-327097	intergenic	NA	84809	CROCCP2	chr1:16944751-16957401	Others	298	2.50 (0.53)	2.53 (0.77)
A_23_P35066	1	99121055	rs34837065	99121055-99356669	0.9562	0.1931	1.677e-15	0	-6181	intergenic	NA	51375	SNX7	chr1:99127236-99226056	mRNA	169	-3.10 (1.25)	-3.06 (1.89)
A_23_P149695	1	116948712	rs850610	116948712-116948712	-0.3643	0.1928	1.777e-15	0	0	ncRNA_exonic	NA	84852	ATP1A1OS	chr1:116935487-116961244	Others	158	-3.28 (0.60)	-3.23 (0.67)
A_23_P405110	1	100853755	rs10875290	100853755-100883188	-0.1665	0.1928	1.783e-15	0	0	intronic	NA	8556	CDC14A	chr1:100818023-100985833	mRNA	298	-1.05 (0.31)	-1.04 (0.39)
A_19_P00316758	3	185030103	rs7631503	185001311-185036664	-0.2267	0.1928	1.789e-15	0	19236	intergenic	NA	NA	MAP3K13	chr3:185000729-185010867	Others	298	0.38 (0.33)	0.35 (0.38)
A_23_P51884	1	1254136	rs4970432	1239339-1305561	0.1687	0.1927	1.804e-15	0	7079	intergenic	NA	126789	PUSL1	chr1:1243994-1247057	mRNA	298	1.43 (0.26)	1.46 (0.35)
A_33_P3275846	19	13312670	rs12975665	13312670-13312670	-0.3249	0.1927	1.826e-15	0	4586	intergenic	NA	773	CACNA1A	chr19:13317256-13617274	mRNA	297	-0.95 (0.54)	-0.97 (0.69)
A_33_P3409347	19	13888486	rs346158	13884800-13898560	0.3021	0.1927	1.828e-15	0	0	intronic	NA	28974	C19orf53	chr19:13885257-13889587	mRNA	176	-2.99 (0.52)	-2.95 (0.68)
A_23_P2801	13	41506884	rs1056824	41426257-41525586	0.1497	0.1925	1.892e-15	0	0	UTR3	NA	1997	ELF1	chr13:41506055-41593508	mRNA	298	0.90 (0.27)	0.92 (0.38)
A_19_P00317350	14	92330790	rs10142528	92251587-92332816	0.3245	0.1923	1.961e-15	0	-106053	intergenic	NA	NA		chr14:92224252-92224737	lincRNA	298	-0.07 (0.40)	-0.08 (0.51)
A_33_P3315856	19	47865202	rs10432283	47856140-47879093	0.2318	0.1922	1.974e-15	0	0	intronic	NA	9704	DHX34	chr19:47852538-47885961	mRNA	298	2.16 (0.42)	2.12 (0.53)
A_33_P3419139	10	118670282	rs1419832	118646129-118776306	-0.3839	0.192	2.064e-15	0	0	intronic	NA	57698	KIAA1598	chr10:118644306-118765088	mRNA	169	-3.18 (0.68)	-3.12 (0.75)
A_23_P49646	17	18811702	rs7222893	18761109-18811702	-0.1014	0.1916	2.24e-15	0	0	intronic	NA	5636	PRPSAP2	chr17:18761492-18834580	mRNA	298	1.61 (0.23)	1.62 (0.28)
A_33_P3226212	21	27011112	rs974680	27002948-27023077	0.5907	0.1915	2.257e-15	0	-477	upstream	NA	58494	JAM2	chr21:27011589-27087235	mRNA	28	-4.61 (0.94)	-4.80 (1.07)
A_33_P3353921	2	85921353	rs1866140	85916487-85943766	0.4796	0.1914	2.321e-15	0	-61	upstream	NA	10578	GNLY	chr2:85921414-85925875	Others	298	-0.42 (0.87)	-0.40 (1.25)
A_23_P75149	10	120918950	rs925388	120917445-120920588	-0.1361	0.1914	2.322e-15	0	0	intronic	NA	119559	SFXN4	chr10:120900425-120925204	mRNA	298	0.98 (0.34)	0.94 (0.42)
A_19_P00802601	8	101895865	rs2135125	101895865-101895865	-0.1733	0.1931	2.337e-15	0	29559	intergenic	NA	NA		chr8:101925424-101930749	lincRNA	298	0.29 (0.33)	0.28 (0.41)
A_24_P684183	6	31880637	rs28435656	31836827-31885930	0.7165	0.1918	2.373e-15	0	-33814	intergenic	NA	80736	SLC44A4	chr6:31830969-31846823	mRNA	8	-4.80 (0.91)	-4.96 (1.12)
A_23_P386964	4	159967613	rs28651429	159963042-159972601	0.6998	0.1912	2.41e-15	0	-11280	intergenic	NA	152940	C4orf45	chr4:159814684-159956333	mRNA	11	-5.20 (0.78)	-5.33 (0.78)
A_23_P161324	10	74916173	rs12241093	74757872-75313232	-0.4613	0.1922	2.451e-15	0	24592	intergenic	NA	25961	NUDT13	chr10:74870210-74891581	mRNA	144	-3.36 (0.63)	-3.32 (0.69)
A_23_P211355	22	20103012	rs77201758	20059763-20128881	0.3761	0.1928	2.463e-15	0	3612	intergenic	NA	54487	DGCR8	chr22:20067755-20099400	mRNA	298	-0.22 (0.42)	-0.21 (0.51)
A_23_P256694	21	47650215	rs3216138	47614443-47686174	0.232	0.1909	2.544e-15	0	0	ncRNA_intronic	NA	114044	MCM3AP-AS1	chr21:47649158-47671604	Others	297	-1.93 (0.35)	-1.91 (0.46)
A_33_P3362148	22	28294801	rs2267127	28247054-28336162	0.2487	0.1906	2.689e-15	0	-20563	intergenic	NA	284900	TTC28-AS1	chr22:28315364-28398667	Others	286	-1.89 (0.42)	-1.86 (0.48)
A_33_P3281567	6	24969042	rs62401081	24821831-25140852	0.3488	0.1906	2.698e-15	0	112253	intergenic	NA	8418	CMAHP	chr6:25081295-25138620	Others	296	-1.51 (0.38)	-1.50 (0.45)
A_23_P105012	11	63321297	rs74875355	63321297-63321297	1.866	0.1906	2.698e-15	0	0	intronic	NA	54979	HRASLS2	chr11:63320242-63330855	mRNA	196	-2.78 (1.37)	-2.73 (1.89)
A_23_P381714	8	86130623	rs6990449	86018853-86272555	0.2321	0.1902	2.86e-15	0	-27093	intergenic	NA	377677	CA13	chr8:86157716-86196302	mRNA	297	-1.71 (0.39)	-1.69 (0.56)
A_33_P3216227	2	9541381	rs11682319	9529093-9543631	0.5599	0.1901	2.934e-15	0	4432	intergenic	NA	9270	ITGB1BP1	chr2:9545813-9563643	Others	18	-5.01 (0.72)	-5.13 (0.74)
A_24_P261760	12	9163177	rs1805672	9161648-9185610	-0.4098	0.1899	3.051e-15	0	0	UTR3	NA	10219	KLRG1	chr12:9142221-9163343	mRNA	296	-1.33 (0.70)	-1.25 (0.95)
A_33_P3322236	3	195747398	rs7625570	195738406-195753766	-0.2256	0.1898	3.09e-15	0	-30248	intergenic	NA	255812	SDHAP1	chr3:195686792-195717150	Others	298	0.80 (0.35)	0.83 (0.47)
A_23_P15174	16	56682396	rs924466	56682396-56683745	0.3494	0.1897	3.178e-15	0	-9459	intergenic	NA	4494	MT1F	chr16:56691855-56693215	mRNA	298	0.31 (0.41)	0.29 (0.55)
A_33_P3531857	2	136702601	rs6743537	136663605-136751488	0.1832	0.1895	3.284e-15	0	0	intronic	NA	1615	DARS	chr2:136664254-136743222	mRNA	298	2.54 (0.30)	2.56 (0.40)
A_24_P169688	6	31335216	rs9266387	31330195-31346811	0.235	0.19	3.314e-15	0	-130639	intergenic	NA	4277	MICB	chr6:31465855-31478901	mRNA	298	-0.94 (0.39)	-0.92 (0.44)
A_24_P63537	5	96110211	rs7063	96109244-96139866	1.124	0.1894	3.328e-15	0	0	geneUnmatch	NA	51752	ERAP1	chr5:96096514-96149848	mRNA	27	-4.98 (0.83)	-5.15 (0.72)
A_24_P146892	12	122062722	rs12320939	122062722-122149731	-0.1471	0.1894	3.365e-15	0	-1733	intergenic	NA	84876	ORAI1	chr12:122064455-122079946	mRNA	298	2.32 (0.25)	2.32 (0.36)
A_33_P3209030	8	144734383	rs61473404	144730048-144753255	0.3948	0.1893	3.414e-15	0	0	UTR3	NA	9831	ZNF623	chr8:144718373-144735900	mRNA	75	-3.98 (0.69)	-3.86 (0.93)
A_23_P137665	1	203156080	rs10399931	203156080-203156080	-0.6698	0.1898	3.448e-15	0	-158	upstream	NA	1116	CHI3L1	chr1:203148059-203155922	mRNA	298	2.66 (0.95)	2.74 (1.28)
A_23_P213661	5	102540522	rs26816	102306322-102557515	-0.216	0.1902	3.56e-15	0	1612	intergenic	NA	23262	PPIP5K2	chr5:102465257-102538910	mRNA	298	-0.06 (0.43)	-0.06 (0.55)
A_33_P3259428	5	140097072	rs2563297	140024042-140219328	-0.1226	0.189	3.611e-15	0	46519	intergenic	NA	54853	WDR55	chr5:140044384-140050553	Others	298	0.89 (0.25)	0.92 (0.30)
A_23_P7083	4	1322096	rs11247992	1243617-1388115	-0.1648	0.189	3.627e-15	0	75301	intergenic	NA	92070	C4orf42	chr4:1243228-1246795	Others	298	1.01 (0.31)	1.04 (0.40)
A_19_P00808774	17	78999327	rs76396684	78999327-78999327	0.3627	0.1895	3.68e-15	0	3606	intergenic	NA	NA	FLJ90757	chr17:79002933-79008519	Others	246	-2.70 (0.54)	-2.67 (0.71)
A_23_P37484	15	101748227	rs67175901	101734080-101748227	-0.3088	0.1884	4.027e-15	0	0	intronic	NA	22856	CHSY1	chr15:101715928-101792137	mRNA	298	2.84 (0.43)	2.81 (0.59)
A_19_P00804780	19	21740932	rs1401926	21618629-21740932	0.4264	0.1884	4.029e-15	0	0	geneUnmatch	NA	NA		chr19:21738810-21785185	lincRNA	5	-4.85 (0.77)	-4.97 (0.95)
A_23_P29663	3	50352200	rs11130248	50224225-50391636	0.2982	0.1884	4.048e-15	0	26337	intergenic	NA	51364	ZMYND10	chr3:50378537-50383156	mRNA	255	-2.33 (0.50)	-2.29 (0.58)
A_23_P146084	8	30535660	rs3594	30535660-30535660	0.1734	0.1882	4.207e-15	0	0	UTR3	NA	2936	GSR	chr8:30535578-30585486	mRNA	298	0.95 (0.27)	0.92 (0.34)
A_24_P36890	1	22013561	rs829420	22013561-22115291	-0.8179	0.188	4.374e-15	0	-17705	intergenic	NA	5909	RAP1GAP	chr1:21922708-21995856	mRNA	76	-4.27 (1.35)	-4.74 (1.94)
A_33_P3241753	12	95397552	rs835044	95397552-95404658	0.1843	0.1879	4.421e-15	0	-41	upstream	NA	55967	NDUFA12	chr12:95365109-95397511	mRNA	298	2.40 (0.31)	2.38 (0.42)
A_23_P42087	6	3131810	rs3799211	3109363-3133731	0.2971	0.1879	4.448e-15	0	0	intronic	NA	670	BPHL	chr6:3118926-3153432	mRNA	298	-0.95 (0.27)	-0.94 (0.37)
A_33_P3341601	7	151095131	rs12703130	151095131-151095131	0.4581	0.1878	4.535e-15	0	0	intronic	NA	349136	WDR86	chr7:151078207-151107124	mRNA	293	-1.20 (0.72)	-1.20 (0.93)
A_23_P332713	19	3817894	rs1106643	3814392-3828433	0.7259	0.1876	4.627e-15	0	0	intronic	NA	23217	ZFR2	chr19:3804022-3869027	mRNA	74	-4.01 (0.84)	-4.02 (1.33)
A_33_P3308585	12	7243783	rs7308467	7243568-7248675	0.3549	0.1876	4.691e-15	0	-17121	intergenic	NA	283314	MATL2963	chr12:7260904-7274447	Others	265	-2.37 (0.45)	-2.41 (0.53)
A_33_P3287263	11	14450176	rs4403769	14396485-14542577	-0.1264	0.1875	4.728e-15	0	28873	intergenic	NA	1315	COPB1	chr11:14479049-14521441	mRNA	298	2.65 (0.29)	2.67 (0.37)
A_33_P3270489	6	151819857	rs115429675	151814453-151826134	0.5317	0.1872	5.044e-15	0	0	geneUnmatch	NA	80129	C6orf97	chr6:151815175-151942328	mRNA	184	-2.90 (0.65)	-2.84 (0.78)
A_24_P303524	7	1505436	rs4554363	1501108-1547220	-0.2826	0.1871	5.089e-15	0	-6327	intergenic	NA	79778	MICALL2	chr7:1473995-1499109	mRNA	296	-1.35 (0.44)	-1.36 (0.59)
A_23_P203475	11	6343486	rs34131947	6343486-6343486	0.3383	0.1869	5.334e-15	0	-1746	intergenic	NA	112464	PRKCDBP	chr11:6340176-6341740	mRNA	298	-0.04 (0.54)	-0.07 (0.67)
A_23_P54041	14	24025340	rs28403575	24022182-24026634	0.1692	0.188	5.345e-15	0	0	UTR5	NA	79178	THTPA	chr14:24025198-24028787	mRNA	298	-0.50 (0.26)	-0.50 (0.34)
A_23_P99172	12	505759	rs1541463	505759-508859	-0.138	0.1868	5.442e-15	0	0	intronic	NA	84318	CCDC77	chr12:498516-551808	mRNA	298	-0.14 (0.27)	-0.16 (0.33)
A_23_P65741	15	66572692	rs4776774	66572692-66572692	0.1732	0.1867	5.467e-15	0	-12941	intergenic	NA	115752	DIS3L	chr15:66585633-66626236	mRNA	298	0.61 (0.28)	0.60 (0.36)
A_32_P186731	20	13216257	rs6109769	13211358-13233011	-0.4793	0.1866	5.662e-15	0	0	intronic	NA	140862	ISM1	chr20:13202418-13281297	mRNA	228	-2.79 (0.75)	-2.74 (0.92)
A_23_P47004	10	127642617	rs10901476	127524612-127654672	-0.2857	0.1864	5.8e-15	0	-72733	intergenic	NA	55760	DHX32	chr10:127524909-127569884	mRNA	240	-2.79 (0.50)	-2.72 (0.53)
A_33_P3340752	10	123685862	rs11200264	123685862-123685862	0.4358	0.1863	5.886e-15	0	-1965	intergenic	NA	100130887	LOC100130887	chr10:123687827-123711480	Others	7	-4.99 (0.81)	-5.09 (0.94)
A_23_P70991	7	6090727	rs852154	6061915-6111833	-0.1218	0.1863	5.897e-15	0	27262	intergenic	NA	7965	AIMP2	chr7:6048882-6063465	mRNA	298	0.72 (0.28)	0.74 (0.40)
A_33_P3419234	14	73371729	rs11629006	73371729-73371729	0.3639	0.1863	5.898e-15	0	-21311	intergenic	NA	26094	DCAF4	chr14:73393040-73426357	mRNA	107	-3.49 (0.65)	-3.39 (0.82)
A_33_P3302393	16	84693879	rs9319452	84691044-84693879	-0.1472	0.1862	5.999e-15	0	0	intronic	NA	79786	KLHL36	chr16:84682131-84695916	mRNA	298	-0.55 (0.27)	-0.52 (0.35)
A_23_P388670	12	96403894	rs7296106	96403610-96433422	-0.2521	0.1861	6.137e-15	0	0	intronic	NA	4048	LTA4H	chr12:96394611-96429365	mRNA	298	4.62 (0.42)	4.60 (0.57)
A_23_P75299	10	126160523	rs12415195	126159250-126171681	0.2443	0.1861	6.211e-15	0	0	intronic	NA	64077	LHPP	chr10:126150341-126302710	mRNA	298	3.20 (0.30)	3.20 (0.41)
A_19_P00320189	7	26921107	rs213532	26920314-27127231	0.3839	0.186	6.295e-15	0	-223769	intergenic	NA	NA		chr7:26694390-26697338	lincRNA	116	-3.53 (0.65)	-3.47 (0.82)
A_19_P00318507	3	195484916	rs2550271	195460550-195536040	-0.3159	0.1858	6.495e-15	0	46170	intergenic	NA	NA	XLOC_002997	chr3:195428420-195438746	Others	293	-1.69 (0.53)	-1.64 (0.68)
A_32_P19840	7	143077036	rs1135411	143077036-143077036	-0.2948	0.1863	6.58e-15	0	0	geneUnmatch	NA	100507507	LOC100507507	chr7:143076248-143077588	Others	298	1.63 (0.35)	1.66 (0.45)
A_24_P29723	7	75612803	rs41301394	75612803-75616105	0.2138	0.1856	6.751e-15	0	0	intronic	NA	5447	POR	chr7:75544420-75616173	mRNA	298	0.40 (0.40)	0.40 (0.48)
A_23_P64343	11	57346874	rs2511983	57327567-57356907	0.2948	0.1855	6.817e-15	0	-48642	intergenic	NA	26519	TIMM10	chr11:57295936-57298232	mRNA	298	1.21 (0.43)	1.16 (0.53)
A_23_P43238	8	144671922	rs3812448	144670950-144690886	-0.2259	0.1854	7.067e-15	0	-11409	intergenic	NA	93100	NAPRT1	chr8:144656955-144660513	mRNA	298	-0.03 (0.44)	-0.04 (0.54)
A_24_P181677	18	77721149	rs4081876	77668190-77721149	-0.2837	0.1851	7.36e-15	0	-9496	intergenic	NA	80148	PQLC1	chr18:77662420-77711653	mRNA	298	0.13 (0.40)	0.10 (0.50)
A_23_P400235	6	49353357	rs9473541	49353357-49439805	0.1181	0.185	7.567e-15	0	44716	intergenic	NA	4594	MUT	chr6:49398073-49431041	mRNA	298	0.16 (0.25)	0.18 (0.29)
A_24_P217365	3	15720122	rs7612295	15716462-15935841	-0.1651	0.185	7.6e-15	0	0	intronic	NA	23243	ANKRD28	chr3:15708743-15901053	mRNA	298	-0.32 (0.30)	-0.31 (0.38)
A_33_P3691916	4	89850263	rs2609282	89811195-89879196	0.3258	0.1849	7.698e-15	0	0	intronic	NA	10144	FAM13A	chr4:89647106-89978323	mRNA	298	-0.95 (0.58)	-0.97 (0.73)
A_24_P418816	1	53076663	rs7529595	52878300-53076663	0.2849	0.1848	7.854e-15	0	1940	intergenic	NA	2882	GPX7	chr1:53068043-53074723	mRNA	280	-2.33 (0.40)	-2.29 (0.45)
A_23_P216610	9	114934532	rs10817277	114924720-114945172	-0.1712	0.1848	7.865e-15	0	0	geneUnmatch	NA	64420	SUSD1	chr9:114803061-114937556	mRNA	298	0.93 (0.31)	0.90 (0.43)
A_33_P3395274	18	72914280	rs7230037	72914280-72922401	0.1133	0.1846	8.09e-15	0	0	exonic	synonymous SNV	284273	ZADH2	chr18:72909278-72921281	mRNA	298	2.63 (0.25)	2.63 (0.32)
A_33_P3261182	5	74998892	rs17563877	74977661-75024380	0.2132	0.1845	8.241e-15	0	0	intronic	NA	134359	POC5	chr5:74970023-75013313	mRNA	298	-0.41 (0.33)	-0.40 (0.42)
A_19_P00322080	19	28220337	rs1073627	27954691-28312200	-0.3011	0.1845	8.31e-15	0	-64034	intergenic	NA	NA	LOC100506694	chr19:28284371-28391764	Others	298	0.04 (0.37)	0.04 (0.44)
A_24_P301557	18	3059507	rs9963424	3059507-3059507	0.1623	0.1844	8.455e-15	0	-47562	intergenic	NA	9663	LPIN2	chr18:2916992-3011945	mRNA	298	1.59 (0.27)	1.60 (0.32)
A_24_P296808	19	46978569	rs6509279	46960966-46978569	0.7621	0.1848	8.649e-15	0	-3749	intergenic	NA	55228	PNMAL1	chr19:46969748-46974820	mRNA	9	-5.30 (0.83)	-5.41 (0.69)
A_24_P254177	19	16791936	rs78259136	16757546-16808169	-0.2159	0.1842	8.734e-15	0	-20968	intergenic	NA	79086	C19orf42	chr19:16756959-16770968	mRNA	298	1.00 (0.24)	1.00 (0.32)
A_32_P213661	13	44446817	rs12853286	44446161-44475821	0.8238	0.1842	8.774e-15	0	0	intronic	NA	160857	CCDC122	chr13:44410488-44453826	mRNA	82	-3.71 (0.85)	-3.55 (1.23)
A_24_P314597	1	35897318	rs12029177	35764078-36047002	-0.2729	0.1838	9.38e-15	0	1773	intergenic	NA	79932	KIAA0319L	chr1:35899091-36023037	Others	298	-0.29 (0.44)	-0.29 (0.56)
A_19_P00315532	19	28116398	rs4387707	27828664-28392639	-0.5768	0.1849	9.392e-15	0	-177134	intergenic	NA	NA		chr19:28293532-28294380	lincRNA	244	-2.52 (0.58)	-2.44 (0.59)
A_19_P00805362	8	2591021	rs6982752	2591021-2591021	0.4974	0.1837	9.529e-15	0	-105422	intergenic	NA	NA		chr8:2696443-2713118	lincRNA	7	-4.69 (0.76)	-4.82 (1.05)
A_19_P00320090	17	75075664	rs720825	75075664-75075664	-0.1501	0.1835	1e-14	0	-9061	intergenic	NA	NA	LINC00338	chr17:75084725-75091068	Others	298	-0.74 (0.29)	-0.73 (0.33)
A_33_P3351745	7	99840461	rs866500	99786964-100012334	-0.209	0.1833	1.029e-14	0	21350	intergenic	NA	79037	PVRIG	chr7:99816871-99819111	mRNA	298	4.24 (0.39)	4.27 (0.51)
A_23_P55468	17	907315	rs3744750	907315-907315	-0.1357	0.1833	1.029e-14	0	1908	intergenic	NA	29928	TIMM22	chr17:900357-905407	mRNA	298	-0.47 (0.31)	-0.47 (0.40)
A_33_P3391915	17	72462466	rs2670826	72462466-72466219	0.7484	0.1832	1.057e-14	0	-104508	intergenic	NA	388419	BTBD17	chr17:72352555-72357958	mRNA	93	-3.79 (1.27)	-3.89 (2.04)
A_23_P203376	11	59939954	rs597982	59855483-59946302	0.3454	0.1831	1.06e-14	0	0	intronic	NA	64231	MS4A6A	chr11:59939080-59950674	mRNA	298	-0.31 (0.53)	-0.33 (0.68)
A_23_P106433	15	91525197	rs2301826	91502355-91548601	0.1808	0.183	1.089e-14	0	18842	intergenic	NA	91433	RCCD1	chr15:91498106-91506355	mRNA	298	-1.49 (0.37)	-1.47 (0.49)
A_23_P10497	18	77100844	rs2062181	76961088-77148537	-0.1219	0.1829	1.115e-14	0	0	intronic	NA	374868	ATP9B	chr18:76829397-77138283	mRNA	298	-0.57 (0.27)	-0.54 (0.31)
A_23_P134684	8	28698588	rs10096475	28686671-28708219	-0.2648	0.1828	1.133e-14	0	-49323	intergenic	NA	79618	HMBOX1	chr8:28747911-28910242	mRNA	298	3.64 (0.28)	3.68 (0.31)
A_33_P3423570	16	768596	rs11248945	767519-768596	-0.2754	0.1827	1.147e-14	0	1116	intergenic	NA	79006	METRN	chr16:765173-767480	mRNA	298	1.67 (0.54)	1.68 (0.64)
A_33_P3335386	17	18917324	rs2472707	18917324-18917324	0.2247	0.1825	1.184e-14	0	-9264	intergenic	NA	644815	FAM83G	chr17:18874381-18908060	Others	298	0.57 (0.40)	0.57 (0.50)
A_19_P00322255	8	107297907	rs72678525	107297907-107297907	-0.4682	0.1824	1.228e-14	0	13473	intergenic	NA	NA		chr8:107282463-107284434	lincRNA	165	-3.30 (0.66)	-3.21 (0.83)
A_24_P44462	15	63341996	rs11071720	63341996-63341996	0.3159	0.1823	1.251e-14	0	0	intronic	NA	7168	TPM1	chr15:63334838-63364114	mRNA	297	-1.39 (0.49)	-1.41 (0.67)
A_23_P210330	2	64459497	rs60041537	64453110-64459497	0.3718	0.1827	1.267e-14	0	-221830	intergenic	NA	29094	LGALSL	chr2:64681327-64688517	mRNA	298	1.86 (0.55)	1.81 (0.77)
A_23_P79161	5	176697844	rs10077929	176541937-176741180	0.1478	0.1821	1.291e-14	0	-32991	intergenic	NA	27166	PRELID1	chr5:176730835-176733950	mRNA	298	4.39 (0.30)	4.37 (0.38)
A_32_P24709	1	40951214	rs77292014	40943441-40961738	0.4222	0.1832	1.295e-14	0	0	geneUnmatch	NA	339559	ZNF642	chr1:40943302-40962015	mRNA	242	-2.52 (0.56)	-2.48 (0.68)
A_33_P3340490	6	139019029	rs6901919	139018126-139019029	0.2807	0.1826	1.298e-14	0	605	downstream	NA	441172	FLJ46906	chr6:139012805-139018424	Others	298	-0.80 (0.43)	-0.82 (0.59)
A_33_P3330283	12	53772927	rs7131938	53730455-53835035	0.185	0.1817	1.378e-14	0	-1052	intergenic	NA	6667	SP1	chr12:53773979-53810230	mRNA	298	1.87 (0.28)	1.86 (0.39)
A_23_P103803	1	157668993	rs2210913	157661848-157692985	0.2855	0.1817	1.387e-14	0	0	intronic	NA	115352	FCRL3	chr1:157647978-157670647	mRNA	261	-2.75 (0.52)	-2.70 (0.56)
A_33_P3354267	1	39458110	rs7553434	39458110-39529720	-0.111	0.1817	1.388e-14	0	0	intronic	NA	79647	AKIRIN1	chr1:39456916-39471737	mRNA	298	2.66 (0.25)	2.66 (0.33)
A_33_P3231750	19	21779399	rs7254018	21753089-21779399	-0.2938	0.1816	1.397e-14	0	208015	intergenic	NA	148203	ZNF738	chr19:21541735-21571384	Others	267	-2.00 (0.61)	-1.88 (0.70)
A_23_P76705	13	113176336	rs2317448	113139568-113224567	0.195	0.1816	1.411e-14	0	0	intronic	NA	10426	TUBGCP3	chr13:113139328-113242481	mRNA	298	-1.11 (0.40)	-1.11 (0.48)
A_24_P339560	19	50453317	rs9304690	50453317-50453317	0.4453	0.182	1.44e-14	0	0	exonic	synonymous SNV	114132	SIGLEC11	chr19:50452250-50464429	mRNA	8	-4.56 (0.76)	-4.57 (0.96)
A_33_P3340154	22	19117892	rs12233351	19077049-19117892	0.2543	0.1814	1.474e-14	0	0	UTR3	NA	8220	DGCR14	chr22:19117792-19132190	mRNA	298	-1.52 (0.35)	-1.54 (0.43)
A_33_P3387463	14	67682636	rs10431718	66862874-67866475	0.1825	0.1813	1.501e-14	0	121945	intergenic	NA	51382	ATP6V1D	chr14:67804581-67826720	mRNA	298	0.26 (0.34)	0.26 (0.43)
A_23_P20443	8	20106874	rs904002	20106874-20106874	1.066	0.181	1.576e-14	0	0	UTR3	NA	11178	LZTS1	chr8:20103676-20112803	mRNA	40	-4.83 (0.90)	-5.10 (1.07)
A_24_P40907	9	4662286	rs4352899	4662286-4662286	0.22	0.1813	1.641e-14	0	-12	upstream	NA	403313	PPAPDC2	chr9:4662298-4665258	mRNA	298	-0.62 (0.39)	-0.61 (0.52)
A_23_P77965	17	58160569	rs201833655	58156427-58172447	0.2776	0.1807	1.663e-14	0	-4277	intergenic	NA	63897	HEATR6	chr17:58120552-58156292	mRNA	298	-1.02 (0.23)	-1.01 (0.29)
A_19_P00807884	14	58707253	rs12879675	58668484-58779417	-0.1609	0.1805	1.738e-14	0	-36994	intergenic	NA	NA		chr14:58744247-58760847	lincRNA	298	-0.57 (0.31)	-0.58 (0.42)
A_23_P71148	7	43840347	rs2246171	43639000-43844467	-0.2216	0.1804	1.764e-14	0	0	intronic	NA	644	BLVRA	chr7:43798272-43846941	mRNA	298	3.59 (0.42)	3.57 (0.57)
A_23_P360874	7	102089595	rs7801498	102089595-102089595	-0.2028	0.18	1.877e-14	0	-15795	intergenic	NA	222229	LRWD1	chr7:102105390-102113612	mRNA	298	2.60 (0.38)	2.59 (0.52)
A_24_P167877	16	22339255	rs201943344	22296603-22431170	-0.3008	0.1799	1.929e-14	0	-185589	intergenic	NA	100132247	LOC100132247	chr16:22524844-22547842	mRNA	298	6.78 (0.40)	6.80 (0.53)
A_23_P503010	14	92955385	rs17783630	92955385-92959216	-0.2637	0.1809	1.952e-14	0	0	intronic	NA	123041	SLC24A4	chr14:92788925-92967825	mRNA	298	0.86 (0.47)	0.88 (0.65)
A_23_P205348	14	96136775	rs2296310	96136775-96136794	0.7038	0.1798	1.965e-14	0	0	ncRNA_intronic	NA	27004	TCL6	chr14:96117515-96139789	Others	53	-4.62 (1.04)	-4.81 (1.70)
A_33_P3221971	15	90809270	rs79428200	90772200-90820721	-0.1948	0.1797	2.003e-14	0	23958	intergenic	NA	390637	C15orf58	chr15:90777487-90785312	mRNA	291	-1.80 (0.33)	-1.75 (0.43)
A_23_P153897	19	2677012	rs6510696	2671100-2680542	0.2085	0.1795	2.061e-14	0	-30731	intergenic	NA	2788	GNG7	chr19:2511218-2646281	mRNA	298	0.74 (0.34)	0.79 (0.46)
A_33_P3234864	6	145055331	rs4463276	145040059-145091031	-0.2543	0.1794	2.096e-14	0	0	intronic	NA	7402	UTRN	chr6:144612873-145174170	mRNA	298	1.40 (0.37)	1.40 (0.51)
A_32_P6172	7	152159506	rs4726160	152143744-152162209	-0.2011	0.1792	2.186e-14	0	-1703	intergenic	NA	100128822	LOC100128822	chr7:152161209-152162630	Others	298	0.51 (0.29)	0.51 (0.35)
A_23_P55107	17	19728077	rs9898591	19674659-19728077	-0.262	0.1792	2.202e-14	0	0	intronic	NA	9706	ULK2	chr17:19674143-19771239	mRNA	298	-0.70 (0.39)	-0.66 (0.54)
A_23_P102832	20	34075687	rs58355182	34036865-34109427	-0.1657	0.1797	2.217e-14	0	0	intronic	NA	11190	CEP250	chr20:34043223-34099803	mRNA	298	0.46 (0.30)	0.47 (0.40)
A_33_P3276856	16	71298851	rs2106861	71135981-71335679	0.6123	0.1789	2.297e-14	0	-34226	intergenic	NA	54768	HYDIN	chr16:70841289-71264625	mRNA	17	-4.74 (0.78)	-4.84 (1.15)
A_24_P364807	16	55613522	rs1502007	55599570-55613522	0.3303	0.1789	2.316e-14	0	0	intronic	NA	54947	LPCAT2	chr16:55542913-55620582	mRNA	298	0.02 (0.53)	-0.00 (0.61)
A_33_P3229953	20	62132711	rs6090435	62132711-62132711	0.4371	0.1788	2.336e-14	0	-2206	intergenic	NA	1917	EEF1A2	chr20:62119366-62130505	mRNA	16	-4.93 (0.78)	-5.03 (0.76)
A_33_P3237775	11	47286290	rs7120118	47246397-47350553	0.1887	0.1787	2.4e-14	0	0	intronic	NA	10062	NR1H3	chr11:47270449-47290401	mRNA	298	0.00 (0.30)	0.01 (0.39)
A_24_P12413	6	52436692	rs2268706	52436692-52436692	0.1582	0.1786	2.45e-14	0	0	intronic	NA	9697	TRAM2	chr6:52362200-52441862	mRNA	298	-0.13 (0.34)	-0.14 (0.40)
A_24_P130962	1	179065125	rs1128952	179065125-179065125	-0.1934	0.1786	2.454e-14	0	0	UTR3	NA	64222	TOR3A	chr1:179051112-179065131	mRNA	292	-1.88 (0.40)	-1.86 (0.49)
A_33_P3273719	6	53176765	rs9395855	53122141-53208680	-0.1528	0.1785	2.479e-14	0	0	intronic	NA	60481	ELOVL5	chr6:53132196-53213977	mRNA	298	-0.14 (0.30)	-0.13 (0.39)
A_23_P43034	8	27936248	rs4732815	27936248-27936248	0.1555	0.1785	2.494e-14	0	-14336	intergenic	NA	55140	ELP3	chr8:27950584-28048670	mRNA	298	0.13 (0.29)	0.13 (0.39)
A_23_P361405	3	50332697	rs13100173	50332697-50332697	-0.3071	0.1785	2.495e-14	0	0	exonic	nonsynonymous SNV	8372	HYAL3	chr3:50330259-50336899	mRNA	298	-1.18 (0.40)	-1.17 (0.52)
A_23_P16953	2	231990100	rs3806545	231938193-232053193	0.5327	0.1784	2.51e-14	0	-276	upstream	NA	3357	HTR2B	chr2:231972947-231989824	mRNA	9	-5.10 (0.75)	-5.19 (0.56)
A_33_P3243128	12	120941215	rs7471	120882217-121039980	-0.1877	0.179	2.527e-14	0	0	UTR3	NA	84274	COQ5	chr12:120941082-120966964	mRNA	298	-0.77 (0.42)	-0.79 (0.56)
A_23_P31109	6	149880107	rs200971722	149880107-149886475	0.1271	0.1789	2.567e-14	0	-7421	intergenic	NA	116254	C6orf72	chr6:149887528-149912067	mRNA	298	1.65 (0.25)	1.64 (0.30)
A_23_P216023	8	108686594	rs1353308	108686594-108689911	0.3845	0.1783	2.596e-14	0	-176340	intergenic	NA	284	ANGPT1	chr8:108261710-108510254	mRNA	262	-2.24 (0.64)	-2.20 (0.78)
A_32_P394951	19	49166875	rs371690	49164740-49166875	0.3299	0.1793	2.624e-14	0	0	geneUnmatch	NA	126147	NTN5	chr19:49164664-49176264	mRNA	208	-3.07 (0.59)	-3.05 (0.69)
A_33_P3393582	15	43403065	rs57134347	43042973-43506155	0.3984	0.178	2.722e-14	0	-74401	intergenic	NA	23582	CCNDBP1	chr15:43477466-43488229	Others	298	-0.73 (0.38)	-0.74 (0.45)
A_24_P55250	6	125623810	rs12523848	125567330-125623810	-0.1897	0.1779	2.781e-14	0	-528	upstream	NA	51020	HDDC2	chr6:125596496-125623282	mRNA	297	-0.49 (0.42)	-0.48 (0.48)
A_23_P64650	12	58167788	rs10877015	58144665-58213485	0.1107	0.1777	2.864e-14	0	-8740	intergenic	NA	10102	TSFM	chr12:58176528-58196639	mRNA	298	1.34 (0.29)	1.33 (0.37)
A_23_P29303	22	42917154	rs7287384	42917154-42917154	0.249	0.1781	2.93e-14	0	-1325	intergenic	NA	27341	RRP7A	chr22:42904341-42915829	mRNA	298	-1.70 (0.32)	-1.70 (0.41)
A_24_P119577	1	28823671	rs12139517	28696091-28901455	-0.2369	0.1781	2.955e-14	0	0	UTR3	NA	65979	PHACTR4	chr1:28696093-28826881	mRNA	298	-0.28 (0.27)	-0.29 (0.33)
A_19_P00320293	22	27067224	rs1894720	27066535-27069439	-0.3535	0.1775	2.981e-14	0	-570	upstream	NA	NA		chr22:27066108-27066654	lincRNA	298	0.12 (0.62)	0.17 (0.75)
A_33_P3216532	7	100411278	rs314359	100411278-100422169	0.6398	0.178	2.991e-14	0	0	exonic	synonymous SNV	2050	EPHB4	chr7:100400187-100425143	mRNA	289	-1.14 (1.13)	-1.22 (1.21)
A_23_P501849	16	89613530	rs462314	89613037-89630630	0.2718	0.1774	3.018e-14	0	-13560	intergenic	NA	6137	RPL13	chr16:89627090-89629848	mRNA	298	5.42 (0.40)	5.39 (0.52)
A_24_P316939	2	238671117	rs734388	238656212-238683166	-0.1389	0.1773	3.121e-14	0	0	intronic	NA	9208	LRRFIP1	chr2:238536224-238690290	mRNA	298	1.32 (0.30)	1.32 (0.39)
A_19_P00321361	7	130641203	rs205773	130635617-130643855	0.1443	0.1777	3.154e-14	0	0	ncRNA_intronic	NA	NA	FLJ43663	chr7:130628919-130793562	Others	298	0.94 (0.30)	0.94 (0.35)
A_23_P141863	19	58770883	rs260461	58758451-58781379	-0.2003	0.1772	3.155e-14	0	0	intronic	NA	27300	ZNF544	chr19:58740070-58775010	mRNA	290	-2.02 (0.43)	-2.00 (0.57)
A_23_P72157	4	673772	rs61748885	673772-673772	0.2756	0.1772	3.175e-14	0	1846	intergenic	NA	84179	MFSD7	chr4:675618-682973	mRNA	298	0.08 (0.45)	0.05 (0.63)
A_24_P166613	7	37958467	rs35850626	37936530-37968808	-0.4472	0.1769	3.308e-14	0	-1696	intergenic	NA	54749	EPDR1	chr7:37960163-37991543	mRNA	198	-2.70 (0.67)	-2.68 (0.81)
A_23_P8582	7	23036691	rs10488075	22928610-23036691	0.3595	0.1769	3.352e-14	0	0	intronic	NA	84668	FAM126A	chr7:22980878-23053770	mRNA	232	-2.64 (0.50)	-2.60 (0.55)
A_23_P62634	1	25684012	rs3093632	25668714-25829988	0.4521	0.1768	3.402e-14	0	4728	intergenic	NA	6006	RHCE	chr1:25688740-25747363	mRNA	251	-2.52 (0.86)	-2.51 (1.13)
A_24_P233850	1	161335758	rs16832871	161285292-161384550	-0.1694	0.1767	3.48e-14	0	1217	intergenic	NA	6391	SDHC	chr1:161284166-161334541	mRNA	298	-1.19 (0.34)	-1.15 (0.41)
A_23_P70387	6	41005502	rs2294693	40960731-41073638	0.5747	0.1777	3.48e-14	0	-15438	intergenic	NA	10930	APOBEC2	chr6:41020940-41032630	mRNA	27	-4.78 (0.92)	-4.93 (1.23)
A_23_P209564	2	172369108	rs12052537	172369069-172374378	-0.2029	0.1765	3.612e-14	0	-9758	intergenic	NA	79901	CYBRD1	chr2:172378866-172414643	mRNA	298	0.38 (0.38)	0.40 (0.51)
A_23_P38190	17	38033277	rs1054609	37985801-38088417	-0.1799	0.1764	3.649e-14	0	44019	intergenic	NA	94103	ORMDL3	chr17:38077296-38083884	mRNA	298	-0.41 (0.35)	-0.40 (0.37)
A_33_P3416882	4	57297689	rs73157739	57221348-57377377	0.5627	0.1764	3.659e-14	0	-73686	intergenic	NA	132946	ARL9	chr4:57371375-57390058	mRNA	42	-4.01 (0.80)	-3.96 (1.01)
A_19_P00802346	5	79920073	rs12517451	79920073-80021193	0.2646	0.1763	3.686e-14	0	-252646	intergenic	NA	NA		chr5:80172719-80178619	lincRNA	289	-1.92 (0.48)	-1.87 (0.47)
A_33_P3465247	5	132075653	rs7731422	132074695-132114847	0.1719	0.1763	3.723e-14	0	-2388	intergenic	NA	11127	KIF3A	chr5:132028323-132073265	mRNA	298	0.06 (0.36)	0.08 (0.47)
A_23_P1682	11	129654827	rs7123147	129649656-129698856	-0.5725	0.1766	3.889e-14	0	-30914	intergenic	NA	120224	TMEM45B	chr11:129685741-129729898	mRNA	298	-0.48 (0.67)	-0.42 (0.85)
A_24_P37441	2	173363917	rs7596665	173351199-173363917	-0.1659	0.176	3.94e-14	0	-56862	intergenic	NA	5163	PDK1	chr2:173420779-173463862	mRNA	298	0.61 (0.38)	0.62 (0.49)
A_33_P3290672	3	150365064	rs7647679	150340114-150367358	0.2064	0.1759	3.98e-14	0	16830	intergenic	NA	51714	SELT	chr3:150321066-150348234	mRNA	298	1.18 (0.42)	1.19 (0.51)
A_19_P00320757	5	43123623	rs567884	42969416-43164993	-0.1443	0.1755	4.292e-14	0	-130186	intergenic	NA	NA	FLJ32255	chr5:42985503-42993437	Others	298	1.22 (0.26)	1.19 (0.37)
A_33_P3337405	3	195477791	rs2291652	195460550-195536040	-0.3615	0.1755	4.307e-14	0	39045	intergenic	NA	440993	LOC440993	chr3:195427011-195438746	Others	244	-2.72 (0.59)	-2.66 (0.59)
A_33_P3713357	3	105217648	rs2399047	105190870-105217648	0.2121	0.1754	4.379e-14	0	0	intronic	NA	214	ALCAM	chr3:105085713-105295744	mRNA	298	-0.81 (0.38)	-0.80 (0.55)
A_23_P29257	22	38204640	rs5995500	38105253-38205989	-0.3311	0.1752	4.581e-14	0	1197	intergenic	NA	3005	H1F0	chr22:38201114-38203443	mRNA	297	-1.25 (0.57)	-1.20 (0.75)
A_23_P53039	11	18433889	rs3740714	18433889-18433889	0.817	0.1767	4.653e-14	0	0	UTR5	NA	3948	LDHC	chr11:18433853-18472793	mRNA	172	-3.09 (0.77)	-3.01 (1.01)
A_24_P601972	2	61450454	rs2123111	61365812-61618311	0.4618	0.1749	4.769e-14	0	58490	intergenic	NA	339804	C2orf74	chr2:61372243-61391964	mRNA	58	-3.81 (0.84)	-3.74 (1.20)
A_23_P139919	12	104977195	rs7314698	104977195-104977195	0.2015	0.1745	5.142e-14	0	0	intronic	NA	50515	CHST11	chr12:104850692-105155792	mRNA	298	0.67 (0.35)	0.69 (0.47)
A_32_P132317	2	175359090	rs1469522	175359090-175359090	-0.261	0.1745	5.205e-14	0	-7279	intergenic	NA	151556	GPR155	chr2:175296375-175351811	mRNA	298	1.26 (0.34)	1.28 (0.41)
A_23_P122464	6	28198281	rs1233713	27982152-28295039	0.1351	0.1743	5.362e-14	0	0	geneUnmatch	NA	7746	ZNF193	chr6:28193029-28201265	mRNA	298	-1.99 (0.27)	-2.01 (0.38)
A_23_P204609	12	95651888	rs6538624	95651888-95687486	0.2184	0.1742	5.431e-14	0	0	intronic	NA	55591	VEZT	chr12:95611522-95696566	mRNA	298	-0.95 (0.41)	-0.97 (0.47)
A_23_P317800	4	25393889	rs2292407	25312615-25423123	-0.1385	0.1742	5.46e-14	0	0	intronic	NA	29945	ANAPC4	chr4:25378848-25420120	mRNA	298	1.75 (0.30)	1.77 (0.37)
A_23_P380614	20	50390090	rs7261003	50383679-50400080	-0.2935	0.1742	5.466e-14	0	-5182	intergenic	NA	10079	ATP9A	chr20:50213314-50384908	mRNA	298	0.14 (0.48)	0.15 (0.59)
A_33_P3304538	1	6259090	rs3789520	6258147-6265368	-0.3993	0.1742	5.492e-14	0	-7099	intergenic	NA	388591	RNF207	chr1:6266189-6281359	mRNA	163	-3.11 (0.73)	-3.06 (0.95)
A_23_P119778	2	196543977	rs201348289	196515969-196622252	0.1898	0.1742	5.496e-14	0	0	intronic	NA	57181	SLC39A10	chr2:196521532-196602426	mRNA	283	-2.40 (0.42)	-2.38 (0.52)
A_23_P144165	3	108403198	rs12635729	108265552-108456254	0.2138	0.1744	5.743e-14	0	0	intronic	NA	9666	DZIP3	chr3:108308337-108413693	mRNA	297	-1.38 (0.45)	-1.37 (0.57)
A_23_P148807	1	91966445	rs13447455	91965850-91973210	-0.3332	0.1739	5.78e-14	0	0	UTR5	NA	8317	CDC7	chr1:91966404-91991321	mRNA	298	-0.61 (0.30)	-0.60 (0.36)
A_19_P00808348	19	28220337	rs1073627	27954691-28312200	-0.3114	0.1738	5.809e-14	0	-64038	intergenic	NA	NA	LOC100506694	chr19:28284375-28289213	Others	298	1.27 (0.30)	1.27 (0.33)
A_32_P515088	18	61036146	rs12457911	61029511-61036146	0.2527	0.1743	5.937e-14	0	-1640	intergenic	NA	2531	KDSR	chr18:60994971-61034506	mRNA	284	-2.17 (0.43)	-2.17 (0.51)
A_33_P3251538	9	128266371	rs10986781	128266371-128420220	0.1548	0.1741	6.162e-14	0	0	intronic	NA	79109	MAPKAP1	chr9:128199673-128469513	mRNA	298	-0.99 (0.26)	-0.97 (0.31)
A_23_P8185	6	159049178	rs4708799	159007004-159088095	0.2465	0.1733	6.4e-14	0	8328	intergenic	NA	6993	DYNLT1	chr6:159057506-159065804	mRNA	298	3.17 (0.44)	3.14 (0.61)
A_33_P3883985	16	1026398	rs1978480	984113-1036640	-0.4414	0.1733	6.42e-14	0	0	geneUnmatch	NA	64788	LMF1	chr16:903634-1031318	Others	297	0.17 (0.74)	0.21 (0.91)
A_19_P00320379	5	43013954	rs13169690	42951941-43164993	-0.3054	0.1733	6.431e-14	0	22837	intergenic	NA	NA		chr5:42985502-42991117	lincRNA	180	-2.94 (0.49)	-2.94 (0.54)
A_23_P200126	1	47047441	rs3766236	47047441-47080741	0.2022	0.1731	6.608e-14	0	0	intronic	NA	8569	MKNK1	chr1:47023090-47069966	mRNA	298	1.36 (0.36)	1.31 (0.47)
A_23_P331049	10	133977569	rs7896248	133977531-134002767	-0.8398	0.1731	6.616e-14	0	-22845	intergenic	NA	10570	DPYSL4	chr10:134000414-134019280	mRNA	135	-3.70 (1.27)	-3.64 (2.09)
A_23_P63010	1	150944707	rs3849279	150856153-150944707	0.1521	0.1731	6.714e-14	0	0	intronic	NA	29956	CERS2	chr1:150937649-150947440	mRNA	297	1.96 (0.31)	1.96 (0.40)
A_19_P00800071	20	37054781	rs752775	37037584-37210276	0.3181	0.173	6.757e-14	0	0	geneUnmatch	NA	NA		chr20:37037086-37082161	lincRNA	298	-1.28 (0.31)	-1.28 (0.35)
A_33_P3231472	9	132590066	rs200785476	132549493-132601903	-0.2577	0.173	6.813e-14	0	16506	intergenic	NA	27348	TOR1B	chr9:132565432-132573560	mRNA	298	0.31 (0.42)	0.26 (0.53)
A_24_P376760	1	9000220	rs12091891	9000220-9000220	1.27	0.173	6.817e-14	0	-5702	intergenic	NA	765	CA6	chr1:9005922-9035151	mRNA	42	-4.59 (1.00)	-4.87 (1.03)
A_32_P208350	14	104394440	rs10149651	104378087-104523839	0.5417	0.1729	6.925e-14	0	-377	upstream	NA	122402	TDRD9	chr14:104394817-104519004	mRNA	248	-2.04 (0.92)	-2.09 (1.05)
A_23_P395426	20	61549202	rs13040088	61513870-61577275	-0.123	0.1728	7.052e-14	0	0	intronic	NA	11083	DIDO1	chr20:61509090-61569304	mRNA	298	0.13 (0.28)	0.14 (0.35)
A_23_P8664	7	86825466	rs73208513	86765642-86940652	-0.19	0.1736	7.41e-14	0	0	UTR3	NA	9988	DMTF1	chr7:86781677-86825648	mRNA	298	1.60 (0.28)	1.61 (0.33)
A_33_P3618429	15	101125082	rs4965320	101125082-101125082	-0.2175	0.1725	7.431e-14	0	-25186	intergenic	NA	441733	PRKXP1	chr15:101093330-101099896	Others	298	2.51 (0.31)	2.53 (0.40)
A_23_P5976	20	44523443	rs3215446	44440350-44523443	0.2472	0.1724	7.552e-14	0	9538	intergenic	NA	90204	ZSWIM1	chr20:44509848-44513905	mRNA	201	-3.05 (0.47)	-2.98 (0.55)
A_23_P164228	17	47000251	rs1058018	46972483-47047868	0.1164	0.1724	7.593e-14	0	27018	intergenic	NA	516	ATP5G1	chr17:46970148-46973233	mRNA	298	1.92 (0.26)	1.90 (0.37)
A_23_P34676	1	167399503	rs870873	167399294-167408073	-0.2561	0.1722	7.771e-14	0	374	downstream	NA	919	CD247	chr1:167399877-167487847	mRNA	298	3.91 (0.42)	3.91 (0.57)
A_23_P80648	3	179146844	rs9844549	179146844-179156647	0.243	0.1721	8.044e-14	0	35830	intergenic	NA	55669	MFN1	chr3:179065480-179111014	mRNA	298	-0.59 (0.26)	-0.62 (0.31)
A_23_P129358	16	58668652	rs190289	58545785-58682738	-0.1567	0.172	8.158e-14	0	114221	intergenic	NA	79918	SETD6	chr16:58549383-58554431	mRNA	298	-0.57 (0.34)	-0.54 (0.43)
A_33_P3374087	2	238688275	rs2117363	238688275-238738388	0.4522	0.1719	8.268e-14	0	-19113	intergenic	NA	375316	RBM44	chr2:238707388-238751451	mRNA	24	-4.50 (0.78)	-4.53 (1.14)
A_23_P105313	12	124097386	rs116112924	124097386-124098780	0.1531	0.1723	8.448e-14	0	8184	intergenic	NA	1967	EIF2B1	chr12:124105570-124118323	mRNA	298	1.94 (0.24)	1.95 (0.29)
A_23_P145096	6	46693416	rs34374322	46693416-46709612	-0.4092	0.1718	8.499e-14	0	0	intronic	NA	7941	PLA2G7	chr6:46672053-46703430	mRNA	298	-0.83 (0.60)	-0.83 (0.80)
A_23_P46396	1	97196484	rs6661004	97149118-97279692	-0.1684	0.1717	8.506e-14	0	0	intronic	NA	58155	PTBP2	chr1:97187175-97280605	mRNA	298	-1.30 (0.39)	-1.28 (0.51)
A_33_P3334102	17	43487968	rs1230106	43483774-43570226	-0.2021	0.1717	8.566e-14	0	0	intronic	NA	201176	ARHGAP27	chr17:43471268-43510282	mRNA	298	1.01 (0.37)	1.00 (0.44)
A_23_P334709	7	32995331	rs4720087	32994461-32999498	-0.5663	0.1716	8.713e-14	0	-1674	intergenic	NA	11328	FKBP9	chr7:32997005-33046543	mRNA	298	-1.08 (0.49)	-1.08 (0.60)
A_23_P75380	11	67281990	rs116954863	67201615-67281990	-0.2349	0.1714	9.077e-14	0.000115982	23411	intergenic	NA	9049	AIP	chr11:67250505-67258579	mRNA	298	2.81 (0.28)	2.79 (0.32)
A_23_P49499	17	74595940	rs8066052	74595940-74620021	-0.4249	0.1714	9.117e-14	0.000115902	-13795	intergenic	NA	10610	ST6GALNAC2	chr17:74561461-74582145	mRNA	298	1.20 (0.56)	1.23 (0.73)
A_23_P90601	2	120003780	rs10188946	120003780-120024442	-0.2809	0.1713	9.177e-14	0.000115821	0	intronic	NA	55240	STEAP3	chr2:119981384-120023228	mRNA	283	-2.39 (0.46)	-2.37 (0.60)
A_23_P54758	16	19489849	rs13338528	19476979-19596402	-0.1515	0.1712	9.357e-14	0.000115741	23166	intergenic	NA	51573	GDE1	chr16:19513015-19533450	mRNA	298	1.82 (0.28)	1.83 (0.37)
A_23_P152583	17	77083153	rs57039616	77078535-77083153	0.1694	0.1711	9.529e-14	0.00011566	0	UTR3	NA	64772	ENGASE	chr17:77071019-77084681	mRNA	298	1.14 (0.26)	1.16 (0.32)
A_33_P3280721	1	68737383	rs59129922	68732819-68738861	-0.3755	0.1711	9.559e-14	0.00011558	-39099	intergenic	NA	79971	WLS	chr1:68564142-68698284	mRNA	298	0.70 (0.66)	0.71 (0.96)
A_33_P3354564	2	157298587	rs1037961	157221358-157342442	0.2161	0.1711	9.6e-14	0.0001155	0	intronic	NA	2820	GPD2	chr2:157291965-157442915	mRNA	298	-1.25 (0.36)	-1.25 (0.44)
A_23_P38041	16	5075248	rs15951	5075248-5082231	0.1119	0.171	9.764e-14	0.00011542	0	UTR3	NA	51172	NAGPA	chr16:5074845-5083942	mRNA	298	2.11 (0.20)	2.09 (0.25)
A_33_P3288904	13	111925198	rs9560025	111925198-111925198	-0.1498	0.1709	9.939e-14	0.00011534	0	intronic	NA	8874	ARHGEF7	chr13:111767624-111958081	mRNA	298	-0.83 (0.25)	-0.84 (0.33)
A_33_P3276638	8	28698588	rs10096475	28686671-28708219	-0.1988	0.1708	1.002e-13	0.00011526	-49323	intergenic	NA	79618	HMBOX1	chr8:28747911-28910242	mRNA	298	2.19 (0.20)	2.21 (0.21)
A_23_P14804	15	77376183	rs17466257	77376183-77376183	0.2238	0.1713	1.011e-13	0.000115181	-12613	intergenic	NA	10099	TSPAN3	chr15:77336359-77363570	mRNA	298	1.10 (0.41)	1.09 (0.48)
A_23_P47377	11	43796706	rs11037622	43750802-43876829	-0.2107	0.1708	1.012e-13	0.000115101	0	intronic	NA	51144	HSD17B12	chr11:43702143-43878169	mRNA	298	1.16 (0.25)	1.17 (0.30)
A_23_P165186	19	36159481	rs79704093	36149450-36259116	0.1639	0.1706	1.04e-13	0.000115022	-79781	intergenic	NA	55957	LIN37	chr19:36239262-36245420	mRNA	298	1.81 (0.20)	1.79 (0.26)
A_23_P90612	2	136643555	rs309125	136575199-136740900	-0.1304	0.1711	1.05e-13	0.000114943	-9544	intergenic	NA	4175	MCM6	chr2:136597196-136634011	mRNA	298	0.64 (0.32)	0.65 (0.36)
A_23_P80839	3	183435713	rs262986	183411901-183435713	0.1624	0.1705	1.06e-13	0.000114863	97951	intergenic	NA	79929	MAP6D1	chr3:183533664-183543393	mRNA	298	-0.47 (0.32)	-0.47 (0.46)
A_23_P432360	16	8940381	rs11074953	8940381-8954058	0.159	0.1705	1.06e-13	0.000114863	0	intronic	NA	5373	PMM2	chr16:8891670-8943194	mRNA	298	-0.58 (0.36)	-0.61 (0.46)
A_33_P3330911	20	52625127	rs11699406	52623917-52625127	0.7023	0.1704	1.081e-13	0.000114705	0	intronic	NA	8537	BCAS1	chr20:52560079-52687304	mRNA	70	-4.18 (0.89)	-4.12 (1.31)
A_33_P3423365	9	124003326	rs10760160	123998342-124063352	-0.255	0.1704	1.082e-13	0.000114626	-27054	intergenic	NA	2934	GSN	chr9:124030380-124095120	mRNA	298	1.66 (0.45)	1.69 (0.56)
A_23_P353056	11	118983681	rs682795	118983681-119006300	-0.1323	0.1714	1.099e-13	0.000114548	0	intronic	NA	9854	C2CD2L	chr11:118978093-118987827	mRNA	298	2.42 (0.27)	2.43 (0.34)
A_23_P4294	17	5014789	rs56229705	5014789-5090308	-0.2385	0.1711	1.154e-13	0.000114469	0	intronic	NA	7775	ZNF232	chr17:5009031-5026397	mRNA	295	-1.69 (0.38)	-1.65 (0.44)
A_33_P3351914	2	240962194	rs11679609	240962194-240967312	-0.1227	0.1701	1.157e-13	0.00011439	0	intronic	NA	4705	NDUFA10	chr2:240896789-240964819	mRNA	298	2.81 (0.26)	2.81 (0.35)
A_23_P374695	9	27184755	rs590894	27184755-27196119	0.7996	0.17	1.159e-13	0.000114312	0	intronic	NA	7010	TEK	chr9:27109147-27230172	mRNA	30	-5.03 (0.92)	-5.20 (0.79)
A_33_P3382229	11	1945884	rs3781956	1945884-1945884	0.5064	0.1703	1.226e-13	0.000114233	0	intronic	NA	7140	TNNT3	chr11:1940799-1959936	mRNA	27	-4.19 (0.90)	-4.21 (1.15)
A_23_P375566	17	53046726	rs4794549	53045325-53225017	0.2501	0.1702	1.234e-13	0.000114155	0	intronic	NA	252983	STXBP4	chr17:53046126-53241449	mRNA	290	-1.88 (0.48)	-1.89 (0.60)
A_33_P3303519	12	10132283	rs7313235	10097609-10132283	-0.2359	0.1696	1.259e-13	0.000114077	-30948	intergenic	NA	387837	CLEC12B	chr12:10163231-10171399	mRNA	298	0.27 (0.48)	0.26 (0.66)
A_33_P3214314	10	86130626	rs7477048	86054246-86345863	-0.2059	0.1695	1.282e-13	0.000113999	0	geneUnmatch	NA	54462	FAM190B	chr10:86088410-86278276	mRNA	298	1.10 (0.30)	1.11 (0.37)
A_19_P00802175	13	109867053	rs4773035	109858650-109879377	-0.5964	0.1695	1.282e-13	0.000113999	16545	intergenic	NA	NA		chr13:109883598-109884050	lincRNA	115	-3.47 (1.04)	-3.34 (1.38)
A_23_P204630	12	96249140	rs10859964	96216208-96251493	0.6029	0.171	1.29e-13	0.000113843	-64604	intergenic	NA	59277	NTN4	chr12:96051583-96184536	mRNA	13	-4.77 (0.85)	-4.95 (1.05)
A_23_P255869	9	5363068	rs1555475	5356333-5381870	0.1548	0.1694	1.313e-13	0.000113766	0	geneUnmatch	NA	55848	C9orf46	chr9:5357966-5437937	mRNA	298	-0.01 (0.27)	-0.01 (0.33)
A_23_P29318	22	44382247	rs6006467	44382247-44392731	-0.2297	0.1693	1.329e-13	0.000113688	0	intronic	NA	25813	SAMM50	chr22:44351261-44392412	mRNA	298	1.42 (0.29)	1.45 (0.40)
A_24_P352116	9	139622024	rs945381	139617379-139622024	0.2436	0.1693	1.333e-13	0.000113611	0	ncRNA_intronic	NA	84973	SNHG7	chr9:139619046-139622636	Others	298	-1.23 (0.36)	-1.22 (0.42)
A_19_P00810011	15	40330629	rs8041057	40328973-40330629	0.209	0.1692	1.347e-13	0.000113533	-5629	intergenic	NA	NA		chr15:40336258-40358304	lincRNA	283	-2.22 (0.37)	-2.21 (0.42)
A_23_P162702	12	112239141	rs4767035	112104748-112942353	-0.1446	0.1691	1.373e-13	0.000113456	358851	intergenic	NA	283450	C12orf51	chr12:112597992-112819896	mRNA	298	1.03 (0.25)	1.05 (0.35)
A_23_P28638	2	131898811	rs11899277	131865064-131906250	0.1979	0.1689	1.437e-13	0.000113379	0	intronic	NA	55041	PLEKHB2	chr2:131862420-131907425	mRNA	298	0.98 (0.26)	1.00 (0.31)
A_32_P156963	17	79476174	rs2004886	79476174-79476174	-0.1883	0.1691	1.509e-13	0.000113302	823	downstream	NA	71	ACTG1	chr17:79476997-79479892	mRNA	298	5.50 (0.22)	5.52 (0.29)
A_33_P3666797	13	95272552	rs1572935	95254031-95285580	-0.2092	0.1685	1.535e-13	0.000113225	0	intronic	NA	160897	GPR180	chr13:95254104-95286899	mRNA	290	-2.12 (0.35)	-2.12 (0.43)
A_23_P28652	2	27458790	rs62130680	27393030-27519254	-0.1859	0.1683	1.589e-13	0.000113148	18744	intergenic	NA	51374	C2orf28	chr2:27434899-27440046	mRNA	298	0.63 (0.27)	0.64 (0.37)
A_24_P122403	1	24051124	rs2999566	24049595-24127864	-0.1164	0.1682	1.609e-13	0.000113071	-18732	intergenic	NA	6924	TCEB3	chr1:24069856-24088549	mRNA	298	-0.33 (0.28)	-0.32 (0.34)
A_33_P3303136	6	2914788	rs73345468	2914788-2914788	-0.1936	0.1682	1.615e-13	0.000112994	33605	intergenic	NA	5269	SERPINB6	chr6:2948393-2972399	mRNA	298	2.71 (0.34)	2.72 (0.47)
A_24_P303454	6	155548501	rs6933801	155547809-155556668	-0.3567	0.1692	1.626e-13	0.000112918	0	intronic	NA	26230	TIAM2	chr6:155411423-155578857	mRNA	298	0.76 (0.49)	0.75 (0.71)
A_33_P3269803	12	7284301	rs2167285	7284301-7284301	0.3088	0.1681	1.661e-13	0.000112841	0	intronic	NA	9746	CLSTN3	chr12:7282967-7311541	mRNA	297	1.91 (0.50)	1.89 (0.67)
A_24_P48539	19	52131119	rs2278831	52131119-52131119	0.3978	0.1679	1.702e-13	0.000112765	0	exonic	nonsynonymous SNV	8778	SIGLEC5	chr19:52114781-52133727	mRNA	298	0.49 (0.58)	0.49 (0.73)
A_23_P256632	5	114606033	rs35948019	114580652-114619945	-0.4154	0.1678	1.731e-13	0.000112689	-7464	intergenic	NA	5229	PGGT1B	chr5:114546527-114598569	mRNA	206	-2.98 (0.47)	-2.90 (0.54)
A_33_P3316045	7	1501108	rs4725103	1501108-1547220	0.1614	0.1678	1.744e-13	0.000112613	8805	intergenic	NA	26173	INTS1	chr7:1509913-1544018	mRNA	298	3.73 (0.29)	3.71 (0.39)
A_32_P215938	9	139217493	rs28444490	139217489-139220201	0.2593	0.1678	1.753e-13	0.000112537	-4439	intergenic	NA	26086	GPSM1	chr9:139221932-139254057	mRNA	298	-0.12 (0.39)	-0.13 (0.52)
A_23_P7791	6	71993701	rs7748559	71972509-72017853	0.2476	0.1677	1.775e-13	0.000112461	-4776	intergenic	NA	79627	OGFRL1	chr6:71998477-72011973	mRNA	298	1.79 (0.42)	1.80 (0.59)
A_23_P61426	8	10275041	rs72603904	10225313-10285810	0.1674	0.1676	1.814e-13	0.000112385	0	intronic	NA	4482	MSRA	chr8:9911830-10286401	mRNA	298	1.78 (0.33)	1.79 (0.42)
A_24_P13831	16	50712303	rs7191692	50705747-50721693	-0.2852	0.1675	1.827e-13	0.000112309	0	intronic	NA	124460	SNX20	chr16:50700211-50715264	mRNA	298	-0.38 (0.42)	-0.35 (0.50)
A_33_P3292560	9	136228865	rs1059773	136194595-136229833	0.1118	0.1674	1.871e-13	0.000112233	-5504	intergenic	NA	6834	SURF1	chr9:136218666-136223361	mRNA	298	4.60 (0.21)	4.60 (0.29)
A_33_P3666884	9	140488671	rs821318	140470119-140497072	0.3076	0.1671	1.973e-13	0.000112158	-43685	intergenic	NA	375775	PNPLA7	chr9:140354405-140444986	mRNA	298	1.78 (0.42)	1.78 (0.54)
A_19_P00320427	19	28220337	rs1073627	27954691-28312200	-0.2645	0.1668	2.065e-13	0.000112082	-64034	intergenic	NA	NA	LOC100506694	chr19:28284371-28391764	Others	298	-0.13 (0.29)	-0.12 (0.36)
A_19_P00318840	17	73586764	rs4788901	73573918-73586764	0.4628	0.1668	2.082e-13	0.000112007	-2142	intergenic	NA	NA		chr17:73588906-73598250	lincRNA	296	-1.72 (0.41)	-1.68 (0.53)
A_23_P43175	2	110371692	rs7579996	110320075-110379066	-0.297	0.1668	2.101e-13	0.000111932	0	UTR5	NA	151011	2014-09-10	chr2:110300376-110371783	mRNA	262	-2.45 (0.53)	-2.45 (0.70)
A_23_P63789	10	58120988	rs11005328	57995635-58241967	-0.5374	0.1667	2.105e-13	0.000111857	0	exonic	nonsynonymous SNV	11130	ZWINT	chr10:58117199-58121034	mRNA	243	-2.61 (0.59)	-2.52 (0.60)
A_33_P3369799	6	137259725	rs12191772	137259725-137259725	-0.5168	0.1666	2.165e-13	0.000111782	12948	intergenic	NA	340146	SLC35D3	chr6:137243402-137246777	mRNA	67	-3.71 (0.97)	-3.64 (1.17)
A_33_P3215803	19	6900955	rs330887	6897392-6910410	0.2553	0.1666	2.172e-13	0.000111707	0	intronic	NA	2015	EMR1	chr19:6887582-6940464	mRNA	298	0.07 (0.47)	0.05 (0.59)
A_23_P94819	17	65351	rs7226358	65351-78232	0.3113	0.1665	2.192e-13	0.000111632	0	intronic	NA	9501	RPH3AL	chr17:62180-202633	mRNA	295	-2.07 (0.36)	-2.08 (0.49)
A_24_P267293	17	26712389	rs7216657	26619789-26733703	-0.2342	0.167	2.222e-13	0.000111557	0	intronic	NA	23098	SARM1	chr17:26698987-26728065	mRNA	298	-0.72 (0.38)	-0.71 (0.47)
A_23_P209689	2	11353200	rs7598032	11312224-11501680	0.1253	0.1664	2.236e-13	0.000111483	0	intronic	NA	9475	ROCK2	chr2:11321778-11484711	mRNA	298	-1.47 (0.24)	-1.46 (0.33)
A_24_P374652	1	205756168	rs1775146	205676263-205779231	-0.1362	0.1674	2.251e-13	0.000111408	-36796	intergenic	NA	64710	NUCKS1	chr1:205681947-205719372	mRNA	298	-0.84 (0.31)	-0.84 (0.38)
A_24_P397515	6	26540178	rs6933176	26498426-26545632	-0.1432	0.1679	2.268e-13	0.000111334	0	intronic	NA	10473	HMGN4	chr6:26538572-26547165	mRNA	298	1.30 (0.33)	1.34 (0.39)
A_24_P406601	9	137851043	rs11103600	137842500-137851043	0.5575	0.1663	2.273e-13	0.000111259	-116046	intergenic	NA	10439	OLFM1	chr9:137967089-138013030	mRNA	83	-4.09 (1.02)	-4.10 (1.74)
A_23_P56680	2	176046415	rs268228	175943728-176068396	0.1372	0.1663	2.283e-13	0.000111185	0	UTR5	NA	518	ATP5G3	chr2:176040986-176046490	mRNA	298	5.24 (0.25)	5.25 (0.34)
A_24_P221198	7	99690690	rs4928	99608557-99761585	0.4744	0.1663	2.293e-13	0.000111111	-33627	intergenic	NA	255374	MBLAC1	chr7:99724317-99726121	mRNA	282	-2.14 (0.40)	-2.16 (0.46)
A_33_P3285260	21	45570582	rs2838501	45428278-45570988	0.1425	0.1668	2.301e-13	0.000111037	4977	intergenic	NA	8209	C21orf33	chr21:45553494-45565605	Others	298	-0.26 (0.25)	-0.28 (0.31)
A_33_P3362861	19	38212581	rs2972439	38024367-38285111	0.2381	0.1662	2.322e-13	0.000110963	-66268	intergenic	NA	22835	ZFP30	chr19:38123389-38146313	mRNA	298	-1.16 (0.49)	-1.17 (0.60)
A_23_P311087	1	200336869	rs12036195	200274132-200336869	0.1651	0.1662	2.341e-13	0.000110889	38551	intergenic	NA	23528	ZNF281	chr1:200375420-200379166	mRNA	298	0.96 (0.35)	0.94 (0.44)
A_24_P359067	6	13326083	rs6916634	13324890-13340655	-0.26	0.1661	2.356e-13	0.000110816	-30265	intergenic	NA	100130357	LOC100130357	chr6:13279527-13295818	mRNA	283	-1.84 (0.49)	-1.82 (0.66)
A_23_P118300	16	1893882	rs3848350	1893882-1916336	-0.1781	0.1661	2.365e-13	0.000110742	3674	intergenic	NA	81889	FAHD1	chr16:1877225-1890208	mRNA	298	-0.77 (0.27)	-0.79 (0.34)
A_23_P24751	11	62490219	rs576251	62459994-62496519	0.1116	0.166	2.423e-13	0.000110668	-5733	intergenic	NA	283237	TTC9C	chr11:62495952-62506108	mRNA	298	0.88 (0.22)	0.88 (0.29)
A_19_P00804277	10	20087897	rs76400820	20087897-20087897	0.4899	0.1658	2.502e-13	0.000110595	0	geneUnmatch	NA	NA		chr10:19930169-20099994	lincRNA	254	-2.58 (0.52)	-2.55 (0.64)
A_23_P63459	1	234517594	rs10910423	234507977-234531009	0.1423	0.1657	2.54e-13	0.000110522	0	geneUnmatch	NA	388753	C1orf31	chr1:234509214-234519795	mRNA	298	1.16 (0.34)	1.16 (0.41)
A_33_P3215788	2	98272734	rs3474	97714323-98286235	0.2569	0.1661	2.586e-13	0.000110448	342476	intergenic	NA	375248	ANKRD36	chr2:97779233-97930258	mRNA	298	0.05 (0.47)	0.06 (0.61)
A_23_P412214	17	2942648	rs11867500	2942568-2943319	-0.3416	0.1656	2.586e-13	0.000110448	1613	intergenic	NA	23108	RAP1GAP2	chr17:2699732-2941035	mRNA	288	-1.78 (0.59)	-1.70 (0.79)
A_23_P115683	10	103734040	rs6584466	103541948-103827737	0.1468	0.1656	2.591e-13	0.000110302	-91084	intergenic	NA	79803	HPS6	chr10:103825124-103827795	mRNA	298	3.60 (0.34)	3.57 (0.42)
A_24_P71938	4	146504493	rs28605526	146503002-146504493	0.7915	0.1656	2.594e-13	0.000110229	24165	intergenic	NA	4086	SMAD1	chr4:146402951-146480328	mRNA	226	-2.82 (0.64)	-2.80 (0.68)
A_33_P3343220	1	1258246	rs3845293	1239339-1305561	0.2038	0.1661	2.601e-13	0.000110156	-1897	intergenic	NA	80772	GLTPD1	chr1:1260143-1264276	mRNA	298	2.71 (0.31)	2.71 (0.41)
A_23_P9662	1	46215619	rs10789471	46020795-46226349	-0.1596	0.1661	2.607e-13	0.000110084	0	intronic	NA	3652	IPP	chr1:46159996-46216485	mRNA	297	-1.22 (0.40)	-1.19 (0.49)
A_23_P31903	8	145647795	rs35412369	145647795-145667019	0.111	0.1661	2.609e-13	0.000110011	1205	intergenic	NA	51160	VPS28	chr8:145649000-145653927	mRNA	298	5.81 (0.20)	5.80 (0.27)
A_24_P284523	19	40726336	rs4802070	40701181-40855255	0.1599	0.166	2.624e-13	0.000109938	4854	intergenic	NA	4294	MAP3K10	chr19:40697651-40721482	mRNA	298	0.52 (0.36)	0.51 (0.48)
A_32_P44568	11	18423504	rs72868528	18405510-18433840	-0.1785	0.1655	2.643e-13	0.000109866	0	intronic	NA	3939	LDHA	chr11:18415936-18429765	mRNA	298	1.51 (0.30)	1.52 (0.38)
A_33_P3213259	19	59094136	rs8106379	59036273-59094136	-0.2158	0.1653	2.729e-13	0.000109794	0	ncRNA_exonic	NA	65996	MGC2752	chr19:59086766-59095762	Others	298	-0.67 (0.29)	-0.69 (0.34)
A_23_P48550	14	105322925	rs113812737	105322925-105349388	-0.3227	0.1653	2.744e-13	0.000109721	-8725	intergenic	NA	283638	KIAA0284	chr14:105331650-105363107	mRNA	295	-1.44 (0.45)	-1.44 (0.55)
A_23_P166051	20	391025	rs6139109	390310-396023	0.2495	0.1648	2.98e-13	0.000109649	0	intronic	NA	10616	RBCK1	chr20:388709-411610	mRNA	298	1.67 (0.43)	1.63 (0.60)
A_23_P70688	6	6574384	rs1999652	6574384-6591629	-0.2157	0.1648	2.983e-13	0.000109577	-14550	intergenic	NA	9450	LY86	chr6:6588934-6655216	mRNA	297	3.12 (0.38)	3.11 (0.46)
A_33_P3323188	7	150120057	rs10263027	150120057-150120057	0.2558	0.1648	2.995e-13	0.000109505	10499	intergenic	NA	728743	LOC728743	chr7:150102840-150109558	Others	298	0.96 (0.35)	0.97 (0.47)
A_23_P250302	3	46274765	rs4683189	46274765-46397440	-0.3544	0.1647	3.041e-13	0.000109433	-9107	intergenic	NA	1232	CCR3	chr3:46283872-46308197	mRNA	298	1.72 (0.65)	1.71 (0.91)
A_23_P54376	15	74291023	rs3784562	74245675-74329021	0.1727	0.1647	3.049e-13	0.000109361	-6388	intergenic	NA	9399	STOML1	chr15:74275560-74284635	mRNA	298	1.06 (0.32)	1.06 (0.39)
A_23_P120822	22	24825511	rs2298383	24737868-24894856	-0.2322	0.166	3.197e-13	0.00010929	-65740	intergenic	NA	51733	UPB1	chr22:24891251-24922553	mRNA	293	-2.25 (0.41)	-2.29 (0.55)
A_19_P00804947	10	27812418	rs10829268	27792089-27812418	-0.3369	0.1643	3.286e-13	0.000109218	-50176	intergenic	NA	NA		chr10:27862594-27868369	lincRNA	269	-2.52 (0.58)	-2.50 (0.67)
A_23_P59452	7	150478385	rs6464103	150476888-150478385	0.4978	0.1642	3.336e-13	0.000109146	-71188	intergenic	NA	26	ABP1	chr7:150549573-150558379	mRNA	90	-3.91 (0.86)	-3.96 (1.14)
A_33_P3249748	8	143788492	rs76021109	143762807-143790706	0.2587	0.1641	3.389e-13	0.000109075	-20129	intergenic	NA	51337	C8orf55	chr8:143808621-143818350	mRNA	298	0.29 (0.36)	0.32 (0.42)
A_19_P00331316	7	45028992	rs7795102	45025542-45129178	-0.2719	0.1641	3.393e-13	0.000109004	-2261	intergenic	NA	NA		chr7:45019225-45026731	lincRNA	280	-2.12 (0.43)	-2.12 (0.51)
A_33_P3881812	5	150257616	rs1428554	150171559-150284808	-0.3971	0.1651	3.429e-13	0.000108932	29385	intergenic	NA	345611	IRGM	chr5:150226085-150228231	Others	170	-3.26 (0.74)	-3.21 (0.95)
A_23_P48698	14	70982633	rs17108197	70982633-71082233	-0.4706	0.165	3.444e-13	0.000108861	6445	intergenic	NA	8748	ADAM20	chr14:70989078-71001732	mRNA	55	-3.94 (0.83)	-3.92 (1.24)
A_23_P145904	7	44944893	rs11763472	44944893-44944893	-0.09093	0.1639	3.517e-13	0.00010879	-57168	intergenic	NA	94239	H2AFV	chr7:44866488-44887725	mRNA	298	5.00 (0.22)	5.00 (0.28)
A_23_P82108	6	151696304	rs6557131	151685594-151696304	-0.2163	0.1636	3.708e-13	0.000108719	0	intronic	NA	57621	ZBTB2	chr6:151685250-151712677	mRNA	298	0.18 (0.35)	0.25 (0.40)
A_24_P406060	6	18413026	rs11757387	18413026-18413026	0.2162	0.1635	3.745e-13	0.000108648	0	intronic	NA	255488	RNF144B	chr6:18387581-18469105	mRNA	298	0.72 (0.40)	0.72 (0.51)
A_19_P00316622	18	74277674	rs8084598	74272448-74277880	0.5599	0.1634	3.818e-13	0.000108578	0	geneUnmatch	NA	NA	XLOC_012727	chr18:74277424-74323162	lincRNA	78	-3.61 (0.93)	-3.52 (1.19)
A_33_P3235053	17	73877459	rs66496607	73877459-73877459	-0.2525	0.1639	4.231e-13	0.000108507	-2803	intergenic	NA	91107	TRIM47	chr17:73870245-73874656	mRNA	298	0.44 (0.41)	0.44 (0.52)
A_19_P00316844	6	30309508	rs2074474	30226811-30316739	0.1619	0.1628	4.269e-13	0.000108436	-14581	intergenic	NA	NA	HCG18	chr6:30255174-30294927	Others	298	0.22 (0.36)	0.22 (0.45)
A_23_P30315	5	180632454	rs3733944	180615956-180660340	0.2426	0.1638	4.291e-13	0.000108366	-277	upstream	NA	81786	TRIM7	chr5:180620924-180632177	mRNA	298	-1.30 (0.47)	-1.29 (0.60)
A_33_P3410279	13	99457072	rs2296982	99442187-99457072	0.1684	0.1627	4.357e-13	0.000108295	0	intronic	NA	23348	DOCK9	chr13:99445741-99738660	Others	298	-0.26 (0.32)	-0.26 (0.39)
A_24_P181254	13	53602462	rs17552047	53602462-53602462	-0.972	0.1627	4.366e-13	0.000108225	-414	upstream	NA	10562	OLFM4	chr13:53602876-53626196	mRNA	155	-3.21 (1.75)	-3.29 (2.63)
A_19_P00317237	5	43053246	rs316401	43020856-43053246	-0.1857	0.1627	4.369e-13	0.000108155	-21632	intergenic	NA	NA	LOC100653004	chr5:43074878-43076848	Others	298	0.60 (0.38)	0.65 (0.47)
A_19_P00812092	10	112763882	rs56909097	112763882-112763882	-0.7552	0.1626	4.44e-13	0.000108085	12803	intergenic	NA	NA		chr10:112776685-112783085	lincRNA	95	-4.01 (0.84)	-3.90 (1.20)
A_24_P86240	4	79625240	rs1346145	79625240-79625240	0.241	0.1625	4.541e-13	0.000108015	-72292	intergenic	NA	55589	BMP2K	chr4:79697532-79833341	mRNA	298	-0.79 (0.47)	-0.73 (0.59)
A_23_P128624	13	111354110	rs9555724	111299813-111406068	-0.1756	0.1624	4.596e-13	0.000107945	0	intronic	NA	79587	CARS2	chr13:111293757-111358480	mRNA	298	5.28 (0.33)	5.25 (0.41)
A_19_P00317591	17	73587347	rs11656113	73587347-73587347	0.1631	0.1624	4.609e-13	0.000107875	0	geneUnmatch	NA	NA		chr17:73585552-73590170	lincRNA	298	1.29 (0.25)	1.26 (0.35)
A_33_P3841819	3	9436472	rs2596913	9404877-9495385	-0.1131	0.1623	4.692e-13	0.000107805	0	geneUnmatch	NA	440944	LOC440944	chr3:9430537-9439174	Others	298	-0.10 (0.31)	-0.08 (0.42)
A_24_P98086	7	2768935	rs7805092	2753850-2770496	-0.2636	0.1628	4.72e-13	0.000107735	0	UTR3	NA	2768	GNA12	chr7:2767739-2883959	mRNA	298	1.86 (0.40)	1.80 (0.51)
A_19_P00811939	3	185030103	rs7631503	185001311-185036664	-0.2219	0.1622	4.76e-13	0.000107666	19236	intergenic	NA	NA	MAP3K13	chr3:185000729-185010867	Others	298	-1.49 (0.38)	-1.47 (0.48)
A_24_P873764	22	23650987	rs131702	23650987-23650987	-0.1462	0.1621	4.869e-13	0.000107596	0	intronic	NA	613	BCR	chr22:23522552-23660224	mRNA	298	1.39 (0.27)	1.40 (0.41)
A_33_P3209646	13	52319940	rs12427748	52140460-52345637	0.1612	0.1617	5.225e-13	0.000107527	0	intronic	NA	115825	WDFY2	chr13:52158484-52336171	mRNA	298	0.38 (0.26)	0.40 (0.36)
A_23_P255076	6	83907988	rs59651794	83771538-83907988	0.5211	0.1617	5.256e-13	0.000107458	1732	intergenic	NA	112611	RWDD2A	chr6:83903032-83906256	mRNA	266	-2.27 (0.54)	-2.29 (0.56)
A_33_P3309319	11	823809	rs1135628	810882-823809	-0.1356	0.1616	5.334e-13	0.000107388	-18559	intergenic	NA	55367	PIDD	chr11:799179-805250	mRNA	298	2.18 (0.30)	2.17 (0.37)
A_33_P3343516	16	81700305	rs4539589	81700305-81700305	-0.3649	0.163	5.377e-13	0.000107319	0	ncRNA_exonic	NA	100129617	LOC100129617	chr16:81698959-81700881	Others	270	-2.45 (0.42)	-2.41 (0.50)
A_23_P100001	15	93346596	rs111287290	93332685-93346596	0.5069	0.162	5.395e-13	0.00010725	-147565	intergenic	NA	400451	FAM174B	chr15:93160678-93199031	mRNA	227	-2.83 (0.57)	-2.81 (0.66)
A_24_P918266	12	88609508	rs116852619	88508258-88716340	0.4019	0.1615	5.397e-13	0.000107181	15844	intergenic	NA	160418	TMTC3	chr12:88536073-88593664	mRNA	106	-3.57 (0.74)	-3.51 (1.01)
A_23_P123086	7	1627726	rs62436912	1622837-1638446	-0.2143	0.1624	5.466e-13	0.000107112	0	geneUnmatch	NA	114796	KIAA1908	chr7:1609709-1629262	Others	285	-1.85 (0.43)	-1.83 (0.55)
A_23_P313550	19	6436304	rs2860182	6416123-6436304	0.4593	0.1614	5.466e-13	0.000107112	-2514	intergenic	NA	284427	SLC25A41	chr19:6426048-6433790	mRNA	11	-4.64 (0.85)	-4.76 (1.17)
A_23_P346093	17	76137477	rs2871647	76131860-76137477	-0.2008	0.1614	5.492e-13	0.000106975	0	UTR3	NA	147138	TMC8	chr17:76126859-76139049	mRNA	298	3.62 (0.32)	3.63 (0.39)
A_23_P4572	18	3251862	rs1791106	3249051-3256112	-0.1039	0.1614	5.554e-13	0.000106906	0	intronic	NA	10627	MYL12A	chr18:3247528-3256234	mRNA	298	6.09 (0.20)	6.09 (0.26)
A_23_P210643	20	57591126	rs6070694	57591126-57624739	-0.2375	0.1614	5.555e-13	0.000106838	20938	intergenic	NA	51497	TH1L	chr20:57556311-57570188	mRNA	298	0.30 (0.30)	0.31 (0.37)
A_33_P3423551	6	30762701	rs60332850	30723537-30763715	0.3605	0.1613	5.602e-13	0.000106769	-50374	intergenic	NA	8870	IER3	chr6:30710976-30712327	mRNA	298	-0.27 (0.46)	-0.28 (0.65)
A_19_P00328397	12	70561697	rs2870883	70474888-70635597	-0.2213	0.1613	5.604e-13	0.000106701	-68386	intergenic	NA	NA		chr12:70630083-70636806	lincRNA	296	-1.73 (0.38)	-1.69 (0.47)
A_33_P3270956	8	119633194	rs880033	119611476-119672134	0.5052	0.1613	5.619e-13	0.000106633	0	intronic	NA	401474	SAMD12	chr8:119201694-119634184	mRNA	30	-4.29 (0.73)	-4.23 (1.02)
A_33_P3362088	12	121669182	rs4980998	121643856-121685784	0.1373	0.1612	5.687e-13	0.000106564	0	intronic	NA	5025	P2RX4	chr12:121647664-121671909	mRNA	298	2.78 (0.31)	2.78 (0.41)
A_33_P3254460	6	43408105	rs67861980	43408105-43427850	-0.2924	0.1621	5.814e-13	0.000106496	9985	intergenic	NA	65989	DLK2	chr6:43418090-43423786	mRNA	292	-2.21 (0.37)	-2.19 (0.51)
A_24_P142503	17	19443369	rs117648865	19443369-19443369	0.7792	0.1611	5.856e-13	0.000106428	0	intronic	NA	55244	SLC47A1	chr17:19437167-19482346	mRNA	23	-4.66 (0.91)	-4.71 (0.94)
A_32_P89827	13	25200033	rs74041290	25120163-25207200	0.3368	0.161	5.906e-13	0.00010636	28219	intergenic	NA	374491	TPTE2P6	chr13:25154346-25171814	Others	265	-2.45 (0.59)	-2.41 (0.76)
A_33_P3272948	17	4807098	rs3966782	4807098-4807098	-0.499	0.1609	6.021e-13	0.000106293	871	downstream	NA	100130311	C17orf107	chr17:4802948-4806227	mRNA	126	-3.52 (0.81)	-3.46 (0.94)
A_23_P141394	17	66486827	rs10852738	66486827-66486827	-0.2718	0.1607	6.211e-13	0.000106225	-33174	intergenic	NA	55062	WIPI1	chr17:66417422-66453653	mRNA	298	2.41 (0.33)	2.42 (0.43)
A_23_P144816	5	133324644	rs10056789	133324644-133368048	-0.09539	0.1612	6.27e-13	0.000106157	0	intronic	NA	7416	VDAC1	chr5:133307566-133340824	mRNA	298	2.30 (0.27)	2.32 (0.34)
A_23_P21409	3	134205071	rs1874883	134199612-134312749	-0.1996	0.1606	6.324e-13	0.00010609	0	UTR5	NA	80254	CEP63	chr3:134204575-134293855	mRNA	298	1.29 (0.35)	1.30 (0.47)
A_24_P294982	6	142538823	rs17071541	142444916-142541769	0.2239	0.1616	6.397e-13	0.000106022	0	intronic	NA	51534	VTA1	chr6:142468410-142542085	mRNA	298	-1.46 (0.36)	-1.47 (0.49)
A_33_P3374893	2	6990020	rs10495545	6990020-6990020	0.8021	0.1604	6.531e-13	0.000105955	-79578	intergenic	NA	400941	LINC00487	chr2:6869300-6910442	Others	85	-4.23 (1.27)	-4.41 (1.72)
A_23_P208747	19	46524967	rs2041993	46521072-46538325	0.4471	0.1604	6.631e-13	0.000105887	0	intronic	NA	8993	PGLYRP1	chr19:46522411-46526556	mRNA	298	0.91 (0.80)	0.92 (1.03)
A_24_P290502	2	108932436	rs1989096	108931105-109045009	-0.3059	0.16	7.017e-13	0.00010582	-133141	intergenic	NA	9648	GCC2	chr2:109065577-109125854	mRNA	297	-1.00 (0.46)	-1.03 (0.55)
A_23_P60324	9	138826100	rs62585226	138826100-138826100	-0.1166	0.16	7.116e-13	0.000105753	0	intronic	NA	10422	UBAC1	chr9:138824815-138853226	mRNA	298	1.63 (0.21)	1.63 (0.29)
A_23_P50946	2	238801297	rs7578855	238799206-238801297	0.3858	0.1604	7.228e-13	0.000105686	0	intronic	NA	10267	RAMP1	chr2:238768187-238820756	mRNA	298	0.17 (0.64)	0.18 (0.79)
A_33_P3381623	2	28704957	rs2338014	28704957-28735342	0.5634	0.1597	7.408e-13	0.000105619	-13981	intergenic	NA	151056	PLB1	chr2:28718938-28866654	mRNA	2	-4.97 (0.71)	-5.05 (0.91)
A_33_P3232527	1	184663898	rs9425635	184653521-184732269	0.1763	0.1596	7.596e-13	0.000105552	0	intronic	NA	80267	EDEM3	chr1:184659625-184724041	mRNA	298	-0.78 (0.34)	-0.75 (0.44)
A_23_P60565	5	178103405	rs10076182	178094484-178103405	-0.2661	0.1601	7.654e-13	0.000105485	35117	intergenic	NA	6940	ZNF354A	chr5:178138522-178157703	mRNA	286	-1.75 (0.51)	-1.72 (0.58)
A_32_P208823	17	37202489	rs7223157	37197497-37228765	-0.2488	0.1596	7.662e-13	0.000105419	17067	intergenic	NA	57125	PLXDC1	chr17:37219556-37307902	mRNA	230	-2.75 (0.47)	-2.74 (0.64)
A_24_P935103	16	4122223	rs6500576	4110036-4132777	-0.226	0.1596	7.664e-13	0.000105352	0	intronic	NA	115	ADCY9	chr16:4012650-4166186	mRNA	298	-0.61 (0.43)	-0.64 (0.52)
A_23_P208310	19	45903406	rs10401973	45903406-45923653	0.1289	0.1594	7.818e-13	0.000105285	-6061	intergenic	NA	10849	CD3EAP	chr19:45909467-45914024	mRNA	298	-0.97 (0.22)	-0.96 (0.30)
A_33_P3297141	3	39129742	rs3736573	38887970-39137883	-0.1233	0.1594	7.821e-13	0.000105219	0	intronic	NA	57599	WDR48	chr3:39093507-39137882	mRNA	298	2.21 (0.25)	2.19 (0.35)
A_24_P69691	10	38104487	rs200907	37862124-38360808	-0.1395	0.1593	7.986e-13	0.000105152	134308	intergenic	NA	219749	ZNF25	chr10:38238795-38265453	mRNA	298	-0.88 (0.33)	-0.86 (0.46)
A_24_P336551	1	156238479	rs4661037	156209857-156305162	-0.1465	0.1593	8.002e-13	0.000105086	25356	intergenic	NA	632	BGLAP	chr1:156211951-156213123	mRNA	298	-0.83 (0.29)	-0.83 (0.34)
A_23_P120194	2	190583187	rs7557519	190569191-190649316	-0.1312	0.1593	8.094e-13	0.00010502	51806	intergenic	NA	94101	ORMDL1	chr2:190634993-190649097	mRNA	298	2.28 (0.37)	2.26 (0.49)
A_33_P3382236	10	118667346	rs2531690	118646129-118776306	-0.4607	0.1592	8.147e-13	0.000104954	0	intronic	NA	57698	KIAA1598	chr10:118644306-118765088	mRNA	121	-3.52 (0.88)	-3.45 (0.96)
A_19_P00800264	8	92107070	rs12542178	92071264-92122369	-0.4266	0.1592	8.203e-13	0.000104888	-24719	intergenic	NA	NA	LOC100506365	chr8:92074871-92082351	Others	225	-2.43 (0.82)	-2.50 (0.83)
A_23_P133424	5	133515530	rs13356194	133512621-133735846	0.2476	0.1591	8.386e-13	0.000104756	-2806	intergenic	NA	6500	SKP1	chr5:133492082-133512724	mRNA	298	4.72 (0.24)	4.71 (0.28)
A_24_P160874	15	48617148	rs74611620	48564097-48617148	-0.1646	0.1589	8.584e-13	0.00010469	-6473	intergenic	NA	1854	DUT	chr15:48623621-48635570	mRNA	298	0.38 (0.38)	0.36 (0.46)
A_33_P3331491	17	5440197	rs7215856	5418107-5444814	-0.2157	0.1594	8.684e-13	0.000104624	-35878	intergenic	NA	728392	LOC728392	chr17:5402747-5404319	mRNA	298	3.74 (0.30)	3.75 (0.41)
A_33_P3286774	1	144929250	rs12409452	144892951-144929250	0.3494	0.1588	8.766e-13	0.000104559	0	intronic	NA	9659	PDE4DIP	chr1:144851424-145076186	Others	209	-2.82 (0.62)	-2.76 (0.71)
A_24_P110799	21	47650215	rs3216138	47614443-47686174	0.2059	0.1586	9.038e-13	0.000104493	-1477	intergenic	NA	4047	LSS	chr21:47608360-47648738	mRNA	298	0.46 (0.39)	0.49 (0.51)
A_24_P213924	16	84545238	rs9925081	84545073-84551178	0.1356	0.1585	9.248e-13	0.000104428	-6950	intergenic	NA	57707	KIAA1609	chr16:84509966-84538288	mRNA	298	0.50 (0.28)	0.53 (0.32)
A_33_P3238323	20	391025	rs6139109	390310-396023	0.2475	0.1583	9.604e-13	0.000104362	0	intronic	NA	10616	RBCK1	chr20:388709-411610	mRNA	298	0.53 (0.45)	0.50 (0.57)
A_23_P369701	15	80997242	rs2291320	80994263-80997242	-0.4353	0.1583	9.638e-13	0.000104297	0	geneUnmatch	NA	58489	FAM108C1	chr15:80987652-81047962	mRNA	154	-3.40 (0.83)	-3.30 (0.92)
A_24_P659836	22	50999681	rs5770892	50984425-51002551	-0.4222	0.1582	9.794e-13	0.000104232	0	intronic	NA	644186	SYCE3	chr22:50989541-51001328	mRNA	44	-3.86 (0.72)	-3.79 (0.98)
A_23_P120467	20	50754098	rs6021726	50754098-50754098	0.1607	0.1581	9.99e-13	0.000104167	0	intronic	NA	55734	ZFP64	chr20:50700550-50808524	mRNA	296	-1.78 (0.32)	-1.76 (0.41)
A_33_P3225522	12	113425282	rs1293766	113421869-113425282	0.3677	0.1581	9.995e-13	0.000104102	0	UTR3	NA	4939	OAS2	chr12:113416274-113449528	mRNA	298	1.25 (0.67)	1.16 (0.85)
A_19_P00317789	4	6669454	rs28667650	6657641-6677430	0.1855	0.158	1.009e-12	0.000104037	-6367	intergenic	NA	NA	LOC93622	chr4:6675821-6677774	Others	298	1.35 (0.34)	1.36 (0.48)
A_19_P00316518	1	200329558	rs2808498	200281227-200380314	0.3301	0.158	1.017e-12	0.000103972	2346	intergenic	NA	NA		chr1:200331904-200332270	lincRNA	295	-1.77 (0.54)	-1.77 (0.67)
A_24_P235783	11	64546391	rs606458	64527080-64546391	0.1429	0.1576	1.078e-12	0.000103907	-75	upstream	NA	7536	SF1	chr11:64532076-64546316	Others	298	1.95 (0.30)	1.97 (0.34)
A_23_P167269	4	164459779	rs2874349	164418356-164469097	-0.1223	0.1575	1.102e-12	0.000103842	18088	intergenic	NA	55319	C4orf43	chr4:164415673-164441691	mRNA	298	0.83 (0.31)	0.85 (0.40)
A_33_P3663705	1	17284498	rs76074825	17284498-17284498	-0.1533	0.1574	1.118e-12	0.000103778	0	intronic	NA	9696	CROCC	chr1:17248445-17299474	mRNA	298	0.81 (0.34)	0.81 (0.44)
A_32_P113508	2	234204527	rs11894529	234162415-234204527	0.08116	0.1574	1.125e-12	0.000103713	207	downstream	NA	55054	ATG16L1	chr2:234160217-234204320	mRNA	298	1.32 (0.26)	1.32 (0.31)
A_23_P99204	12	112403813	rs12306814	112146911-112935344	0.1812	0.1579	1.127e-12	0.000103648	-123107	intergenic	NA	51275	C12orf47	chr12:112277573-112280706	Others	298	-0.60 (0.33)	-0.61 (0.41)
A_23_P411833	16	724633	rs3830141	700644-724633	-0.1866	0.1588	1.149e-12	0.000103584	6804	intergenic	NA	197335	WDR90	chr16:699363-717829	mRNA	298	-0.19 (0.37)	-0.18 (0.43)
A_23_P343808	2	39211121	rs10166395	39209047-39226271	0.4698	0.1573	1.15e-12	0.00010352	0	UTR3	NA	6654	SOS1	chr2:39208690-39347604	mRNA	224	-3.10 (0.66)	-3.09 (0.74)
A_33_P3210900	3	10358722	rs3843383	10335145-10359250	0.2946	0.157	1.205e-12	0.000103455	0	intronic	NA	6396	SEC13	chr3:10342615-10362858	Others	173	-3.00 (0.56)	-2.94 (0.62)
A_24_P212072	5	93897061	rs10214266	93891091-93897061	0.1712	0.157	1.211e-12	0.000103391	-57330	intergenic	NA	84250	ANKRD32	chr5:93954391-94031573	mRNA	298	-0.56 (0.33)	-0.57 (0.39)
A_23_P157117	7	28724374	rs56388170	28723407-28724502	-0.3672	0.1568	1.245e-12	0.000103327	0	intronic	NA	9586	CREB5	chr7:28338940-28865511	mRNA	298	2.47 (0.59)	2.47 (0.78)
A_24_P303420	6	41133806	rs7748777	41105094-41133806	0.1941	0.1563	1.373e-12	0.000206526	25233	intergenic	NA	221442	LOC221442	chr6:41068773-41108573	Others	297	-1.74 (0.37)	-1.73 (0.43)
A_33_P3394140	10	80831184	rs1415845	80823982-80832067	0.2731	0.1563	1.377e-12	0.000206398	-3979	intergenic	NA	283050	LOC283050	chr10:80703083-80827205	Others	270	-2.37 (0.47)	-2.31 (0.58)
A_23_P30283	5	99981801	rs56083896	99970339-100002443	-0.2642	0.1563	1.384e-12	0.000206271	59361	intergenic	NA	345757	FAM174A	chr5:99871124-99922440	mRNA	298	0.15 (0.45)	0.20 (0.55)
A_33_P3445805	11	68331154	rs7119422	68244558-68381607	0.09338	0.1562	1.397e-12	0.000206143	0	intronic	NA	55291	PPP6R3	chr11:68228186-68382802	mRNA	298	3.49 (0.19)	3.49 (0.24)
A_23_P127824	11	1905292	rs661348	1905292-1905292	0.3396	0.1562	1.398e-12	0.000206016	-35507	intergenic	NA	7140	TNNT3	chr11:1940799-1959936	mRNA	141	-3.47 (0.63)	-3.47 (0.82)
A_23_P12816	10	96184220	rs1889486	96143000-96382128	-0.306	0.1562	1.406e-12	0.000205888	-121354	intergenic	NA	3070	HELLS	chr10:96305574-96361856	mRNA	237	-2.86 (0.57)	-2.79 (0.62)
A_23_P2431	12	8210697	rs2072448	8206167-8214856	0.1994	0.1562	1.407e-12	0.000205761	222	downstream	NA	719	C3AR1	chr12:8210919-8218955	mRNA	298	2.10 (0.43)	2.12 (0.54)
A_23_P205575	14	59947508	rs1262129	59893647-60032046	0.2196	0.1566	1.413e-12	0.000205634	-15449	intergenic	NA	64582	GPR135	chr14:59930240-59932059	mRNA	298	-1.53 (0.33)	-1.51 (0.41)
A_23_P163278	15	65580983	rs7171823	65534289-65621441	0.1461	0.1561	1.413e-12	0.000205634	-1965	intergenic	NA	54956	PARP16	chr15:65550437-65579018	mRNA	298	-0.37 (0.29)	-0.36 (0.37)
A_24_P44279	12	117327592	rs7294919	117327592-117335944	0.3296	0.1566	1.416e-12	0.000205381	-21169	intergenic	NA	26259	FBXW8	chr12:117348761-117468953	mRNA	252	-2.78 (0.50)	-2.78 (0.55)
A_23_P31085	6	139094906	rs75424888	139094906-139094906	-0.2192	0.1564	1.478e-12	0.000205255	0	exonic	nonsynonymous SNV	25901	CCDC28A	chr6:139094657-139114456	mRNA	298	3.39 (0.27)	3.38 (0.39)
A_23_P157361	7	158739794	rs2527203	158726655-158744843	-0.2059	0.1559	1.481e-12	0.000205128	911	downstream	NA	55112	WDR60	chr7:158649269-158738883	mRNA	284	-1.71 (0.45)	-1.66 (0.62)
A_23_P119102	19	45997347	rs12609601	45961510-45997347	-0.2675	0.1558	1.497e-12	0.000205002	-13341	intergenic	NA	7408	VASP	chr19:46010688-46030241	mRNA	298	4.84 (0.41)	4.87 (0.56)
A_32_P174572	12	13150605	rs850941	13150605-13184050	0.1869	0.1556	1.544e-12	0.000204876	-2771	intergenic	NA	93164	HTR7P1	chr12:13153376-13157764	Others	294	-1.90 (0.40)	-1.91 (0.49)
A_19_P00319907	1	93787867	rs6541349	93539656-93865391	-0.1601	0.1556	1.55e-12	0.00020475	9934	intergenic	NA	NA		chr1:93797801-93799039	lincRNA	298	1.46 (0.37)	1.45 (0.47)
A_24_P381505	12	75874913	rs2242435	75699072-75874913	0.4173	0.1556	1.553e-12	0.000204625	57093	intergenic	NA	144321	GLIPR1L2	chr12:75784889-75817820	mRNA	68	-3.90 (0.76)	-3.81 (1.02)
A_23_P79978	20	19261324	rs35748208	19261324-19261324	-0.4636	0.1556	1.557e-12	0.000204499	0	geneUnmatch	NA	57419	SLC24A3	chr20:19193290-19703541	mRNA	298	-0.22 (0.71)	-0.18 (0.99)
A_33_P3432135	7	143217403	rs56348581	143157838-143217403	0.8584	0.1555	1.571e-12	0.000204374	0	geneUnmatch	NA	285965	LOC285965	chr7:143104906-143220542	Others	155	-3.25 (0.84)	-3.18 (1.07)
A_19_P00813148	13	109911715	rs1360051	109902277-109913993	-0.4638	0.1555	1.573e-12	0.000204248	-25798	intergenic	NA	NA		chr13:109885565-109885917	lincRNA	298	-1.16 (0.60)	-1.19 (0.75)
A_23_P39774	2	70153848	rs10496175	70145450-70153848	-0.1767	0.1555	1.58e-12	0.000204123	21480	intergenic	NA	11017	SNRNP27	chr2:70121075-70132368	mRNA	298	-0.31 (0.39)	-0.29 (0.46)
A_33_P3337491	17	73997474	rs2069528	73993546-74002056	-0.1771	0.1555	1.591e-12	0.000203998	807	downstream	NA	100134934	TEN1	chr17:73975298-73996667	mRNA	298	1.54 (0.22)	1.52 (0.29)
A_24_P396702	2	160567510	rs1972708	160499483-160637324	0.2467	0.1554	1.607e-12	0.000203874	57629	intergenic	NA	9936	CD302	chr2:160625139-160654766	mRNA	298	2.58 (0.39)	2.57 (0.54)
A_32_P133767	12	103856828	rs11111591	103856828-103856828	-0.3304	0.1552	1.672e-12	0.000203749	0	intronic	NA	374470	C12orf42	chr12:103695733-103889749	mRNA	277	-1.98 (0.57)	-1.92 (0.74)
A_23_P146444	9	100882881	rs2487912	100882881-100882881	-0.2364	0.1557	1.677e-12	0.000203625	376	downstream	NA	7464	CORO2A	chr9:100883257-100954956	mRNA	298	0.10 (0.31)	0.12 (0.40)
A_32_P209230	1	41356780	rs12751530	41354681-41356780	0.2228	0.1549	1.752e-12	0.0002035	-28762	intergenic	NA	163732	CITED4	chr1:41326728-41328018	mRNA	298	2.41 (0.38)	2.38 (0.52)
A_33_P3501900	19	56905577	rs200396244	56905576-56912996	0.24	0.1547	1.831e-12	0.000203376	0	geneUnmatch	NA	386758	LOC386758	chr19:56905045-56910544	Others	298	-0.81 (0.32)	-0.84 (0.41)
A_32_P137035	6	28916444	rs9257399	28706912-29184660	0.1536	0.1546	1.849e-12	0.000203252	-24676	intergenic	NA	5987	TRIM27	chr6:28870779-28891768	mRNA	298	2.88 (0.31)	2.85 (0.40)
A_23_P41066	3	50327429	rs2071205	50224225-50391636	-0.1521	0.1556	1.859e-12	0.000203128	39788	intergenic	NA	11186	RASSF1	chr3:50367217-50378367	mRNA	298	4.24 (0.36)	4.23 (0.48)
A_23_P94921	8	42436651	rs2974342	42383084-42446238	-0.1336	0.1545	1.877e-12	0.000203004	-39583	intergenic	NA	6575	SLC20A2	chr8:42273993-42397068	mRNA	298	-0.69 (0.34)	-0.66 (0.46)
A_19_P00329096	5	102118633	rs2432162	102118633-102118633	0.169	0.1545	1.889e-12	0.000202881	0	geneUnmatch	NA	NA		chr5:102091626-102193726	lincRNA	298	-1.28 (0.40)	-1.29 (0.51)
A_23_P5983	20	44539492	rs441346	44538427-44595649	0.21	0.1545	1.905e-12	0.000202758	0	intronic	NA	5360	PLTP	chr20:44527259-44541003	mRNA	288	-1.93 (0.58)	-1.92 (0.71)
A_23_P325661	19	58125644	rs2269818	57990956-58151773	0.2441	0.1544	1.909e-12	0.000202634	-186	upstream	NA	7693	ZNF134	chr19:58125830-58133636	mRNA	298	-1.31 (0.33)	-1.30 (0.42)
A_33_P3269869	17	2316938	rs9303064	2316938-2318550	-0.3325	0.1549	1.919e-12	0.000202511	0	ncRNA_intronic	NA	284009	LOC284009	chr17:2310275-2318730	Others	150	-3.32 (0.61)	-3.26 (0.72)
A_33_P3273230	1	150715782	rs12089989	150542128-150821847	0.3628	0.1542	1.978e-12	0.000202388	-22418	intergenic	NA	84072	HORMAD1	chr1:150670535-150693364	mRNA	232	-2.58 (0.65)	-2.52 (0.80)
A_24_P349196	1	43101815	rs6693602	42924694-43168983	-0.3774	0.1547	1.99e-12	0.000202265	0	intronic	NA	728621	CCDC30	chr1:43000560-43120335	mRNA	136	-3.39 (0.65)	-3.33 (0.68)
A_19_P00322375	8	128453765	rs10090421	128453765-128453928	0.5059	0.1541	2.02e-12	0.000202143	-129414	intergenic	NA	NA		chr8:128301935-128324351	lincRNA	8	-5.05 (0.77)	-5.13 (0.79)
A_23_P19517	6	33606523	rs4713646	33575009-33606523	-0.1671	0.1541	2.021e-12	0.00020202	0	intronic	NA	3710	ITPR3	chr6:33589156-33664351	mRNA	298	0.17 (0.38)	0.18 (0.50)
A_23_P30294	5	115130906	rs258736	115130906-115130906	0.3371	0.1541	2.04e-12	0.000201898	9524	intergenic	NA	1036	CDO1	chr5:115140430-115152405	mRNA	7	-5.25 (0.60)	-5.27 (0.67)
A_33_P3342448	10	62488381	rs1904418	62444822-62488381	-0.3361	0.1539	2.097e-12	0.000201776	0	intronic	NA	288	ANK3	chr10:61786056-62493284	Others	202	-2.82 (0.69)	-2.79 (0.78)
A_23_P148047	5	40363876	rs12514900	40320991-40382428	-0.1414	0.1539	2.112e-12	0.000201654	-316156	intergenic	NA	5734	PTGER4	chr5:40680032-40693837	mRNA	298	2.62 (0.35)	2.64 (0.48)
A_33_P3422133	7	980866	rs6462074	977638-980866	-0.1725	0.1551	2.182e-12	0.000201532	0	intronic	NA	11033	ADAP1	chr7:937537-994289	mRNA	298	1.88 (0.29)	1.86 (0.39)
A_23_P21706	1	41453503	rs77277566	41421510-41453503	0.2331	0.1541	2.204e-12	0.00020141	0	geneUnmatch	NA	1503	CTPS	chr1:41445007-41478235	mRNA	298	0.08 (0.31)	0.11 (0.38)
A_23_P41390	4	8238151	rs11603	8232966-8238151	0.191	0.1536	2.218e-12	0.000201288	0	exonic	synonymous SNV	54436	SH3TC1	chr4:8201060-8242830	mRNA	298	-0.69 (0.34)	-0.70 (0.50)
A_19_P00800674	20	1866645	rs6111858	1861190-1866645	0.1875	0.1536	2.229e-12	0.000201167	0	geneUnmatch	NA	NA		chr20:1852525-1874125	lincRNA	298	-0.62 (0.59)	-0.66 (0.78)
A_23_P67312	19	12312203	rs10424285	12293245-12312203	-0.1793	0.1534	2.288e-12	0.000201045	12139	intergenic	NA	7695	ZNF136	chr19:12273872-12300064	mRNA	298	-0.46 (0.29)	-0.47 (0.34)
A_24_P302374	1	11904092	rs7552330	11833856-11907648	0.2232	0.1534	2.3e-12	0.000200924	891	downstream	NA	1185	CLCN6	chr1:11866207-11903201	mRNA	298	0.46 (0.31)	0.48 (0.43)
A_19_P00317082	6	30229583	rs2023476	30226811-30316739	0.1607	0.1543	2.313e-12	0.000200803	25591	intergenic	NA	NA	HCG18	chr6:30255174-30294927	Others	298	2.19 (0.32)	2.18 (0.41)
A_33_P3300232	16	71215874	rs117428374	71135981-71335679	0.293	0.1533	2.342e-12	0.000200682	0	intronic	NA	54768	HYDIN	chr16:70841289-71264625	mRNA	1	-5.47 (0.55)	-5.47 (0.71)
A_19_P00320723	15	40330629	rs8041057	40328973-40330629	0.3345	0.1532	2.378e-12	0.000200562	-883	upstream	NA	NA	LOC100131089	chr15:40331512-40359710	Others	115	-3.68 (0.67)	-3.64 (0.81)
A_24_P262407	17	38246286	rs73983006	38246286-38253212	-0.1509	0.1531	2.419e-12	0.000200441	0	UTR3	NA	7067	THRA	chr17:38218446-38250120	mRNA	298	-1.22 (0.29)	-1.20 (0.36)
A_33_P3361513	17	33458935	rs79584669	33455020-33460516	0.3413	0.1529	2.523e-12	0.000200321	0	UTR3	NA	54475	NLE1	chr17:33458368-33469322	mRNA	298	-0.96 (0.52)	-1.00 (0.71)
A_24_P362193	1	160548263	rs10908788	160542567-160568572	0.2757	0.1528	2.556e-12	0.0002002	0	intronic	NA	8832	CD84	chr1:160510884-160549306	mRNA	298	0.61 (0.43)	0.62 (0.58)
A_23_P73457	5	179033094	rs4701139	179025550-179033094	0.1979	0.1528	2.569e-12	0.00020008	0	intronic	NA	80230	RUFY1	chr5:178977571-179037019	mRNA	298	3.55 (0.26)	3.54 (0.37)
A_23_P14062	12	69079909	rs2468418	69079909-69144902	-0.1205	0.1528	2.574e-12	0.00019996	-822	upstream	NA	57122	NUP107	chr12:69080731-69136473	mRNA	298	1.14 (0.33)	1.15 (0.42)
A_33_P3209915	9	72359990	rs10122874	72303389-72398515	0.183	0.1527	2.583e-12	0.00019984	0	intronic	NA	375743	PTAR1	chr9:72324438-72374876	mRNA	291	-2.08 (0.38)	-2.04 (0.45)
A_24_P307724	5	6410448	rs12654055	6369397-6410448	-0.2997	0.1527	2.592e-12	0.00019972	-73043	intergenic	NA	401172	FLJ33360	chr5:6310554-6337405	Others	80	-3.68 (0.58)	-3.59 (0.73)
A_19_P00315682	21	39562989	rs8132193	39494820-39615764	-0.5739	0.1527	2.599e-12	0.000199601	-38885	intergenic	NA	NA		chr21:39601874-39613891	lincRNA	298	2.81 (0.69)	2.83 (0.80)
A_33_P3250133	12	118501598	rs4128858	118501598-118501598	-0.4385	0.1526	2.64e-12	0.000199481	0	UTR3	NA	54621	VSIG10	chr12:118501398-118541810	mRNA	64	-3.87 (0.87)	-3.82 (1.29)
A_24_P180680	8	98861669	rs60690752	98856699-98861669	-0.2555	0.1524	2.723e-12	0.000199362	0	intronic	NA	55353	LAPTM4B	chr8:98787809-98864830	mRNA	298	-0.84 (0.40)	-0.85 (0.47)
A_23_P59547	7	33078698	rs6462453	33048926-33118703	0.152	0.1524	2.756e-12	0.000199243	0	geneUnmatch	NA	51251	NT5C3	chr7:33053742-33102409	mRNA	298	2.92 (0.28)	2.92 (0.36)
A_23_P212196	3	9841989	rs6443266	9819875-9841989	0.1206	0.1538	2.76e-12	0.000199124	33636	intergenic	NA	4968	OGG1	chr3:9791628-9808353	mRNA	298	1.49 (0.25)	1.49 (0.32)
A_23_P70355	6	2958172	rs3823091	2949387-2962267	0.1585	0.1523	2.776e-12	0.000199005	0	intronic	NA	5269	SERPINB6	chr6:2948393-2972399	mRNA	298	0.00 (0.33)	0.01 (0.45)
A_33_P3423600	17	79630238	rs11150804	79630238-79630238	0.1592	0.1523	2.808e-12	0.000198886	1828	intergenic	NA	339229	C17orf90	chr17:79632066-79633618	mRNA	298	3.31 (0.32)	3.31 (0.40)
A_19_P00317872	8	129003716	rs6995630	129003716-129003716	0.2388	0.1527	2.813e-12	0.000198768	0	ncRNA_intronic	NA	NA	PVT1	chr8:128806779-129113499	Others	270	-2.41 (0.44)	-2.43 (0.57)
A_23_P364437	10	73539930	rs9415998	73525525-73539930	-0.2405	0.1522	2.823e-12	0.000198649	0	intronic	NA	64072	CDH23	chr10:73156691-73575704	mRNA	284	-1.66 (0.51)	-1.64 (0.59)
A_19_P00320506	2	70310878	rs3755388	70262557-70310878	-0.1813	0.1532	2.824e-12	0.000198531	-33547	intergenic	NA	NA		chr2:70276172-70277331	lincRNA	298	0.40 (0.28)	0.41 (0.37)
A_23_P47704	11	73706291	rs11235965	73706291-73875354	0.1913	0.1522	2.835e-12	0.000198413	-12402	intergenic	NA	7351	UCP2	chr11:73685716-73693889	mRNA	298	2.97 (0.34)	2.97 (0.46)
A_19_P00327303	10	74767695	rs16930262	74747382-75002177	-0.1225	0.1522	2.836e-12	0.000198295	-2126	intergenic	NA	NA		chr10:74758344-74765569	lincRNA	298	-0.83 (0.29)	-0.84 (0.37)
A_33_P3285629	17	72270582	rs1877686	72270442-72277879	0.292	0.1521	2.878e-12	0.000198177	0	intronic	NA	64446	DNAI2	chr17:72270386-72311023	mRNA	293	-1.60 (0.43)	-1.59 (0.52)
A_23_P53081	11	3149397	rs1466045	3144199-3164169	0.2509	0.1521	2.917e-12	0.000198059	0	intronic	NA	114879	OSBPL5	chr11:3108346-3186582	mRNA	298	1.81 (0.50)	1.78 (0.63)
A_23_P149259	1	156275281	rs7522860	156208230-156314627	-0.14	0.152	2.933e-12	0.000197941	13047	intergenic	NA	84283	TMEM79	chr1:156252704-156262234	mRNA	298	0.36 (0.25)	0.36 (0.35)
A_33_P3268338	20	3183404	rs731282	3183404-3209012	-0.1935	0.1524	2.983e-12	0.000197824	0	intronic	NA	65992	DDRGK1	chr20:3171012-3185295	mRNA	298	-1.26 (0.29)	-1.24 (0.36)
A_33_P3236868	16	56717574	rs35188891	56701315-56717574	0.2756	0.1519	3.029e-12	0.000197707	0	intronic	NA	4501	MT1X	chr16:56716382-56718108	mRNA	298	-0.23 (0.29)	-0.24 (0.34)
A_32_P108655	1	65611633	rs2375754	65608909-65611633	-0.1493	0.1515	3.218e-12	0.000197589	-1599	intergenic	NA	205	AK4	chr1:65613232-65697828	mRNA	298	-1.27 (0.28)	-1.27 (0.39)
A_33_P3286349	19	55699077	rs2288527	55668819-55699095	0.4952	0.1515	3.248e-12	0.000197472	-21059	intergenic	NA	352909	C19orf51	chr19:55670031-55678018	mRNA	5	-5.26 (0.76)	-5.32 (0.77)
A_32_P144421	4	10440704	rs35565862	10437391-10477505	0.1682	0.1514	3.308e-12	0.000197355	800	downstream	NA	85460	ZNF518B	chr4:10441504-10459032	mRNA	298	-0.42 (0.33)	-0.40 (0.44)
A_24_P380679	7	111915940	rs79434691	111915940-111915940	0.5253	0.1513	3.326e-12	0.000197239	-204968	intergenic	NA	286006	C7orf53	chr7:112120908-112130943	mRNA	298	-0.16 (0.51)	-0.14 (0.64)
A_23_P371215	2	204820058	rs11571312	204817281-204825729	0.2961	0.1512	3.371e-12	0.000197122	0	intronic	NA	29851	ICOS	chr2:204801471-204826300	mRNA	298	0.23 (0.51)	0.24 (0.65)
A_24_P322635	20	44999028	rs3818608	44982997-45110832	-0.195	0.1512	3.398e-12	0.000197006	0	intronic	NA	63916	ELMO2	chr20:44994689-45035271	mRNA	298	1.36 (0.37)	1.37 (0.47)
A_33_P3231407	1	158909164	rs2325704	158909164-158909164	-0.2955	0.151	3.499e-12	0.000295334	0	intronic	NA	149628	PYHIN1	chr1:158901342-158946844	Others	298	0.57 (0.40)	0.55 (0.50)
A_24_P278460	11	13709799	rs77876081	13637660-13716530	-0.1583	0.151	3.524e-12	0.000295159	0	intronic	NA	84188	FAR1	chr11:13690206-13753893	mRNA	298	0.47 (0.34)	0.47 (0.41)
A_23_P45831	1	146499479	rs2355387	146499479-146499479	-0.127	0.1508	3.668e-12	0.000294985	-214812	intergenic	NA	9557	CHD1L	chr1:146714291-146767443	mRNA	298	0.21 (0.28)	0.22 (0.38)
A_33_P3421695	3	41261979	rs1798802	41230654-41261979	0.1277	0.1506	3.795e-12	0.000294811	0	intronic	NA	1499	CTNNB1	chr3:41240942-41281939	mRNA	298	-1.06 (0.25)	-1.04 (0.29)
A_33_P3233565	10	127482435	rs34569988	127475792-127509294	-0.1699	0.151	3.816e-12	0.000294638	0	intronic	NA	7390	UROS	chr10:127477147-127511837	mRNA	298	-1.22 (0.31)	-1.21 (0.40)
A_23_P131676	2	237446265	rs6431470	237446265-237446978	-0.2306	0.1509	3.877e-12	0.000294464	-32115	intergenic	NA	57007	CXCR7	chr2:237478380-237490997	mRNA	298	-0.38 (0.46)	-0.40 (0.58)
A_23_P120125	2	3628383	rs2071639	3625179-3629178	0.648	0.1504	3.912e-12	0.000294291	-14254	intergenic	NA	78989	COLEC11	chr2:3642637-3692048	mRNA	19	-4.76 (1.05)	-5.00 (0.89)
A_24_P81947	12	109144457	rs4964747	109036359-109180787	-0.1831	0.1504	3.92e-12	0.000294118	-19162	intergenic	NA	23603	CORO1C	chr12:109038885-109125295	mRNA	298	1.37 (0.32)	1.39 (0.40)
A_24_P693321	16	21605180	rs194545	21605180-21605180	-0.244	0.1504	3.921e-12	0.000293945	-159404	intergenic	NA	100190986	LOC100190986	chr16:21443324-21445776	Others	298	1.94 (0.42)	1.97 (0.58)
A_33_P3235568	1	19678347	rs7524423	19651385-19678347	-0.1538	0.1503	3.994e-12	0.000293772	0	intronic	NA	832	CAPZB	chr1:19665267-19812066	mRNA	298	3.01 (0.33)	2.98 (0.42)
A_33_P3762918	7	104651058	rs13230660	104625069-105043229	-0.1379	0.1502	4.026e-12	0.0002936	-19446	intergenic	NA	100216546	LOC100216546	chr7:104622194-104631612	Others	298	0.40 (0.33)	0.42 (0.40)
A_33_P3248354	9	137851043	rs11103600	137842500-137851043	0.4781	0.1502	4.07e-12	0.000293427	-116046	intergenic	NA	10439	OLFM1	chr9:137967089-138013030	mRNA	124	-3.46 (0.92)	-3.41 (1.26)
A_33_P3254121	6	167411008	rs400837	167371110-167411008	-0.2385	0.1501	4.165e-12	0.000293255	-40931	intergenic	NA	8635	RNASET2	chr6:167343004-167370077	Others	298	2.08 (0.72)	1.96 (0.83)
A_33_P3250398	20	57570238	rs448943	57547945-57589174	-0.2069	0.1498	4.336e-12	0.000293083	4	downstream	NA	1522	CTSZ	chr20:57570242-57582309	Others	298	-0.75 (0.35)	-0.75 (0.49)
A_23_P143127	2	42333345	rs4953236	42324419-42333345	-0.1117	0.1496	4.499e-12	0.000292912	-63145	intergenic	NA	27436	EML4	chr2:42396490-42559688	mRNA	298	4.02 (0.29)	4.06 (0.35)
A_24_P380348	6	71498986	rs6927575	71424364-71507158	0.115	0.1496	4.551e-12	0.00029274	0	intronic	NA	60682	SMAP1	chr6:71377479-71571718	mRNA	298	0.03 (0.29)	0.03 (0.35)
A_23_P201047	1	155197462	rs2990245	155138450-155197462	-0.1577	0.1496	4.554e-12	0.000292569	-19772	intergenic	NA	7059	THBS3	chr1:155165379-155177690	mRNA	298	-0.16 (0.29)	-0.18 (0.40)
A_23_P130113	17	7015711	rs552653	7015711-7015711	0.2989	0.1495	4.578e-12	0.000292398	0	intronic	NA	433	ASGR2	chr17:7004641-7018130	mRNA	298	0.85 (0.50)	0.83 (0.67)
A_23_P157607	8	19712564	rs6998248	19712564-19712564	0.07794	0.1495	4.583e-12	0.000292227	2975	intergenic	NA	55174	INTS10	chr8:19674918-19709589	mRNA	298	2.62 (0.28)	2.59 (0.36)
A_24_P241183	12	9860697	rs7974396	9822952-9888396	0.1831	0.1494	4.659e-12	0.000292056	8546	intergenic	NA	29121	CLEC2D	chr12:9822308-9852151	mRNA	298	1.21 (0.38)	1.24 (0.44)
A_23_P380990	2	71053852	rs7561215	71049495-71053852	0.4242	0.1493	4.73e-12	0.000291886	-6120	intergenic	NA	165530	CLEC4F	chr2:71035775-71047732	mRNA	7	-4.63 (0.79)	-4.70 (0.99)
A_33_P3294533	16	23856539	rs9923441	23848762-23856804	-0.1148	0.1493	4.73e-12	0.000291886	0	intronic	NA	5579	PRKCB	chr16:23847300-24231932	mRNA	298	3.14 (0.29)	3.14 (0.39)
A_33_P3319022	12	10282736	rs11053623	10282736-10282736	0.4709	0.1492	4.847e-12	0.000291545	64171	intergenic	NA	283420	CLEC9A	chr12:10183276-10218565	mRNA	187	-2.99 (0.80)	-2.93 (0.96)
A_23_P203665	11	76732746	rs591043	76567459-76740471	0.3465	0.1506	4.852e-12	0.000291375	0	UTR3	NA	55331	ACER3	chr11:76571917-76734850	mRNA	136	-3.22 (0.62)	-3.18 (0.66)
A_33_P3340342	16	66641739	rs165206	66585338-66694843	0.1829	0.1501	4.917e-12	0.000291206	0	intronic	NA	123920	CMTM3	chr16:66637935-66647795	mRNA	298	2.85 (0.30)	2.86 (0.38)
A_24_P73669	16	12067268	rs58398910	12044758-12067268	-0.3906	0.1494	5.068e-12	0.000291036	-56749	intergenic	NA	2935	GSPT1	chr16:11961985-12010519	mRNA	298	1.66 (0.65)	1.70 (0.89)
A_32_P128391	1	37944506	rs11264060	37944506-37944506	0.2296	0.1489	5.121e-12	0.000290867	-4462	intergenic	NA	728431	LOC728431	chr1:37920480-37940044	Others	231	-2.47 (0.55)	-2.46 (0.70)
A_23_P32454	8	134108718	rs2739180	134105321-134125682	-0.1636	0.1488	5.194e-12	0.000290698	0	geneUnmatch	NA	7038	TG	chr8:133879205-134147143	mRNA	291	-2.45 (0.35)	-2.44 (0.41)
A_32_P111306	21	30580405	rs2832257	30505340-30582732	0.6623	0.1487	5.254e-12	0.000290529	0	ncRNA_intronic	NA	193629	LINC00189	chr21:30565801-30660526	Others	134	-3.31 (1.19)	-3.25 (1.69)
A_19_P00812247	14	92330790	rs10142528	92251587-92332816	0.2625	0.1487	5.339e-12	0.00029036	93718	intergenic	NA	NA		chr14:92220122-92237072	lincRNA	298	-0.77 (0.39)	-0.77 (0.54)
A_33_P3335366	4	140640703	rs61747885	140635077-140648875	-0.3281	0.1483	5.643e-12	0.000290192	0	exonic	nonsynonymous SNV	55534	MAML3	chr4:140637545-141075233	mRNA	297	-1.50 (0.44)	-1.47 (0.60)
A_33_P3287078	20	23356147	rs201067848	23320137-23406380	-0.2951	0.1483	5.707e-12	0.000290023	2464	intergenic	NA	64412	GZF1	chr20:23345021-23353683	mRNA	234	-2.59 (0.55)	-2.56 (0.59)
A_33_P3369079	22	51024837	rs131748	51024837-51028255	0.195	0.1483	5.727e-12	0.000289855	2481	intergenic	NA	100144603	LOC100144603	chr22:51021455-51022356	Others	294	-1.72 (0.36)	-1.70 (0.47)
A_19_P00810012	4	8370870	rs735441	8368039-8370870	0.1884	0.1482	5.737e-12	0.000289687	-13261	intergenic	NA	NA		chr4:8357101-8357609	lincRNA	296	-1.39 (0.33)	-1.37 (0.44)
A_33_P3887888	7	564083	rs9801236	563698-564438	-0.6397	0.1482	5.77e-12	0.000289519	0	ncRNA_intronic	NA	441307	FLJ44511	chr7:560028-564869	Others	217	-2.87 (0.77)	-2.82 (0.94)
A_24_P121846	19	58951811	rs9304814	58951123-58978517	-0.2953	0.1481	5.913e-12	0.000289352	-222	upstream	NA	7691	ZNF132	chr19:58944181-58951589	mRNA	154	-3.11 (0.55)	-3.06 (0.71)
A_24_P195669	17	73587347	rs11656113	73587347-73587347	0.1601	0.1481	5.94e-12	0.000289184	0	ncRNA_intronic	NA	80022	MYO15B	chr17:73584139-73622929	Others	298	0.02 (0.29)	-0.00 (0.38)
A_23_P122937	7	36894640	rs73689647	36835769-36950719	0.3021	0.148	5.967e-12	0.000289017	0	UTR3	NA	9844	ELMO1	chr7:36892511-37488895	mRNA	298	0.19 (0.32)	0.20 (0.39)
A_33_P3263417	7	130641067	rs205772	130635617-130643855	0.1367	0.148	5.999e-12	0.00028885	0	ncRNA_intronic	NA	378805	FLJ43663	chr7:130628919-130793562	Others	298	0.69 (0.29)	0.69 (0.35)
A_33_P3392537	16	66583618	rs13331952	66583618-66645348	0.2714	0.1485	5.999e-12	0.00028885	0	UTR5	NA	7084	TK2	chr16:66541906-66584315	mRNA	290	-1.54 (0.54)	-1.49 (0.65)
A_23_P312344	12	114256137	rs7970186	114256137-114272549	-0.1748	0.148	6.019e-12	0.000288517	0	intronic	NA	9904	RBM19	chr12:114254543-114404176	mRNA	297	-1.37 (0.30)	-1.36 (0.35)
A_19_P00316326	3	185030103	rs7631503	185001311-185036664	-0.2015	0.148	6.044e-12	0.000288351	0	intronic	NA	NA	MAP3K13	chr3:185000729-185206882	mRNA	298	-0.81 (0.35)	-0.81 (0.45)
A_23_P14340	14	35748036	rs10137019	35740941-35761084	0.2988	0.1479	6.118e-12	0.000288184	4765	intergenic	NA	9692	KIAA0391	chr14:35591776-35743271	mRNA	298	-0.58 (0.31)	-0.57 (0.35)
A_33_P3406706	3	38504846	rs2268756	38494859-38515826	0.1677	0.1479	6.147e-12	0.000288018	-32917	intergenic	NA	9941	EXOG	chr3:38537763-38567796	mRNA	298	-0.28 (0.32)	-0.29 (0.37)
A_33_P3219939	10	17208638	rs10795453	17208638-17208638	-0.4808	0.1478	6.176e-12	0.000287853	-36822	intergenic	NA	8029	CUBN	chr10:16865965-17171816	mRNA	110	-3.82 (0.82)	-3.79 (1.07)
A_23_P388433	4	120296800	rs6832410	120081606-120563053	0.1261	0.1479	6.596e-12	0.000287687	-71200	intergenic	NA	401152	C4orf3	chr4:120217574-120225600	mRNA	298	3.26 (0.29)	3.23 (0.37)
A_33_P3214466	15	90295006	rs2278872	90294747-90295198	0.5228	0.1474	6.679e-12	0.000287522	-466	upstream	NA	55897	MESP1	chr15:90293098-90294540	mRNA	14	-4.58 (0.70)	-4.65 (1.01)
A_23_P95736	19	21753089	rs67876192	21753089-21779399	-0.1577	0.1474	6.682e-12	0.000287356	32010	intergenic	NA	353088	ZNF429	chr19:21688437-21721079	mRNA	298	3.17 (0.36)	3.18 (0.45)
A_33_P3344423	6	31556709	rs986475	31543827-31556709	-0.3293	0.1473	6.731e-12	0.000287191	0	UTR3	NA	259197	NCR3	chr6:31556660-31560762	mRNA	298	-0.91 (0.48)	-0.93 (0.64)
A_23_P19226	6	116794528	rs9400918	116768917-116817453	-0.1735	0.1475	7.136e-12	0.000287026	35086	intergenic	NA	29940	DSE	chr6:116601283-116759442	mRNA	298	2.21 (0.32)	2.22 (0.38)
A_19_P00317389	10	6215091	rs658386	6215091-6215091	-0.1831	0.1474	7.171e-12	0.000286862	305	downstream	NA	NA		chr10:6213734-6214786	lincRNA	298	0.32 (0.27)	0.33 (0.32)
A_23_P74359	1	201475727	rs2038972	201475727-201475727	-0.1687	0.1468	7.384e-12	0.000286697	0	intronic	NA	1465	CSRP1	chr1:201452658-201476387	mRNA	298	0.28 (0.33)	0.33 (0.40)
A_23_P110961	6	166667861	rs4709109	166661518-166674122	0.09834	0.1467	7.555e-12	0.000382044	110546	intergenic	NA	51660	BRP44L	chr6:166778407-166796486	mRNA	298	1.94 (0.29)	1.96 (0.36)
A_23_P54991	17	56159562	rs9912779	56147344-56159562	-0.1586	0.1465	7.8e-12	0.000381825	-1218	intergenic	NA	140735	DYNLL2	chr17:56160780-56167618	mRNA	298	1.58 (0.22)	1.58 (0.29)
A_33_P3210203	16	89884822	rs2376879	89884822-89884822	-0.6261	0.1469	7.847e-12	0.000381607	-10085	intergenic	NA	84501	SPIRE2	chr16:89894907-89937727	mRNA	114	-3.57 (0.74)	-3.53 (0.93)
A_19_P00317878	20	61407407	rs11700217	61407407-61407407	0.6736	0.1464	7.976e-12	0.000381388	0	geneUnmatch	NA	NA	LOC100652730	chr20:61405473-61408273	Others	22	-4.48 (0.88)	-4.59 (1.17)
A_33_P3210492	11	47663049	rs10838738	47428565-47863119	-0.379	0.1464	8.019e-12	0.00038117	-47088	intergenic	NA	114900	C1QTNF4	chr11:47611216-47615961	mRNA	6	-5.03 (0.70)	-5.09 (0.92)
A_23_P320717	16	70634687	rs74024405	70330675-70645244	-0.1647	0.1459	8.739e-12	0.000380952	-77230	intergenic	NA	25839	COG4	chr16:70514472-70557457	mRNA	298	-1.36 (0.31)	-1.34 (0.38)
A_23_P108501	2	222393635	rs4613266	222389768-222407398	0.2521	0.1458	8.781e-12	0.000380735	0	intronic	NA	2043	EPHA4	chr2:222282747-222437010	mRNA	298	-0.56 (0.46)	-0.55 (0.56)
A_23_P105571	12	102089318	rs2695284	102081576-102091017	0.2804	0.1457	8.931e-12	0.000380518	-2099	intergenic	NA	56994	CHPT1	chr12:102091417-102122846	mRNA	298	0.79 (0.55)	0.73 (0.69)
A_33_P3225882	11	202835	rs79902640	202748-216056	0.2304	0.1461	9.034e-12	0.0003803	89	downstream	NA	51272	BET1L	chr11:202924-207422	mRNA	298	-1.38 (0.29)	-1.38 (0.35)
A_33_P3266396	1	1258246	rs3845293	1239339-1305561	0.1946	0.146	9.31e-12	0.000380084	-1897	intergenic	NA	80772	GLTPD1	chr1:1260143-1264276	mRNA	298	2.72 (0.29)	2.72 (0.37)
A_23_P6293	21	43824123	rs2277799	43818656-43845294	0.1785	0.1464	9.386e-12	0.000379867	0	exonic	synonymous SNV	53347	UBASH3A	chr21:43824019-43867774	mRNA	298	0.26 (0.42)	0.26 (0.54)
A_23_P12526	1	223979244	rs1153937	223958547-224030498	0.1381	0.1454	9.453e-12	0.000379651	0	intronic	NA	7159	TP53BP2	chr1:223967595-224033674	mRNA	297	-0.60 (0.34)	-0.59 (0.45)
A_33_P3251492	8	144093928	rs4270939	144093864-144095668	-0.4412	0.1454	9.508e-12	0.000379435	0	ncRNA_intronic	NA	100133669	LOC100133669	chr8:144063448-144099807	Others	17	-4.92 (0.78)	-5.11 (0.96)
A_24_P173124	17	17128513	rs7222600	17124815-17185102	-0.2982	0.1452	9.752e-12	0.000379219	0	intronic	NA	201163	FLCN	chr17:17115526-17140502	mRNA	284	-2.18 (0.50)	-2.20 (0.57)
A_23_P69720	4	122603886	rs78661950	122580875-122625935	0.2376	0.1452	9.753e-12	0.000379003	0	intronic	NA	308	ANXA5	chr4:122589152-122618147	mRNA	298	3.63 (0.31)	3.62 (0.39)
A_24_P193093	12	10559185	rs74643554	10559185-10559185	-0.5076	0.1452	9.799e-12	0.000378788	-16532	intergenic	NA	22914	KLRK1	chr12:10524952-10542653	mRNA	297	-0.74 (0.62)	-0.69 (0.77)
A_19_P00802679	10	33190567	rs2153875	33190567-33190567	-0.2306	0.1452	9.803e-12	0.000378573	327075	intergenic	NA	NA	CCDC7	chr10:32735041-32863492	mRNA	263	-2.52 (0.42)	-2.51 (0.55)
A_33_P3506553	21	19171547	rs2824496	19163707-19192348	-0.3303	0.1451	9.988e-12	0.000378358	-6721	intergenic	NA	246312	C21orf91-OT1	chr21:19149721-19164826	Others	8	-5.21 (0.62)	-5.27 (0.60)
A_23_P155123	22	42680800	rs86669	42574830-42683997	-0.2244	0.145	1.017e-11	0.000378143	-153917	intergenic	NA	1565	CYP2D6	chr22:42522501-42526883	mRNA	286	-2.03 (0.44)	-2.00 (0.52)
A_23_P20732	9	135564734	rs462791	135539793-135581102	0.1193	0.1449	1.028e-11	0.000377929	0	UTR3	NA	9329	GTF3C4	chr9:135545728-135565471	mRNA	298	-0.98 (0.26)	-0.96 (0.35)
A_24_P12539	7	32908135	rs1045530	32907344-32930597	-0.1373	0.1449	1.037e-11	0.000377715	0	UTR3	NA	25948	KBTBD2	chr7:32907778-32931468	mRNA	298	-0.21 (0.32)	-0.18 (0.45)
A_23_P416305	11	8720615	rs2270958	8706628-8720615	0.3822	0.1449	1.037e-11	0.000377715	9196	intergenic	NA	6157	RPL27A	chr11:8703995-8711419	mRNA	4	-5.00 (0.71)	-5.06 (0.86)
A_33_P3233906	2	238801297	rs7578855	238799206-238801297	0.3833	0.1453	1.05e-11	0.000377287	0	intronic	NA	10267	RAMP1	chr2:238768187-238820756	mRNA	248	-2.27 (0.67)	-2.21 (0.87)
A_24_P934563	11	47583121	rs12798346	47428565-47863119	-0.1286	0.1448	1.052e-11	0.000377074	55737	intergenic	NA	23788	MTCH2	chr11:47638858-47664206	mRNA	298	-0.98 (0.28)	-0.96 (0.31)
A_19_P00812208	10	6227382	rs680951	6227382-6229689	0.3593	0.146	1.082e-11	0.000376861	0	geneUnmatch	NA	NA		chr10:6188319-6238094	lincRNA	202	-3.04 (0.71)	-2.98 (0.77)
A_23_P145965	7	65750164	rs10261398	65720884-65846275	0.3425	0.1446	1.089e-11	0.000376648	0	intronic	NA	8460	TPST1	chr7:65670259-65825438	mRNA	297	-0.57 (0.66)	-0.59 (0.89)
A_23_P91001	2	190521054	rs7568449	190521054-190694175	-0.1645	0.1445	1.105e-11	0.000376435	-5071	intergenic	NA	54529	ASNSD1	chr2:190526125-190535557	mRNA	298	1.43 (0.39)	1.44 (0.47)
A_19_P00802885	12	132568660	rs7297253	132552494-132626425	-0.2001	0.1454	1.12e-11	0.000376223	-35712	intergenic	NA	NA		chr12:132604372-132617672	lincRNA	298	-0.65 (0.38)	-0.63 (0.43)
A_24_P625382	12	10841665	rs1088231	10840793-10888611	-0.2847	0.1444	1.127e-11	0.000376011	10011	intergenic	NA	8531	CSDA	chr12:10851676-10875953	mRNA	298	4.62 (0.66)	4.63 (0.81)
A_23_P29096	21	44158405	rs2839581	44157187-44158405	0.5577	0.1443	1.15e-11	0.000375799	0	intronic	NA	5152	PDE9A	chr21:44073862-44195619	mRNA	175	-3.34 (0.79)	-3.32 (1.00)
A_24_P73075	11	113195611	rs869549	113160199-113195611	-0.2978	0.1441	1.19e-11	0.000375587	0	intronic	NA	54970	TTC12	chr11:113185251-113237114	mRNA	173	-3.00 (0.57)	-2.93 (0.69)
A_24_P347378	13	31316940	rs9551960	31316940-31316940	0.2622	0.1445	1.201e-11	0.000375375	0	intronic	NA	241	ALOX5AP	chr13:31287615-31338565	mRNA	298	4.05 (0.47)	4.04 (0.63)
A_33_P3332492	10	127855523	rs898325	127855523-127855523	0.3845	0.1441	1.204e-11	0.000375164	157362	intergenic	NA	92565	FANK1	chr10:127585108-127698161	mRNA	14	-4.92 (0.65)	-5.05 (0.93)
A_19_P00326613	11	107250851	rs9787772	107149097-107289214	-0.3816	0.144	1.205e-11	0.000374953	-64536	intergenic	NA	NA		chr11:107175165-107186315	lincRNA	99	-3.79 (0.70)	-3.71 (0.78)
A_33_P3240647	21	45764397	rs2838551	45764397-45764397	0.1087	0.1444	1.234e-11	0.000374742	-5112	intergenic	NA	755	C21orf2	chr21:45748827-45759285	mRNA	298	0.89 (0.23)	0.89 (0.30)
A_23_P58466	5	70679626	rs13168712	70679626-70679626	-0.2281	0.1437	1.284e-11	0.000374532	430787	intergenic	NA	6606	SMN1	chr5:70220768-70248839	mRNA	298	1.55 (0.42)	1.60 (0.55)
A_24_P185036	16	71135981	rs78544973	71135981-71298851	0.2185	0.1436	1.292e-11	0.000374322	180222	intergenic	NA	55783	FTSJD1	chr16:71316203-71323509	mRNA	298	-0.48 (0.42)	-0.49 (0.55)
A_23_P105833	13	103491392	rs2281885	103461920-103491392	0.1695	0.1436	1.295e-11	0.000374111	0	geneUnmatch	NA	54841	BIVM	chr13:103451399-103493888	mRNA	283	-2.33 (0.39)	-2.30 (0.45)
A_19_P00803561	10	29785454	rs12414470	29698541-29789094	-0.1797	0.1436	1.303e-11	0.000373902	51535	intergenic	NA	NA		chr10:29699919-29733919	lincRNA	298	-0.43 (0.32)	-0.43 (0.39)
A_24_P102053	5	68761434	rs4416559	68761434-68761434	-0.4913	0.1436	1.306e-11	0.000373692	-26685	intergenic	NA	100506658	OCLN	chr5:68788119-68853931	mRNA	25	-4.53 (0.97)	-4.66 (1.48)
A_23_P53137	11	5271671	rs2855039	5271671-5271671	1.007	0.1436	1.315e-11	0.000373483	-584	upstream	NA	3047	HBG1	chr11:5269502-5271087	mRNA	298	8.06 (1.36)	8.19 (1.86)
A_24_P295590	10	45459102	rs10900147	45454417-45459102	0.2218	0.1435	1.331e-11	0.000373274	0	intronic	NA	83937	RASSF4	chr10:45455219-45490172	mRNA	298	1.37 (0.40)	1.36 (0.55)
A_23_P139654	12	10602077	rs2734440	10602077-10604945	0.4763	0.1434	1.346e-11	0.000373065	0	intronic	NA	3821	KLRC1	chr12:10598627-10607215	mRNA	293	-1.30 (0.88)	-1.28 (1.22)
A_32_P98975	15	40826110	rs2959536	40811858-40949526	0.1516	0.1432	1.401e-11	0.000372856	19188	intergenic	NA	90416	C15orf57	chr15:40845298-40857252	mRNA	298	-0.29 (0.35)	-0.28 (0.38)
A_32_P230547	1	62920388	rs624660	62901807-63122859	-0.2387	0.1436	1.423e-11	0.000372648	9	downstream	NA	85440	DOCK7	chr1:62920397-63153969	mRNA	248	-2.68 (0.40)	-2.64 (0.49)
A_19_P00322616	3	195530661	rs3096339	195477791-195536040	-0.2526	0.1431	1.43e-11	0.000372439	111481	intergenic	NA	NA		chr3:195418384-195419180	lincRNA	298	2.59 (0.47)	2.61 (0.64)
A_24_P329487	8	127513350	rs12548156	127504653-127513350	-0.4113	0.1429	1.476e-11	0.000372232	51333	intergenic	NA	157638	FAM84B	chr8:127564683-127570711	mRNA	191	-2.80 (0.74)	-2.73 (0.85)
A_23_P88865	16	66641739	rs165206	66585338-66694843	0.1627	0.1438	1.484e-11	0.000372024	0	intronic	NA	123920	CMTM3	chr16:66637935-66647795	mRNA	298	5.48 (0.25)	5.49 (0.33)
A_19_P00322208	16	72395453	rs1080536	72395453-72747102	-0.408	0.1431	1.55e-11	0.000371816	161739	intergenic	NA	NA		chr16:72557192-72698869	lincRNA	129	-3.34 (0.53)	-3.31 (0.60)
A_33_P3354464	15	74226470	rs28603291	74224631-74240354	-0.3171	0.1425	1.569e-11	0.000371609	0	intronic	NA	4016	LOXL1	chr15:74218789-74244478	mRNA	169	-3.35 (0.51)	-3.33 (0.58)
A_33_P3346132	10	70324814	rs7922602	70272479-70324814	0.2944	0.1425	1.584e-11	0.000371402	-157763	intergenic	NA	55680	RUFY2	chr10:70103275-70167051	mRNA	285	-2.21 (0.44)	-2.23 (0.51)
A_23_P369983	19	38896244	rs3745962	38858062-38899999	0.1342	0.1424	1.6e-11	0.000371195	0	exonic	nonsynonymous SNV	147965	FAM98C	chr19:38893775-38899728	mRNA	298	1.25 (0.27)	1.25 (0.37)
A_23_P161719	11	107137603	rs10789590	107137603-107140077	0.1594	0.1423	1.639e-11	0.000370989	59468	intergenic	NA	143884	CWF19L2	chr11:107197071-107328572	mRNA	297	-1.41 (0.40)	-1.42 (0.44)
A_23_P351837	11	75124132	rs571632	75110952-75144186	-0.2765	0.143	1.698e-11	0.000370782	9306	intergenic	NA	283212	KLHL35	chr11:75133438-75141674	mRNA	241	-2.62 (0.51)	-2.61 (0.60)
A_33_P3401342	14	96136775	rs2296310	96136775-96136794	-0.5325	0.1421	1.699e-11	0.000370576	0	ncRNA_intronic	NA	27004	TCL6	chr14:96117515-96139789	Others	20	-4.67 (0.84)	-4.82 (1.06)
A_19_P00807728	8	23349637	rs17089296	23349637-23356909	-0.2795	0.142	1.719e-11	0.000462963	0	geneUnmatch	NA	NA		chr8:23345555-23377430	lincRNA	290	-2.19 (0.62)	-2.22 (0.78)
A_23_P161563	11	87881236	rs302662	87865942-87901236	0.4628	0.1419	1.756e-11	0.000462706	0	intronic	NA	23682	RAB38	chr11:87846415-87908635	mRNA	48	-4.45 (0.78)	-4.43 (1.27)
A_19_P00320722	15	40330629	rs8041057	40328973-40330629	0.3263	0.1418	1.78e-11	0.000462449	-883	upstream	NA	NA	LOC100131089	chr15:40331512-40359710	Others	53	-4.34 (0.73)	-4.34 (1.18)
A_23_P71591	9	95240173	rs7868013	94973446-95403674	-0.1288	0.1416	1.843e-11	0.000462193	-152297	intergenic	NA	55035	NOL8	chr9:95059640-95087876	mRNA	298	1.82 (0.34)	1.81 (0.43)
A_23_P502224	22	43041929	rs8190393	43031657-43052604	0.1214	0.1416	1.843e-11	0.000462193	0	intronic	NA	1727	CYB5R3	chr22:43013846-43045405	mRNA	298	6.19 (0.24)	6.19 (0.34)
A_19_P00324286	3	185030103	rs7631503	185001311-185036664	-0.2284	0.1416	1.862e-11	0.000461681	19236	intergenic	NA	NA	MAP3K13	chr3:185000729-185010867	Others	296	-1.85 (0.38)	-1.83 (0.43)
A_19_P00326615	4	11426375	rs764111	11421945-11426375	0.3439	0.142	1.877e-11	0.000461425	-5077	intergenic	NA	NA		chr4:11431452-11452602	lincRNA	298	0.00 (0.68)	0.09 (0.86)
A_24_P641130	6	31729359	rs707938	31601022-31820643	-0.181	0.1413	1.938e-11	0.00046117	123805	intergenic	NA	7916	PRRC2A	chr6:31588450-31605554	mRNA	298	-1.00 (0.41)	-0.98 (0.53)
A_33_P3223082	2	75874390	rs2286239	75864616-75942725	0.2125	0.1421	1.971e-11	0.000460914	0	intronic	NA	9801	MRPL19	chr2:75873909-75889334	mRNA	296	-1.51 (0.33)	-1.50 (0.38)
A_33_P3304527	20	47850182	rs238148	47831904-47919887	0.1926	0.1412	1.997e-11	0.00046066	12255	intergenic	NA	57169	ZNFX1	chr20:47862437-47894756	mRNA	297	-1.57 (0.41)	-1.56 (0.54)
A_19_P00321473	6	30309508	rs2074474	30226811-30316739	0.08214	0.1411	2.008e-11	0.000460405	-14581	intergenic	NA	NA	HCG18	chr6:30255174-30294927	Others	298	2.20 (0.22)	2.19 (0.29)
A_33_P3392087	4	939087	rs6599388	939087-939087	-0.09854	0.1407	2.176e-11	0.000460151	-41698	intergenic	NA	3425	IDUA	chr4:980785-998317	mRNA	298	0.49 (0.20)	0.49 (0.25)
A_23_P88209	14	31069204	rs448175	31029185-31172253	0.1042	0.1406	2.191e-11	0.000459897	-22317	intergenic	NA	23256	SCFD1	chr14:31091521-31205018	mRNA	298	1.79 (0.27)	1.80 (0.35)
A_19_P00801897	20	58672765	rs6100709	58667998-58707134	0.4823	0.1406	2.22e-11	0.000459643	0	geneUnmatch	NA	NA	LOC729296	chr20:58662989-58676427	Others	20	-4.37 (0.75)	-4.39 (1.07)
A_33_P3295108	15	42545037	rs73409577	42492689-42681057	0.34	0.1403	2.326e-11	0.00045939	-21329	intergenic	NA	2595	GANC	chr15:42566366-42645864	mRNA	297	-0.81 (0.33)	-0.79 (0.41)
A_33_P3263193	12	2981902	rs7294943	2978254-2997397	0.1671	0.1402	2.36e-11	0.000459137	-4463	intergenic	NA	83695	C12orf32	chr12:2986365-2998626	Others	298	-0.33 (0.37)	-0.32 (0.48)
A_23_P56590	2	68261015	rs10439493	68258447-68262703	0.1665	0.1402	2.362e-11	0.000458884	8317	intergenic	NA	10438	C1D	chr2:68269332-68290159	mRNA	298	-0.63 (0.32)	-0.65 (0.41)
A_24_P253251	13	30229099	rs9506215	30186958-30229665	-0.161	0.1402	2.384e-11	0.000458631	-59274	intergenic	NA	6541	SLC7A1	chr13:30083551-30169825	mRNA	297	-1.57 (0.35)	-1.56 (0.45)
A_24_P148717	3	46298561	rs13326331	46298561-46353556	-0.2952	0.1401	2.409e-11	0.000458379	-48729	intergenic	NA	1230	CCR1	chr3:46243200-46249832	mRNA	298	3.58 (0.57)	3.56 (0.74)
A_23_P401098	18	21620065	rs4239439	21619931-21620065	-0.1233	0.1401	2.414e-11	0.000458127	0	intronic	NA	125488	TTC39C	chr18:21572737-21715574	mRNA	298	0.05 (0.27)	0.07 (0.36)
A_23_P135271	9	33112623	rs16918999	33109822-33115556	0.1788	0.1405	2.43e-11	0.000457875	0	UTR3	NA	2683	B4GALT1	chr9:33110639-33167356	mRNA	298	0.13 (0.24)	0.12 (0.30)
A_33_P3292679	14	35009633	rs4368076	34988067-35095945	0.1496	0.14	2.436e-11	0.000457624	20985	intergenic	NA	58533	SNX6	chr14:35030618-35099366	mRNA	298	1.14 (0.34)	1.14 (0.46)
A_33_P3368358	6	11207687	rs3798740	11198678-11213468	0.2358	0.14	2.462e-11	0.000457373	0	intronic	NA	4739	NEDD9	chr6:11183531-11382581	mRNA	295	-2.34 (0.37)	-2.34 (0.43)
A_33_P3285824	4	120296800	rs6832410	120081606-120563053	0.159	0.1403	2.511e-11	0.000457122	-71200	intergenic	NA	401152	C4orf3	chr4:120217574-120225600	mRNA	298	4.36 (0.32)	4.33 (0.38)
A_23_P68529	20	3193978	rs8362	3189043-3199769	-0.08625	0.1398	2.546e-11	0.000456871	0	exonic	synonymous SNV	3704	ITPA	chr20:3190056-3204506	mRNA	298	2.25 (0.24)	2.26 (0.32)
A_33_P3279798	14	50802840	rs7148292	50727194-50806676	0.1299	0.1397	2.604e-11	0.000456621	9880	intergenic	NA	27109	ATP5S	chr14:50779047-50792960	mRNA	298	-0.46 (0.30)	-0.46 (0.35)
A_23_P8119	6	33400289	rs58922452	33043526-33551771	-0.5447	0.1396	2.613e-11	0.000456371	-22067	intergenic	NA	221504	ZBTB9	chr6:33422356-33425321	mRNA	175	-3.08 (0.67)	-3.01 (0.59)
A_33_P3363355	19	10399375	rs281438	10397238-10399375	0.4501	0.1396	2.628e-11	0.000456121	177	downstream	NA	3386	ICAM4	chr19:10397650-10399198	mRNA	298	1.08 (0.51)	1.10 (0.68)
A_23_P85640	1	38367404	rs28469609	38272660-38367404	-0.1867	0.1395	2.682e-11	0.000455872	0	intronic	NA	3633	INPP5B	chr1:38326369-38412729	mRNA	272	-2.43 (0.37)	-2.40 (0.37)
A_23_P254254	17	78182642	rs4889838	78182418-78185642	-0.1449	0.1395	2.69e-11	0.000455622	437	downstream	NA	6448	SGSH	chr17:78183079-78194199	mRNA	298	1.86 (0.32)	1.87 (0.44)
A_33_P3416321	6	74325403	rs485802	74309401-74371936	0.1164	0.1395	2.691e-11	0.000455373	0	intronic	NA	26503	SLC17A5	chr6:74303102-74363737	mRNA	298	0.92 (0.25)	0.91 (0.29)
A_19_P00807193	22	35822420	rs133436	35804752-35822420	-0.2407	0.1395	2.698e-11	0.000455125	-13655	intergenic	NA	NA		chr22:35836075-35843450	lincRNA	260	-2.70 (0.37)	-2.66 (0.44)
A_23_P155857	4	123826780	rs11737764	123783105-123949556	-0.3654	0.1393	2.785e-11	0.000454876	0	intronic	NA	11162	NUDT6	chr4:123813799-123844123	mRNA	237	-2.96 (0.45)	-2.94 (0.53)
A_33_P3367332	1	2506229	rs55658746	2506229-2506229	0.1399	0.1397	2.788e-11	0.000454628	-11670	intergenic	NA	127281	C1orf93	chr1:2517899-2522908	mRNA	298	1.63 (0.30)	1.64 (0.38)
A_23_P403335	11	108475820	rs2846419	108441597-108475820	-0.2417	0.1393	2.789e-11	0.00045438	-11446	intergenic	NA	23086	EXPH5	chr11:108376158-108464374	mRNA	258	-2.36 (0.50)	-2.34 (0.63)
A_24_P85158	11	224393	rs1023430	224393-224393	0.1255	0.1392	2.808e-11	0.000454133	0	intronic	NA	23410	SIRT3	chr11:215030-236362	mRNA	298	0.34 (0.28)	0.38 (0.39)
A_33_P3271350	9	111663630	rs2275631	111631003-111822508	-0.3233	0.1392	2.82e-11	0.000453885	0	intronic	NA	8518	IKBKAP	chr9:111629800-111696608	mRNA	240	-2.88 (0.47)	-2.82 (0.56)
A_23_P62901	1	203256800	rs4971226	203254197-203256800	-0.1133	0.1392	2.827e-11	0.000453638	-17864	intergenic	NA	7832	BTG2	chr1:203274664-203278730	mRNA	298	4.04 (0.28)	4.03 (0.37)
A_23_P134295	7	2258899	rs1639916	2220053-2268970	0.1354	0.139	2.938e-11	0.00054407	-22958	intergenic	NA	4521	NUDT1	chr7:2281857-2290780	mRNA	298	2.29 (0.26)	2.26 (0.34)
A_33_P3332066	10	126425866	rs2629541	126399159-126545350	0.163	0.139	2.94e-11	0.000543774	21540	intergenic	NA	399818	METTL10	chr10:126447406-126480439	mRNA	279	-2.16 (0.41)	-2.11 (0.53)
A_23_P20606	9	107512431	rs1858555	107506490-107512888	-0.2173	0.139	2.949e-11	0.000543478	0	intronic	NA	25934	NIPSNAP3A	chr9:107509969-107522403	mRNA	298	-0.86 (0.48)	-0.84 (0.62)
A_23_P17103	2	99614396	rs1054042	99558970-99799633	-0.4001	0.139	3.133e-11	0.000542888	0	UTR3	NA	80705	TSGA10	chr2:99613724-99771187	mRNA	17	-4.39 (0.75)	-4.40 (1.07)
A_24_P175612	10	104487382	rs2902548	104487382-104487382	0.2818	0.1384	3.231e-11	0.000542594	0	intronic	NA	118980	SFXN2	chr10:104474298-104498946	mRNA	143	-3.16 (0.64)	-3.09 (0.78)
A_33_P3356935	11	111204938	rs12574149	111197776-111214947	0.2523	0.1384	3.231e-11	0.000542594	-34399	intergenic	NA	399948	C11orf92	chr11:111164114-111170539	Others	0	-5.16 (0.56)	-5.18 (0.72)
A_33_P3232047	6	10731218	rs7113	10729020-10743972	-0.1453	0.1383	3.319e-11	0.000542005	-16777	intergenic	NA	81853	TMEM14B	chr6:10747995-10757214	mRNA	298	2.38 (0.31)	2.36 (0.38)
A_23_P17490	20	5082993	rs6053112	5044308-5082993	-0.1137	0.1382	3.348e-11	0.000541712	0	geneUnmatch	NA	29058	C20orf30	chr20:5080484-5093733	mRNA	298	1.63 (0.26)	1.67 (0.35)
A_33_P3301351	2	238683166	rs2279644	238661266-238683166	-0.3693	0.1382	3.386e-11	0.000541419	-24222	intergenic	NA	375316	RBM44	chr2:238707388-238751451	mRNA	193	-2.78 (0.75)	-2.74 (0.94)
A_23_P16992	2	158961873	rs4664241	158961873-158961873	-0.5118	0.138	3.46e-11	0.000541126	-351603	intergenic	NA	8502	PKP4	chr2:159313476-159537941	mRNA	239	-2.72 (0.50)	-2.67 (0.51)
A_23_P155288	3	158313583	rs6803608	158285280-158424331	-0.1003	0.1379	3.527e-11	0.000540833	-48734	intergenic	NA	85476	GFM1	chr3:158362317-158410361	mRNA	298	0.29 (0.26)	0.31 (0.34)
A_33_P3213169	16	31361988	rs4493054	31279536-31377390	-0.3341	0.1378	3.583e-11	0.000540541	-4521	intergenic	NA	3687	ITGAX	chr16:31366509-31394318	Others	294	-1.69 (0.52)	-1.69 (0.68)
A_23_P69188	3	16295635	rs712874	16293675-16343092	-0.1809	0.1378	3.6e-11	0.000540249	2933	intergenic	NA	285381	DPH3	chr3:16298568-16306496	mRNA	298	0.83 (0.39)	0.81 (0.52)
A_23_P377664	2	202621002	rs10211223	202594908-202690799	-0.2267	0.1378	3.614e-11	0.000539957	0	intronic	NA	57679	ALS2	chr2:202564986-202645895	mRNA	182	-3.20 (0.44)	-3.12 (0.54)
A_23_P23646	1	161019621	rs11588189	160959844-161042063	0.323	0.1376	3.715e-11	0.000539665	-3864	intergenic	NA	7391	USF1	chr1:161009041-161015757	mRNA	272	-2.50 (0.42)	-2.54 (0.50)
A_24_P364970	17	5347576	rs2074438	5340813-5396813	0.1635	0.1376	3.717e-11	0.000539374	0	exonic	synonymous SNV	56919	DHX33	chr17:5344232-5372380	mRNA	288	-2.04 (0.37)	-2.03 (0.43)
A_23_P420281	16	23856539	rs9923441	23848762-23856804	-0.1204	0.1375	3.823e-11	0.000539084	0	intronic	NA	5579	PRKCB	chr16:23847300-24231932	mRNA	298	1.68 (0.27)	1.69 (0.38)
A_23_P321452	10	119154977	rs1638670	119154977-119154977	0.2318	0.1374	3.839e-11	0.000538793	-20040	intergenic	NA	118987	PDZD8	chr10:119042606-119134937	mRNA	298	0.01 (0.33)	0.00 (0.45)
A_24_P321511	12	21671107	rs80115468	21633036-21671107	0.2159	0.1374	3.88e-11	0.000538503	0	UTR3	NA	51026	GOLT1B	chr12:21654699-21671337	mRNA	296	-1.22 (0.46)	-1.19 (0.51)
A_23_P158938	10	75866929	rs2131957	75865065-76248814	0.1059	0.1374	3.906e-11	0.000538213	13086	intergenic	NA	26985	AP3M1	chr10:75880015-75910826	mRNA	298	-1.08 (0.28)	-1.09 (0.31)
A_24_P213548	1	117872629	rs1707113	117864047-117873077	-0.1277	0.1373	3.923e-11	0.000537924	-37456	intergenic	NA	10905	MAN1A2	chr1:117910085-118068320	mRNA	298	-0.79 (0.31)	-0.78 (0.35)
A_23_P254353	9	140324771	rs201016221	140316819-140324771	-0.136	0.1373	3.939e-11	0.000537634	0	intronic	NA	10811	NOXA1	chr9:140317847-140328858	mRNA	298	-0.10 (0.28)	-0.11 (0.35)
A_23_P55256	17	47358481	rs4794033	47358481-47447375	0.2587	0.1373	3.955e-11	0.000537346	8087	intergenic	NA	22834	ZNF652	chr17:47366568-47439835	mRNA	298	1.23 (0.28)	1.25 (0.38)
A_23_P500734	1	151427666	rs12740875	151374025-151444333	0.1024	0.1373	3.961e-11	0.000537057	0	intronic	NA	23126	POGZ	chr1:151375200-151431941	mRNA	298	0.96 (0.27)	0.99 (0.32)
A_33_P3267799	19	55138036	rs272422	55138036-55138036	0.3473	0.1373	3.965e-11	0.000536769	-36088	intergenic	NA	11006	LILRB4	chr19:55174124-55179848	mRNA	298	1.06 (0.45)	1.07 (0.57)
A_19_P00808741	6	56904617	rs6923296	56904617-56904617	-0.1949	0.1371	4.068e-11	0.000536481	-17399	intergenic	NA	NA		chr6:56922016-56934628	lincRNA	298	-1.15 (0.35)	-1.14 (0.44)
A_23_P350895	9	125849896	rs12686096	125624164-125975397	-0.3139	0.1371	4.098e-11	0.000536193	0	intronic	NA	23637	RABGAP1	chr9:125703288-125867147	Others	183	-2.90 (0.61)	-2.82 (0.65)
A_23_P212595	3	51486570	rs4687813	50776882-51655856	-0.2569	0.1375	4.103e-11	0.000535906	0	intronic	NA	9730	VPRBP	chr3:51433298-51534018	mRNA	161	-3.34 (0.55)	-3.28 (0.71)
A_33_P3361412	1	116552570	rs1775703	116478690-116602245	0.2391	0.137	4.166e-11	0.000535619	0	intronic	NA	55356	SLC22A15	chr1:116519119-116612675	mRNA	269	-2.48 (0.48)	-2.40 (0.65)
A_19_P00806030	3	48373214	rs11710257	48206102-48377921	-0.2156	0.1373	4.216e-11	0.000535332	-40283	intergenic	NA	NA		chr3:48327371-48332931	lincRNA	298	-1.79 (0.32)	-1.78 (0.47)
A_33_P3259938	9	140108857	rs73563696	140100981-140108857	0.3795	0.1368	4.278e-11	0.000535045	9710	intergenic	NA	100130547	LOC100130547	chr9:140118567-140122265	Others	176	-3.18 (0.62)	-3.14 (0.70)
A_32_P87013	4	74555477	rs1358594	74538166-74589784	-0.5881	0.1368	4.308e-11	0.000534759	-50746	intergenic	NA	3576	IL8	chr4:74606223-74609433	mRNA	101	-4.16 (1.05)	-4.31 (1.87)
A_23_P85269	2	179448911	rs16866400	179384417-179464527	-0.2736	0.1368	4.337e-11	0.000534474	0	geneUnmatch	NA	7273	TTN	chr2:179390716-179672150	mRNA	298	-1.01 (0.51)	-1.05 (0.72)
A_23_P152125	16	88718353	rs9932581	88718353-88718353	0.1606	0.1375	4.407e-11	0.000534188	0	UTR3	NA	4597	MVD	chr16:88718348-88729495	mRNA	298	-1.11 (0.37)	-1.12 (0.48)
A_23_P367405	10	72650574	rs2691148	72650574-72650574	-0.1091	0.1367	4.413e-11	0.000533903	-2033	intergenic	NA	5092	PCBD1	chr10:72643267-72648541	mRNA	298	0.51 (0.21)	0.49 (0.30)
A_24_P59607	17	21436581	rs7406009	21434560-21528062	0.2774	0.1366	4.455e-11	0.000533618	0	UTR3	NA	339263	C17orf51	chr17:21431571-21454941	mRNA	293	-1.91 (0.46)	-1.90 (0.54)
A_24_P88800	2	42497913	rs11691536	42396722-42604287	0.1401	0.137	4.49e-11	0.000533333	79729	intergenic	NA	9167	COX7A2L	chr2:42577642-42588356	mRNA	298	-0.20 (0.33)	-0.20 (0.42)
A_33_P3270826	1	151830773	rs16833604	151812032-151832901	-0.4457	0.1365	4.502e-11	0.000533049	-4600	intergenic	NA	284486	THEM5	chr1:151819577-151826173	mRNA	293	-1.03 (0.95)	-1.00 (1.21)
A_23_P215461	7	73564056	rs398608	73504233-73570252	-0.1981	0.1365	4.505e-11	0.000532765	27201	intergenic	NA	3984	LIMK1	chr7:73498107-73536855	mRNA	297	0.55 (0.35)	0.52 (0.42)
A_19_P00812485	4	73975668	rs67995155	73975668-73975668	-0.1551	0.1365	4.544e-11	0.000532481	-149393	intergenic	NA	NA		chr4:74125061-74132136	lincRNA	298	0.91 (0.35)	0.91 (0.45)
A_23_P143650	22	31059250	rs2240002	31010649-31061869	0.1528	0.1363	4.708e-11	0.000531915	0	UTR3	NA	150290	DUSP18	chr22:31058039-31063872	mRNA	298	-0.48 (0.32)	-0.51 (0.40)
A_23_P24535	11	113211370	rs10891537	113199146-113283459	-0.3885	0.1362	4.738e-11	0.000531632	0	intronic	NA	54970	TTC12	chr11:113185251-113237114	mRNA	298	-0.91 (0.35)	-0.88 (0.42)
A_23_P16538	19	18567039	rs731945	18567039-18567039	0.2263	0.1362	4.797e-11	0.00053135	0	intronic	NA	8178	ELL	chr19:18553473-18632937	mRNA	298	0.72 (0.45)	0.69 (0.59)
A_23_P303718	6	56901370	rs3996935	56762745-57076552	0.7096	0.1366	4.824e-11	0.000531067	-393676	intergenic	NA	667	DST	chr6:56322785-56507694	mRNA	16	-4.69 (0.76)	-4.72 (0.92)
A_24_P944827	3	11309274	rs367745	11294310-11379973	-0.1144	0.1361	4.884e-11	0.000530786	-4736	intergenic	NA	10533	ATG7	chr3:11314010-11599139	mRNA	298	-0.45 (0.29)	-0.44 (0.34)
A_24_P49383	11	77595080	rs2051484	77357233-77595080	-0.1536	0.1361	4.885e-11	0.000530504	11682	intergenic	NA	28971	C11orf67	chr11:77532208-77583398	mRNA	298	-0.11 (0.30)	-0.11 (0.40)
A_23_P253012	3	113549651	rs11706726	113549651-113561504	-0.3668	0.136	4.915e-11	0.000530223	-8030	intergenic	NA	54762	GRAMD1C	chr3:113557681-113666021	mRNA	293	-0.71 (0.76)	-0.62 (0.98)
A_33_P3268313	7	44102037	rs11767165	44082242-44124083	0.2203	0.1364	4.95e-11	0.000529942	289	downstream	NA	5224	PGAM2	chr7:44102326-44105186	mRNA	291	-2.38 (0.30)	-2.37 (0.36)
A_23_P62807	1	246862588	rs10924809	246862176-246862588	-0.2001	0.1358	5.126e-11	0.000529661	-24790	intergenic	NA	51097	SCCPDH	chr1:246887378-246931439	mRNA	298	0.40 (0.43)	0.39 (0.54)
A_19_P00806595	12	10745033	rs3816567	10680261-10745033	0.4606	0.1357	5.251e-11	0.000529101	12006	intergenic	NA	NA		chr12:10727858-10733027	lincRNA	256	-2.22 (0.79)	-2.19 (0.93)
A_23_P329573	21	46328820	rs760460	46328820-46328820	-0.1864	0.1356	5.278e-11	0.000528821	0	intronic	NA	3689	ITGB2	chr21:46305868-46348753	mRNA	298	6.11 (0.35)	6.11 (0.47)
A_19_P00329692	10	17271400	rs3758410	17271400-17282448	-0.26	0.1356	5.313e-11	0.000528541	-9581	intergenic	NA	NA		chr10:17250419-17261819	lincRNA	291	-2.06 (0.43)	-2.03 (0.51)
A_33_P3306397	2	96955480	rs3214058	96937296-97030247	0.08876	0.1354	5.507e-11	0.000527983	15563	intergenic	NA	9391	CIAO1	chr2:96931884-96939917	mRNA	298	1.61 (0.21)	1.64 (0.26)
A_23_P132874	3	99536937	rs1718240	99489397-99808804	0.1558	0.1358	5.549e-11	0.000527704	0	geneUnmatch	NA	84319	C3orf26	chr3:99536678-99897476	mRNA	298	0.66 (0.37)	0.67 (0.47)
A_23_P309246	7	99229435	rs3735453	99217424-99331473	0.1437	0.1353	5.58e-11	0.000615331	0	geneUnmatch	NA	221785	ZNF498	chr7:99214571-99230030	mRNA	292	-1.75 (0.26)	-1.72 (0.33)
A_23_P163238	15	44025858	rs7171750	43750239-44187991	0.4539	0.1365	5.663e-11	0.000615006	-114860	intergenic	NA	161497	STRC	chr15:43891761-43910998	mRNA	22	-4.66 (0.77)	-4.66 (0.92)
A_33_P3694746	1	43416133	rs17387775	43402607-43447351	0.4139	0.1352	5.73e-11	0.000614682	-8587	intergenic	NA	440584	FLJ32224	chr1:43424720-43449029	Others	15	-4.37 (0.64)	-4.36 (0.93)
A_33_P3338186	17	80377690	rs1141463	80374899-80378939	-0.1216	0.135	5.855e-11	0.000614358	0	exonic	synonymous SNV	284004	HEXDC	chr17:80376252-80400516	mRNA	298	4.34 (0.28)	4.36 (0.36)
A_24_P128312	9	130224927	rs112766861	130191186-130272006	-0.1067	0.1349	5.966e-11	0.000614035	17276	intergenic	NA	7633	ZNF79	chr9:130186653-130207651	mRNA	298	-1.65 (0.25)	-1.65 (0.33)
A_23_P323761	1	209955848	rs651141	209955848-210020971	0.1062	0.1349	6.027e-11	0.000613712	180	downstream	NA	80342	TRAF3IP3	chr1:209929394-209955668	mRNA	298	4.57 (0.28)	4.57 (0.36)
A_23_P303317	3	126200403	rs1799398	126176112-126204213	0.1131	0.1348	6.072e-11	0.000613389	-5641	intergenic	NA	79364	ZXDC	chr3:126156444-126194762	mRNA	297	0.41 (0.33)	0.42 (0.45)
A_23_P41976	5	201541	rs2059859	200310-269409	0.1208	0.1348	6.079e-11	0.000613067	3334	intergenic	NA	133957	CCDC127	chr5:204875-218297	mRNA	298	-0.06 (0.27)	-0.04 (0.32)
A_23_P85598	1	227172935	rs2297416	227172903-227210820	0.1996	0.1356	6.127e-11	0.000612745	0	intronic	NA	56997	ADCK3	chr1:227127938-227175246	mRNA	298	0.10 (0.31)	0.12 (0.42)
A_23_P1492	10	99445122	rs4919129	99445122-99445122	-0.3127	0.1352	6.134e-11	0.000612423	0	intronic	NA	60370	AVPI1	chr10:99437181-99447015	mRNA	261	-2.28 (0.54)	-2.26 (0.62)
A_33_P3249125	17	33504716	rs77782351	33504194-33504716	0.7138	0.1346	6.277e-11	0.000612102	0	intronic	NA	146862	UNC45B	chr17:33474836-33516364	mRNA	33	-4.29 (0.79)	-4.31 (1.10)
A_32_P32254	21	47445769	rs7277557	47401193-47445769	0.2406	0.1346	6.346e-11	0.000611781	20806	intergenic	NA	1291	COL6A1	chr21:47401663-47424963	mRNA	298	-0.58 (0.40)	-0.57 (0.58)
A_19_P00801129	9	244457	rs661356	238389-272325	-0.2843	0.1345	6.403e-11	0.000611461	-4193	intergenic	NA	NA		chr9:248650-264187	lincRNA	298	-1.18 (0.52)	-1.14 (0.67)
A_33_P3636590	3	67530752	rs67707268	67458562-67552542	-0.1379	0.1345	6.455e-11	0.00061114	0	intronic	NA	8801	SUCLG2	chr3:67410884-67705038	mRNA	298	-0.32 (0.32)	-0.31 (0.43)
A_23_P392126	17	26222520	rs2079714	26216786-26250109	-0.1481	0.1345	6.468e-11	0.00061082	-2111	intergenic	NA	201229	C17orf108	chr17:26205340-26220409	mRNA	298	1.16 (0.32)	1.19 (0.43)
A_23_P331598	11	9450377	rs2290423	9406023-9536866	-0.1184	0.1344	6.504e-11	0.000610501	0	geneUnmatch	NA	10527	IPO7	chr11:9406169-9469674	mRNA	298	-1.00 (0.32)	-0.98 (0.43)
A_33_P3387045	17	7761926	rs3744252	7761926-7769228	0.3415	0.1344	6.508e-11	0.000610181	0	exonic	synonymous SNV	124637	CYB5D1	chr17:7761064-7765600	mRNA	298	-1.06 (0.39)	-1.07 (0.53)
A_19_P00316199	2	37066018	rs1504	37066018-37097009	-0.1167	0.1344	6.543e-11	0.000609862	0	UTR3	NA	NA	STRN	chr2:37064841-37193615	mRNA	298	-0.28 (0.25)	-0.28 (0.32)
A_24_P30567	12	121336766	rs1542859	121189116-121377656	0.09825	0.1344	6.549e-11	0.000609544	0	intronic	NA	121665	SPPL3	chr12:121200313-121342155	mRNA	298	0.23 (0.26)	0.22 (0.34)
A_23_P397238	20	1350709	rs8392	1350709-1350709	-0.2784	0.1343	6.641e-11	0.000609225	0	exonic	synonymous SNV	2280	FKBP1A	chr20:1349621-1373816	mRNA	298	-0.93 (0.38)	-0.97 (0.49)
A_23_P211878	3	58006266	rs6764184	57984314-58011419	0.1548	0.1342	6.762e-11	0.000608907	0	intronic	NA	2317	FLNB	chr3:57994127-58157982	mRNA	298	-1.03 (0.31)	-1.02 (0.39)
A_23_P1691	11	102695108	rs495366	102691894-102708787	0.4964	0.1341	6.94e-11	0.00060859	-26142	intergenic	NA	4312	MMP1	chr11:102660641-102668966	mRNA	145	-3.40 (1.03)	-3.28 (1.54)
A_23_P10025	12	45210659	rs1376126	45210659-45307633	0.2879	0.1341	6.947e-11	0.000608273	0	intronic	NA	4753	NELL2	chr12:44902058-45307711	mRNA	297	0.80 (0.66)	0.84 (0.72)
A_23_P304991	21	38345727	rs1893654	38304372-38347199	-0.1551	0.134	6.988e-11	0.000607956	0	intronic	NA	3141	HLCS	chr21:38123189-38362545	mRNA	298	-0.73 (0.37)	-0.72 (0.50)
A_23_P40295	20	9492062	rs11908340	9492062-9493480	0.4817	0.134	7.068e-11	0.000607639	-2943	intergenic	NA	24141	C20orf103	chr20:9495005-9511171	mRNA	295	-1.41 (0.52)	-1.41 (0.63)
A_23_P259611	7	37892917	rs2598038	37872545-37901581	0.2548	0.1338	7.245e-11	0.000607323	0	geneUnmatch	NA	51314	TXNDC3	chr7:37888199-37940003	mRNA	298	0.96 (0.48)	1.00 (0.65)
A_23_P214882	6	153340412	rs637384	153308198-153345309	0.1879	0.1338	7.32e-11	0.000607007	-16487	intergenic	NA	54516	MTRF1L	chr6:153308400-153323925	mRNA	297	-1.57 (0.37)	-1.58 (0.40)
A_23_P156562	6	43273604	rs2242416	43269029-43371564	0.2306	0.1336	7.544e-11	0.000606691	0	exonic	nonsynonymous SNV	401262	CRIP3	chr6:43273211-43276530	mRNA	295	-1.54 (0.48)	-1.54 (0.64)
A_19_P00317254	2	152648677	rs11680834	152550727-152690248	0.2747	0.1335	7.59e-11	0.000606376	-3798	intergenic	NA	NA		chr2:152643812-152644879	lincRNA	254	-2.33 (0.41)	-2.29 (0.45)
A_23_P145247	6	28223731	rs12214383	27987776-28295039	0.1442	0.1334	7.784e-11	0.000606061	-11057	intergenic	NA	7741	ZNF187	chr6:28234788-28245981	mRNA	298	-1.42 (0.35)	-1.40 (0.42)
A_33_P3349883	1	236706278	rs2273863	236695243-236751269	-0.5778	0.1334	7.788e-11	0.000605746	0	exonic	nonsynonymous SNV	3964	LGALS8	chr1:236681514-236716281	Others	18	-4.55 (0.79)	-4.54 (1.06)
A_23_P120710	21	38578809	rs75040372	38454703-38634548	0.1326	0.1338	7.805e-11	0.000605432	3401	intergenic	NA	7267	TTC3	chr21:38445571-38575408	mRNA	298	0.43 (0.34)	0.45 (0.42)
A_33_P3214705	19	18704528	rs7256319	18698019-18735221	0.1191	0.1333	7.927e-11	0.000605118	1381	intergenic	NA	55049	C19orf60	chr19:18699495-18703147	mRNA	298	0.85 (0.40)	0.84 (0.47)
A_33_P3289406	15	78369325	rs67559383	78309553-78370548	-0.1485	0.1333	7.948e-11	0.000604804	-82758	intergenic	NA	91450	LOC91450	chr15:78285575-78286567	Others	298	-0.58 (0.31)	-0.57 (0.41)
A_33_P3255290	5	147162475	rs2436340	147162475-147162475	0.3751	0.1333	7.952e-11	0.000604491	-223	upstream	NA	9832	JAKMIP2	chr5:146970706-147162252	mRNA	291	-1.56 (0.60)	-1.54 (0.80)
A_33_P3315243	17	62071159	rs73326393	62071159-62071159	0.4497	0.1337	7.957e-11	0.000604177	-4552	intergenic	NA	92340	C17orf72	chr17:62075711-62081645	mRNA	24	-4.66 (0.82)	-4.77 (1.12)
A_23_P96990	1	224313668	rs2008340	224313668-224361454	-0.179	0.1331	8.186e-11	0.000603865	101368	intergenic	NA	4931	NVL	chr1:224415036-224517872	mRNA	298	1.89 (0.29)	1.90 (0.35)
A_33_P3227551	19	54043183	rs10420606	54043183-54043183	0.2199	0.133	8.361e-11	0.000603552	0	intronic	NA	55422	ZNF331	chr19:54024177-54083523	Others	289	-2.10 (0.45)	-2.07 (0.52)
A_33_P3422471	10	126157910	rs11245061	126156923-126157910	0.2017	0.1328	8.596e-11	0.00060324	-20443	intergenic	NA	100506255	LOC100506255	chr10:126178353-126181688	Others	286	-2.05 (0.38)	-2.03 (0.47)
A_23_P359376	6	29829596	rs3128906	29735104-30061555	0.4421	0.1327	8.74e-11	0.000602929	62773	intergenic	NA	80868	HCG4B	chr6:29892369-29893428	Others	49	-4.13 (0.80)	-4.09 (1.31)
A_19_P00316982	8	102196061	rs74915477	102189511-102196061	-0.1943	0.1327	8.818e-11	0.000602617	-657	upstream	NA	NA		chr8:102193085-102195404	lincRNA	296	-1.71 (0.36)	-1.73 (0.46)
A_23_P379475	1	55338679	rs7551288	55333525-55354335	0.4756	0.1326	8.905e-11	0.000602306	0	intronic	NA	1718	DHCR24	chr1:55315300-55352921	mRNA	192	-3.01 (0.83)	-2.93 (1.07)
A_33_P3229256	17	73127217	rs3736075	73120928-73135593	-0.1151	0.1339	8.911e-11	0.000601995	0	intronic	NA	30833	NT5C	chr17:73126323-73127877	mRNA	298	3.72 (0.27)	3.72 (0.35)
A_23_P206107	15	75128501	rs9210	75128501-75142761	0.1585	0.1326	8.993e-11	0.000601685	0	UTR3	NA	25989	ULK3	chr15:75128459-75135552	mRNA	298	-0.27 (0.39)	-0.25 (0.51)
A_23_P5945	20	37625368	rs2867896	37527685-37666644	-0.09839	0.1325	9.044e-11	0.000601375	0	intronic	NA	60625	DHX35	chr20:37590981-37668366	mRNA	298	0.42 (0.27)	0.43 (0.36)
A_33_P3344204	5	917878	rs14389	859982-917878	-0.3642	0.1324	9.245e-11	0.000601065	-66777	intergenic	NA	79844	ZDHHC11	chr5:795720-851101	mRNA	298	0.18 (0.57)	0.19 (0.72)
A_24_P297551	12	62604234	rs1245645	62600957-62604234	0.715	0.1323	9.371e-11	0.000600755	-17683	intergenic	NA	338811	FAM19A2	chr12:62102040-62586551	mRNA	103	-3.74 (1.02)	-3.76 (1.39)
A_23_P153026	17	78024094	rs2289533	78010548-78032915	0.2022	0.1323	9.418e-11	0.000600446	-51261	intergenic	NA	2548	GAA	chr17:78075355-78093679	mRNA	298	4.61 (0.40)	4.63 (0.52)
A_19_P00806260	2	62349578	rs10205855	62201477-62427128	0.3075	0.1327	9.514e-11	0.000600137	-17793	intergenic	NA	NA		chr2:62367371-62385846	lincRNA	222	-2.80 (0.59)	-2.81 (0.63)
A_19_P00321067	22	27068702	rs9625066	27068702-27072140	0.3504	0.1322	9.519e-11	0.000599829	0	ncRNA_exonic	NA	NA	MIAT	chr22:27053446-27072441	Others	298	3.03 (0.59)	3.05 (0.73)
A_23_P1199	10	12320571	rs6602570	12320571-12320571	0.1766	0.1325	9.872e-11	0.00059952	-82428	intergenic	NA	11164	NUDT5	chr10:12209573-12238143	mRNA	298	2.37 (0.31)	2.35 (0.40)
A_23_P104201	10	27382236	rs2297146	27293307-27491870	0.07953	0.132	9.976e-11	0.000599212	17147	intergenic	NA	10730	YME1L1	chr10:27399383-27443321	mRNA	298	2.12 (0.24)	2.12 (0.29)
A_23_P48495	14	96136775	rs2296310	96136775-96136794	0.3373	0.1319	1.006e-10	0.000598905	-15979	intergenic	NA	9623	TCL1B	chr14:96152754-96158980	mRNA	298	-0.37 (0.57)	-0.37 (0.69)
A_23_P340158	12	108946167	rs76047752	108946167-108969538	0.2669	0.1319	1.018e-10	0.000598598	-10127	intergenic	NA	23479	ISCU	chr12:108956294-108963160	mRNA	298	4.92 (0.26)	4.92 (0.35)
A_19_P00317732	11	107326340	rs618078	107173483-107329814	0.1644	0.1318	1.025e-10	0.000598291	-140050	intergenic	NA	NA	XLOC_009544	chr11:107181805-107186290	lincRNA	298	-0.53 (0.27)	-0.52 (0.34)
A_33_P3322909	13	113830781	rs7323626	113825761-113895709	-0.1506	0.1318	1.027e-10	0.000597984	-32305	intergenic	NA	8451	CUL4A	chr13:113863086-113919392	mRNA	298	-1.12 (0.28)	-1.11 (0.31)
A_24_P145629	1	31680313	rs16834237	31680313-31702708	0.6272	0.1316	1.062e-10	0.000597372	-202099	intergenic	NA	347735	SERINC2	chr1:31882412-31907527	mRNA	10	-4.45 (0.78)	-4.46 (1.07)
A_23_P326319	16	15601620	rs153782	15556396-15603929	0.2493	0.1315	1.078e-10	0.000597066	0	intronic	NA	89927	C16orf45	chr16:15528325-15682116	mRNA	278	-2.07 (0.62)	-2.03 (0.84)
A_33_P3288039	18	77114288	rs3744828	76966335-77147661	0.2489	0.1324	1.081e-10	0.00059676	0	intronic	NA	374868	ATP9B	chr18:76829397-77138283	mRNA	261	-2.26 (0.44)	-2.23 (0.52)
A_19_P00801515	2	232378792	rs28685161	232362207-232378792	-0.351	0.1314	1.104e-10	0.000596455	-6411	intergenic	NA	NA		chr2:232366756-232372381	lincRNA	31	-4.32 (0.69)	-4.23 (1.00)
A_24_P319736	2	66725062	rs62144050	66725062-66725062	0.2895	0.1313	1.115e-10	0.000596151	0	intronic	NA	4211	MEIS1	chr2:66662532-66799891	mRNA	293	-2.05 (0.50)	-2.04 (0.68)
A_33_P3297517	3	185651553	rs2113430	185631793-185652184	0.09662	0.1313	1.115e-10	0.000596151	0	intronic	NA	6434	TRA2B	chr3:185632356-185655924	mRNA	298	0.70 (0.35)	0.68 (0.40)
A_33_P3322450	12	70232298	rs17107153	70156051-70232298	0.3821	0.131	1.18e-10	0.000595542	15314	intergenic	NA	117177	RAB3IP	chr12:70132631-70216984	Others	22	-4.68 (0.82)	-4.84 (1.07)
A_23_P76529	12	53580132	rs3814779	53512756-53594817	0.1718	0.1317	1.201e-10	0.000595238	4975	intergenic	NA	3695	ITGB7	chr12:53585107-53601000	mRNA	298	4.78 (0.33)	4.80 (0.43)
A_23_P88848	16	68289313	rs8062085	68033539-68293320	0.2457	0.1309	1.207e-10	0.000594935	176129	intergenic	NA	54920	DUS2L	chr16:68057204-68113184	mRNA	296	-1.73 (0.40)	-1.73 (0.46)
A_33_P3305915	22	38032709	rs9306321	38032709-38032709	0.1699	0.1308	1.235e-10	0.000594631	3138	intergenic	NA	26088	GGA1	chr22:38004481-38029571	mRNA	298	-0.76 (0.40)	-0.75 (0.44)
A_23_P123732	9	86255765	rs11140191	86229924-86328198	-0.2434	0.132	1.24e-10	0.000594328	0	geneUnmatch	NA	414328	C9orf103	chr9:86238033-86259045	mRNA	298	0.55 (0.30)	0.57 (0.37)
A_23_P105562	12	6162852	rs2283333	6151597-6162852	-0.392	0.1307	1.246e-10	0.000594026	0	intronic	NA	7450	VWF	chr12:6058040-6233836	mRNA	298	-0.85 (0.66)	-0.86 (0.92)
A_32_P4403	16	9201970	rs7186634	9201970-9201970	0.1253	0.1306	1.259e-10	0.000593723	0	intronic	NA	29035	C16orf72	chr16:9185537-9213555	mRNA	298	2.60 (0.29)	2.58 (0.39)
A_33_P3229702	16	674737	rs4984678	646421-674737	-0.3981	0.1314	1.273e-10	0.000593421	-6275	intergenic	NA	117166	WFIKKN1	chr16:681012-684116	mRNA	15	-4.65 (0.81)	-4.82 (0.91)
A_23_P34402	1	160276709	rs7522166	160206394-160317021	-0.1342	0.1309	1.302e-10	0.00059312	-36354	intergenic	NA	23385	NCSTN	chr1:160313063-160328742	mRNA	298	3.18 (0.28)	3.17 (0.36)
A_24_P63136	3	151041513	rs3971191	150973841-151085578	0.2944	0.1303	1.345e-10	0.000592818	2583	intergenic	NA	53829	P2RY13	chr3:151044096-151047337	mRNA	298	1.56 (0.45)	1.55 (0.57)
A_23_P382199	18	9851650	rs624898	9851388-9851650	0.1306	0.1302	1.368e-10	0.000592517	-62305	intergenic	NA	9218	VAPA	chr18:9913955-9960018	mRNA	298	1.63 (0.25)	1.62 (0.29)
A_19_P00322691	8	128453928	rs12334695	128453765-128453928	0.4953	0.13	1.398e-10	0.000592217	-118531	intergenic	NA	NA		chr8:128301944-128335397	lincRNA	12	-5.01 (0.85)	-5.16 (0.88)
A_33_P3383431	14	24507823	rs12590397	24507823-24507823	0.148	0.13	1.407e-10	0.000591916	69335	intergenic	NA	10901	DHRS4	chr14:24422965-24438488	mRNA	298	0.94 (0.34)	0.91 (0.46)
A_24_P318897	20	44456634	rs59370923	44399537-44456634	0.3106	0.1299	1.437e-10	0.000676133	-5836	intergenic	NA	90203	SNX21	chr20:44462470-44471914	mRNA	291	-1.81 (0.42)	-1.83 (0.51)
A_33_P3281191	1	236212899	rs4660151	236207687-236257468	-0.432	0.1298	1.453e-10	0.00067579	0	intronic	NA	4811	NID1	chr1:236139130-236228481	mRNA	275	-2.10 (0.81)	-2.00 (0.94)
A_23_P78438	18	33767749	rs4267398	33691964-33767749	0.123	0.1297	1.472e-10	0.000675447	13061	intergenic	NA	55250	ELP2	chr18:33709837-33754688	mRNA	298	2.83 (0.32)	2.85 (0.39)
A_23_P163059	14	60601308	rs397598	60436202-60638815	0.09445	0.1297	1.473e-10	0.000675105	0	geneUnmatch	NA	64430	C14orf135	chr14:60558629-60601532	mRNA	298	-0.86 (0.29)	-0.83 (0.37)
A_24_P684186	5	49639137	rs2055907	49564798-49742994	0.1236	0.1297	1.474e-10	0.000674764	52894	intergenic	NA	133418	EMB	chr5:49692031-49737234	mRNA	298	2.75 (0.27)	2.76 (0.36)
A_19_P00321104	5	44941630	rs6875287	44751956-44941630	0.1321	0.1295	1.529e-10	0.000674423	112940	intergenic	NA	NA		chr5:44828220-44828690	lincRNA	298	-0.40 (0.41)	-0.38 (0.52)
A_23_P376799	10	46121046	rs10900229	45955036-46121046	-0.193	0.1295	1.533e-10	0.000674082	-101602	intergenic	NA	253725	FAM21C	chr10:46222648-46288412	mRNA	298	2.52 (0.22)	2.54 (0.29)
A_23_P396777	4	716248	rs10452329	716248-716248	-0.2913	0.1295	1.538e-10	0.000673741	0	intronic	NA	10336	PCGF3	chr4:699573-764428	mRNA	159	-3.29 (0.57)	-3.19 (0.73)
A_19_P00318718	4	8357645	rs13129831	8337212-8363870	0.3863	0.1294	1.562e-10	0.000673401	0	geneUnmatch	NA	NA		chr4:8357036-8359103	lincRNA	284	-2.12 (0.42)	-2.11 (0.50)
A_19_P00808086	2	148810698	rs7569780	148609135-148915190	-0.1518	0.1293	1.579e-10	0.000673061	0	intronic	NA	NA	MBD5	chr2:148778580-149271046	mRNA	297	-2.03 (0.33)	-2.01 (0.44)
A_33_P3315375	17	33702115	rs1554040	33702115-33702115	-0.1516	0.1293	1.591e-10	0.000672721	-1395	intergenic	NA	91607	SLFN11	chr17:33677324-33700720	mRNA	298	1.66 (0.36)	1.66 (0.51)
A_33_P3230528	17	17075378	rs77712968	16936996-17116576	-0.3506	0.1292	1.608e-10	0.000672382	0	intronic	NA	23164	MPRIP	chr17:16946074-17095962	Others	270	-2.14 (0.49)	-2.12 (0.52)
A_23_P353014	12	1905091	rs3815325	1905091-1905091	-0.2081	0.1291	1.64e-10	0.000672043	0	intronic	NA	93589	CACNA2D4	chr12:1901123-2027870	mRNA	298	-0.51 (0.43)	-0.48 (0.59)
A_24_P944588	19	20371625	rs7258556	20361848-20415998	-0.3261	0.1291	1.645e-10	0.000671704	-221348	intergenic	NA	91120	ZNF682	chr19:20115227-20150277	mRNA	150	-3.46 (0.78)	-3.35 (0.94)
A_23_P129665	16	31404467	rs8050328	31404467-31410111	0.5158	0.1291	1.656e-10	0.000671366	-166	upstream	NA	3681	ITGAD	chr16:31404633-31437826	mRNA	70	-4.33 (1.07)	-4.59 (1.41)
A_24_P926507	18	43326219	rs900971	43317005-43336920	0.3537	0.129	1.666e-10	0.000671028	0	intronic	NA	6563	SLC14A1	chr18:43304092-43332485	mRNA	290	-1.88 (0.72)	-1.99 (0.89)
A_19_P00812120	15	50686452	rs28612677	50656449-50686452	-0.1672	0.1289	1.702e-10	0.000670691	22878	intergenic	NA	NA		chr15:50648133-50663574	lincRNA	298	-0.23 (0.39)	-0.19 (0.51)
A_33_P3325467	1	35313930	rs199984960	35313930-35313930	0.1064	0.1289	1.706e-10	0.000670354	2033	intergenic	NA	113444	C1orf212	chr1:35315963-35325417	mRNA	298	0.07 (0.25)	0.10 (0.34)
A_33_P3411357	22	19080899	rs2793069	19026025-19124375	0.1581	0.1293	1.711e-10	0.000670017	-45011	intergenic	NA	25786	DGCR11	chr22:19033675-19035888	Others	298	-1.08 (0.36)	-1.09 (0.40)
A_33_P3416583	11	72369385	rs12797368	72341377-72399607	0.2027	0.1293	1.713e-10	0.00066968	26729	intergenic	NA	116985	ARAP1	chr11:72396114-72463434	mRNA	296	-1.75 (0.38)	-1.75 (0.49)
A_33_P3381621	2	28687522	rs55916493	28680792-28695114	0.5313	0.1286	1.78e-10	0.000669344	-31416	intergenic	NA	151056	PLB1	chr2:28718938-28866654	Others	81	-3.43 (0.86)	-3.38 (0.87)
A_23_P211039	21	28212760	rs436525	28210657-28218381	0.4425	0.129	1.81e-10	0.000669008	0	exonic	synonymous SNV	9510	ADAMTS1	chr21:28208606-28217728	mRNA	171	-3.21 (0.91)	-3.12 (1.16)
A_33_P3335571	11	71778822	rs575871	71636655-71826319	0.2233	0.1285	1.83e-10	0.000668673	-139329	intergenic	NA	100133315	LOC100133315	chr11:71576555-71639493	Others	277	-2.37 (0.37)	-2.35 (0.49)
A_23_P93431	6	143481592	rs9403452	143481592-143481592	0.1544	0.1285	1.838e-10	0.000668338	0	intronic	NA	51390	AIG1	chr6:143382023-143661441	mRNA	298	-0.38 (0.34)	-0.40 (0.44)
A_32_P121303	22	45527815	rs7290824	45527815-45527815	0.1538	0.1284	1.843e-10	0.000668003	-31911	intergenic	NA	10762	NUP50	chr22:45559726-45583892	mRNA	298	1.62 (0.32)	1.64 (0.40)
A_33_P3242820	1	2487766	rs2227313	2482921-2513216	-0.1134	0.1283	1.877e-10	0.000667668	-3482	intergenic	NA	115110	LOC115110	chr1:2481359-2484284	Others	298	0.17 (0.26)	0.15 (0.35)
A_23_P126057	1	53461473	rs17131749	53448372-53527948	0.1278	0.1287	1.909e-10	0.000667334	0	intronic	NA	6342	SCP2	chr1:53392901-53517289	mRNA	298	0.76 (0.32)	0.78 (0.41)
A_23_P28246	2	220046840	rs3210652	220035105-220046840	0.4076	0.1282	1.915e-10	0.000667	-12023	intergenic	NA	151295	SLC23A3	chr2:220026181-220034817	mRNA	167	-3.02 (0.59)	-2.97 (0.75)
[truncated: 1,811 more rows]

## Sheet: trans_eQTLs
# LD_block_range: range of SNPs in LD (r2>0.8) with eQTL_rsID
# Beta, R2, P: statistics for the linear regression analysis
# No.P: the number of P-flag according to Agilent definition. P-flag means that the transcript is expressed (P for "present").
ProbeName	eQTL_chr	eQTL_position	eQTL_rsID	LD_block_range	Beta	R2	P	Entrez_GeneID	GeneSymbol	Gene_Position	RNA_type	No.P	Mean_expression (SD)	Median_expression (IQR)
A_33_P3384958	3	121350573	rs1128163	121347549-121466826	1.408	0.8109	4.516e-109	9890	LPPR4	chr1:99729848-99775140	mRNA	286	-0.94 (1.13)	-0.50 (2.03)
A_33_P3293336	7	102089595	rs7801498	102089595-102089595	-0.9485	0.7275	1.479e-85	2674	GFRA1	chr10:117816436-118033126	mRNA	297	0.11 (0.86)	0.25 (1.03)
A_19_P00810912	21	16335469	rs10482863	16332923-16335989	1.447	0.6802	2.989e-75	NA		chr14:56036572-56044197	lincRNA	125	-3.51 (1.12)	-3.37 (1.93)
A_33_P3367850	19	18306990	rs17683509	18288322-18315629	2.816	0.6769	2.355e-74	1132	CHRM4	chr11:46406640-46408107	mRNA	175	-2.80 (1.44)	-3.23 (1.39)
A_19_P00802049	6	32428062	rs9268833	32428062-32627050	0.9838	0.6503	1.646e-69	NA		chr14:28091410-28141510	lincRNA	236	-2.25 (0.89)	-2.15 (1.36)
A_19_P00808928	6	32428062	rs9268833	32428062-32627050	0.6416	0.6492	2.638e-69	NA		chr2:74212792-74262017	lincRNA	293	-1.66 (0.63)	-1.69 (0.92)
A_33_P3293336	7	102101269	rs4487686	102101269-102113564	-0.9052	0.6207	2.874e-64	2674	GFRA1	chr10:117816436-118033126	mRNA	297	0.11 (0.86)	0.25 (1.03)
A_19_P00322927	12	56435929	rs1131017	56369911-56482180	1.717	0.6102	2.601e-62	NA		chr2:54284416-54307601	lincRNA	258	-2.01 (1.35)	-2.26 (1.78)
A_24_P301063	6	32428062	rs9268833	32428062-32627050	0.5131	0.5183	7.276e-49	55200	PLEKHG6	chr12:6419602-6437672	mRNA	294	-1.72 (0.56)	-1.71 (0.73)
A_19_P00802402	9	130192901	rs117792400	130192901-130192901	0.8287	0.5143	2.464e-48	NA		chr20:53674743-53740918	lincRNA	298	0.80 (0.44)	0.72 (0.46)
A_19_P00810895	1	246359189	rs10924539	246359189-246429648	-0.6936	0.4738	3.594e-43	NA		chr2:91693289-91693947	lincRNA	133	-3.65 (0.77)	-3.52 (0.98)
A_23_P409449	10	38383332	rs2983343	38375382-38921352	0.6306	0.4423	2.043e-39	6887	TAL2	chr9:108424738-108425393	mRNA	133	-3.54 (0.68)	-3.47 (0.83)
A_33_P3325110	14	92558171	rs10873415	92434957-92558171	-0.2913	0.4155	2.886e-36	9580	SOX13	chr1:204042246-204096871	mRNA	298	1.88 (0.35)	1.91 (0.46)
A_33_P3377194	2	218966315	rs7426289	218952233-219026972	-0.3845	0.414	3.158e-36	148	ADRA1A	chr8:26605667-26722922	mRNA	298	1.63 (0.51)	1.67 (0.69)
A_33_P3228642	16	89965055	rs11648433	89831520-90008928	0.5221	0.408	1.438e-35	201514	ZNF584	chr19:58920063-58929694	Others	298	-0.30 (0.43)	-0.29 (0.60)
A_33_P3355281	7	102089595	rs7801498	102089595-102089595	-0.4103	0.4032	4.773e-35	55586	MIOX	chr22:50925213-50928750	mRNA	294	-1.70 (0.54)	-1.71 (0.71)
A_33_P3281850	6	160226923	rs6910976	160112638-160226923	0.7258	0.3962	2.727e-34	10669	CGREF1	chr2:27322221-27341995	Others	190	-3.21 (0.78)	-3.07 (1.00)
A_19_P00802049	6	32432500	rs78218185	32395517-32444068	1.058	0.3962	2.731e-34	NA		chr14:28091410-28141510	lincRNA	236	-2.25 (0.89)	-2.15 (1.36)
A_33_P3352767	1	160093165	rs116711766	160093165-160093165	0.9037	0.3975	3.323e-34	4157	MC1R	chr16:89984287-89987385	mRNA	298	0.13 (0.55)	0.02 (0.64)
A_19_P00804466	3	121354583	rs3772126	121347549-121466826	0.4204	0.3903	1.163e-33	NA		chr1:24033913-24039563	lincRNA	298	2.26 (0.62)	2.29 (0.74)
A_33_P3325110	14	92536959	rs12588287	92495536-92560943	0.2808	0.3773	2.67e-32	9580	SOX13	chr1:204042246-204096871	mRNA	298	1.88 (0.35)	1.91 (0.46)
A_33_P3311267	3	40362122	rs11718621	40362122-40463063	1.097	0.3625	8.927e-31	337969	KRTAP19-2	chr21:31859509-31859667	mRNA	298	1.35 (1.20)	1.40 (1.82)
A_33_P3355281	7	102110827	rs72603517	102110827-102110827	0.3783	0.3571	3.129e-30	55586	MIOX	chr22:50925213-50928750	mRNA	294	-1.70 (0.54)	-1.71 (0.71)
A_19_P00803285	12	48178513	rs7972177	48156626-48178604	-0.5516	0.3499	1.646e-29	NA		chr15:72628696-72635071	lincRNA	298	2.01 (0.47)	2.07 (0.50)
A_33_P3311267	3	40469254	rs6773917	40373259-40498845	-0.9956	0.3499	1.649e-29	337969	KRTAP19-2	chr21:31859509-31859667	mRNA	298	1.35 (1.20)	1.40 (1.82)
A_24_P301063	6	32432500	rs78218185	32395517-32444068	0.5794	0.3482	2.392e-29	55200	PLEKHG6	chr12:6419602-6437672	mRNA	294	-1.72 (0.56)	-1.71 (0.73)
A_33_P3362933	7	102089595	rs7801498	102089595-102089595	-0.3918	0.3465	3.576e-29	2993	GYPA	chr4:145030456-145061904	mRNA	298	2.21 (0.66)	2.21 (0.76)
A_19_P00330413	6	29962950	rs6910517	29735104-30061555	0.5985	0.3466	4.319e-29	NA		chr13:106751024-106760449	lincRNA	298	2.31 (0.78)	2.33 (1.00)
A_23_P26468	6	31321915	rs1055890	31321915-31321915	0.3767	0.3459	4.986e-29	9028	RHBDL1	chr16:726075-728267	mRNA	298	4.49 (0.85)	4.48 (1.01)
A_33_P3368339	16	89946649	rs12930056	89903843-89995790	0.4055	0.3336	6.524e-28	441457	FAM22G	chr9:99691286-99704572	mRNA	298	-0.91 (0.36)	-0.92 (0.47)
A_32_P80255	6	29294876	rs116354825	29294876-29294876	-0.2208	0.3301	1.434e-27	1656	DDX6	chr11:118618472-118661972	mRNA	298	1.12 (0.31)	1.15 (0.39)
A_19_P00316432	3	40469254	rs6773917	40373259-40498845	-0.592	0.3226	7.488e-27	NA		chr6:30271847-30274737	lincRNA	298	1.09 (0.74)	1.11 (1.16)
A_24_P412734	3	40469254	rs6773917	40373259-40498845	-0.9538	0.319	1.63e-26	146547	PRSS36	chr16:31150248-31161415	mRNA	298	2.04 (1.30)	2.20 (1.83)
A_24_P239176	7	102089595	rs7801498	102089595-102089595	-0.2742	0.3182	1.955e-26	4585	MUC4	chr3:195473636-195538844	mRNA	298	3.49 (0.69)	3.53 (0.91)
A_19_P00331576	3	40469254	rs6773917	40373259-40498845	-1.031	0.3168	2.684e-26	NA		chr3:114043485-114052926	lincRNA	298	1.73 (1.35)	2.05 (2.15)
A_23_P45099	6	31730751	rs28399987	31093370-32895998	0.7582	0.314	4.938e-26	3127	HLA-DRB5	chr6:32485151-32498006	mRNA	298	4.96 (0.64)	4.98 (1.09)
A_19_P00808928	6	32526379		32526379-32602751	0.6486	0.3128	6.422e-26	NA		chr2:74212792-74262017	lincRNA	293	-1.66 (0.63)	-1.69 (0.92)
A_19_P00805679	6	32553849	rs113322920	32428062-32627050	0.1476	0.3097	1.515e-25	NA	LOC730102	chr1:177975271-178007142	Others	298	0.68 (0.52)	0.69 (0.66)
A_33_P3523501	16	89946649	rs12930056	89903843-89995790	0.3053	0.3085	1.607e-25	374890	LOC374890	chr19:22798359-22806773	Others	297	-0.66 (0.36)	-0.64 (0.42)
A_24_P239177	7	102089595	rs7801498	102089595-102089595	-0.2585	0.3031	5.15e-25	4585	MUC4	chr3:195473636-195538844	mRNA	298	2.69 (0.68)	2.64 (0.90)
A_19_P00315649	11	619789	rs2246614	567391-620927	-0.4325	0.3041	6.005e-25	NA	LOC100507165	chr11:121899033-121904106	Others	297	-1.51 (0.49)	-1.47 (0.60)
A_33_P3402116	14	92558171	rs10873415	92434957-92558171	-0.1833	0.303	6.305e-25	26523	EIF2C1	chr1:36348810-36389899	mRNA	298	3.32 (0.25)	3.32 (0.35)
A_19_P00331576	3	40362122	rs11718621	40362122-40463063	1.088	0.3004	9.249e-25	NA		chr3:114043485-114052926	lincRNA	298	1.73 (1.35)	2.05 (2.15)
A_19_P00319970	3	40469254	rs6773917	40373259-40498845	-0.5371	0.3001	9.78e-25	NA		chr6:30271849-30272880	lincRNA	298	1.53 (0.69)	1.59 (0.98)
A_23_P119943	6	31321915	rs1055890	31321915-31321915	0.5471	0.3009	9.959e-25	3485	IGFBP2	chr2:217498127-217529159	mRNA	297	-1.01 (0.81)	-0.97 (1.08)
A_19_P00811809	3	40469254	rs6773917	40373259-40498845	-0.6573	0.2985	1.37e-24	NA		chr1:113540052-113551227	lincRNA	298	2.78 (0.87)	2.70 (1.41)
A_24_P412734	3	40362122	rs11718621	40362122-40463063	0.9901	0.2931	4.312e-24	146547	PRSS36	chr16:31150248-31161415	mRNA	298	2.04 (1.30)	2.20 (1.83)
A_19_P00811809	3	40458041	rs9332450	40373259-40498845	-0.6493	0.2893	9.631e-24	NA		chr1:113540052-113551227	lincRNA	298	2.78 (0.87)	2.70 (1.41)
A_33_P3420446	3	40469254	rs6773917	40373259-40498845	-0.8856	0.2883	1.188e-23	401387	LRRD1	chr7:91774198-91794590	mRNA	298	2.35 (1.34)	2.53 (1.66)
A_19_P00811809	3	40463063	rs2371185	40362122-40463063	0.6889	0.2859	1.962e-23	NA		chr1:113540052-113551227	lincRNA	298	2.78 (0.87)	2.70 (1.41)
A_19_P00319970	3	40362122	rs11718621	40362122-40463063	0.5652	0.2833	3.352e-23	NA		chr6:30271849-30272880	lincRNA	298	1.53 (0.69)	1.59 (0.98)
A_33_P3273148	14	92536959	rs12588287	92495536-92560943	0.1419	0.2822	4.242e-23	90480	GADD45GIP1	chr19:13064972-13068050	mRNA	298	1.22 (0.24)	1.21 (0.32)
A_33_P3228642	1	160093165	rs116711766	160093165-160093165	0.5615	0.2829	5.134e-23	201514	ZNF584	chr19:58920063-58929694	Others	298	-0.30 (0.43)	-0.29 (0.60)
A_19_P00332386	5	35855264	rs2172749	35855264-35880820	-0.448	0.2804	7.266e-23	NA		chr13:33888375-33923595	lincRNA	282	-1.95 (0.64)	-1.88 (0.79)
A_33_P3300147	12	113737574	rs2241543	113637443-113758166	-0.7395	0.2785	9.145e-23	401535	C9orf170	chr9:89763559-89774641	mRNA	47	-4.06 (0.82)	-3.92 (1.20)
A_24_P350649	16	74337036	rs1195629	74337036-74337036	0.371	0.2791	9.429e-23	55066	PDPR	chr16:70147529-70195184	mRNA	298	0.60 (0.50)	0.56 (0.73)
A_23_P119943	6	31330066	rs2394988	31330066-31417540	0.5463	0.278	1.009e-22	3485	IGFBP2	chr2:217498127-217529159	mRNA	297	-1.01 (0.81)	-0.97 (1.08)
A_19_P00806974	16	89965055	rs11648433	89831520-90008928	0.5068	0.2761	1.498e-22	NA		chr6:56749266-56765891	lincRNA	251	-2.43 (0.57)	-2.37 (0.72)
A_23_P95213	8	22972321	rs4242389	22968219-22980540	-0.3344	0.2742	2.216e-22	6440	SFTPC	chr8:22019184-22021992	mRNA	294	-2.03 (0.47)	-2.02 (0.52)
A_24_P239177	7	102110827	rs72603517	102110827-102110827	0.2403	0.273	2.851e-22	4585	MUC4	chr3:195473636-195538844	mRNA	298	2.69 (0.68)	2.64 (0.90)
A_19_P00807689	3	40469254	rs6773917	40373259-40498845	-0.5962	0.2685	7.059e-22	NA		chr7:105564174-105564567	lincRNA	298	2.90 (0.90)	3.04 (1.09)
A_23_P45099	6	31524851	rs2857605	31461558-31524851	0.5121	0.2665	1.067e-21	3127	HLA-DRB5	chr6:32485151-32498006	mRNA	298	4.96 (0.64)	4.98 (1.09)
A_32_P217655	2	89974667	rs117400231	89974667-89974667	1.517	0.2673	1.233e-21	645166	LOC645166	chr1:148928286-148953054	Others	244	-2.42 (0.99)	-2.44 (1.07)
A_19_P00330446	6	32605439	rs9272448	32602269-32626702	0.2911	0.2656	1.51e-21	NA		chr5:95919519-95995094	lincRNA	298	1.35 (0.60)	1.43 (0.78)
A_33_P3307068	16	89965055	rs11648433	89831520-90008928	0.3596	0.2636	1.941e-21	2801	GOLGA2	chr9:131018108-131038268	Others	294	-1.81 (0.39)	-1.80 (0.49)
A_33_P3273148	14	92558171	rs10873415	92434957-92558171	-0.1356	0.2636	2.257e-21	90480	GADD45GIP1	chr19:13064972-13068050	mRNA	298	1.22 (0.24)	1.21 (0.32)
A_23_P128084	16	89972532	rs11862382	89903843-89995790	0.234	0.2625	2.817e-21	3679	ITGA7	chr12:56078352-56106089	mRNA	298	-0.20 (0.26)	-0.20 (0.32)
A_19_P00800635	6	30688427	rs3132584	30687714-30698541	0.7965	0.2595	4.424e-21	NA		chr6:39949522-39974972	lincRNA	268	-1.81 (1.09)	-1.74 (1.16)
A_19_P00328562	3	40469254	rs6773917	40373259-40498845	-0.7485	0.2587	5.133e-21	NA		chr10:89908970-89919320	lincRNA	298	0.79 (1.16)	0.65 (1.68)
A_32_P144596	15	72140563	rs16953747	72104364-72592186	0.1848	0.2586	5.341e-21	8658	TNKS	chr8:9413445-9639856	mRNA	297	-1.78 (0.25)	-1.79 (0.30)
A_19_P00807689	3	40362122	rs11718621	40362122-40463063	0.6332	0.2583	5.657e-21	NA		chr7:105564174-105564567	lincRNA	298	2.90 (0.90)	3.04 (1.09)
A_33_P3420446	3	40362122	rs11718621	40362122-40463063	0.8998	0.2537	1.418e-20	401387	LRRD1	chr7:91774198-91794590	mRNA	298	2.35 (1.34)	2.53 (1.66)
A_19_P00804388	15	72129126	rs11856068	72104364-72592186	0.366	0.2524	1.832e-20	NA		chr8:142243843-142266943	lincRNA	271	-2.52 (0.51)	-2.50 (0.68)
A_24_P350649	16	74470644	rs3863439	74469121-74474938	0.3687	0.2469	5.531e-20	55066	PDPR	chr16:70147529-70195184	mRNA	298	0.60 (0.50)	0.56 (0.73)
A_33_P3263938	21	46349496	rs1721	46349496-46350019	0.8484	0.2449	8.237e-20	389812	LCN15	chr9:139654086-139658965	mRNA	187	-2.75 (1.06)	-2.75 (1.48)
A_24_P148907	3	40469254	rs6773917	40373259-40498845	-0.9882	0.2369	3.968e-19	10586	MAB21L2	chr4:151503077-151505845	mRNA	280	-0.83 (1.54)	-1.14 (2.36)
A_33_P3293524	3	40469254	rs6773917	40373259-40498845	-0.4765	0.2361	4.58e-19	9148	NEURL	chr10:105253735-105352309	mRNA	298	3.78 (0.78)	3.77 (0.93)
A_33_P3409518	3	40469254	rs6773917	40373259-40498845	-0.9541	0.2356	5.047e-19	643224	TUBBP5	chr9:141044565-141071885	Others	291	-0.49 (1.47)	-0.65 (2.21)
A_19_P00330674	16	89965055	rs11648433	89831520-90008928	0.33	0.2354	5.279e-19	NA		chr9:34666200-34672975	lincRNA	298	-0.32 (0.45)	-0.27 (0.53)
A_19_P00330307	12	56435929	rs1131017	56369911-56482180	0.28	0.2347	6.943e-19	NA		chr2:47735821-47746846	lincRNA	298	1.24 (0.56)	1.24 (0.78)
A_33_P3354203	6	29913969	rs3916365	29735104-30061555	0.2295	0.2327	8.89e-19	4745	NELL1	chr11:20691117-21597232	Others	295	-1.45 (0.59)	-1.44 (0.71)
A_24_P378788	22	39358037	rs12628403	39358037-39358037	0.2296	0.2316	1.102e-18	79939	SLC35E1	chr19:16660648-16683193	mRNA	298	-1.05 (0.31)	-1.08 (0.32)
A_33_P3253501	3	40469254	rs6773917	40373259-40498845	-0.3191	0.2312	1.207e-18	440689	HIST2H2BF	chr1:149754245-149783928	mRNA	298	1.47 (0.49)	1.42 (0.64)
A_33_P3329078	6	135411228	rs9376090	135411228-135418916	0.7407	0.2306	1.362e-18	3047	HBG1	chr11:5269502-5271087	mRNA	298	8.62 (1.18)	8.78 (1.67)
A_24_P350649	16	74562784	rs9888755	74562784-74562784	0.3153	0.2304	1.393e-18	55066	PDPR	chr16:70147529-70195184	mRNA	298	0.60 (0.50)	0.56 (0.73)
A_19_P00327473	12	123201925	rs71456771	123162566-123201925	-0.2049	0.2303	1.628e-18	NA		chr10:79806994-79817544	lincRNA	298	-0.48 (0.50)	-0.51 (0.64)
A_23_P307502	2	68631260	rs6419643	68580981-68645737	-0.4023	0.2261	3.697e-18	51198	C9orf53	chr9:21967138-21967753	Others	222	-2.61 (0.64)	-2.52 (0.73)
A_33_P3271635	6	33595021	rs111463005	33480435-33595399	-0.4126	0.2251	3.883e-18	3115	HLA-DPB1	chr6:33043703-33057473	mRNA	298	3.17 (0.54)	3.20 (0.74)
A_23_P131139	3	40469254	rs6773917	40373259-40498845	-0.519	0.2247	4.247e-18	116093	DIRC1	chr2:189598465-189654831	mRNA	298	2.05 (0.91)	2.08 (1.32)
A_19_P00811809	3	40440869	rs7631893	40373259-40498845	0.5751	0.2236	5.202e-18	NA		chr1:113540052-113551227	lincRNA	298	2.78 (0.87)	2.70 (1.41)
A_23_P409449	10	38022469	rs12570943	37936310-38022469	0.4769	0.2229	6.797e-18	6887	TAL2	chr9:108424738-108425393	mRNA	133	-3.54 (0.68)	-3.47 (0.83)
A_19_P00328562	3	40362122	rs11718621	40362122-40463063	0.7444	0.2182	1.486e-17	NA		chr10:89908970-89919320	lincRNA	298	0.79 (1.16)	0.65 (1.68)
A_23_P45099	6	31528326	rs2516479	31528326-31540141	0.4011	0.2171	1.835e-17	3127	HLA-DRB5	chr6:32485151-32498006	mRNA	298	4.96 (0.64)	4.98 (1.09)
A_33_P3523501	1	160093165	rs116711766	160093165-160093165	0.3377	0.2176	2.109e-17	374890	LOC374890	chr19:22798359-22806773	Others	297	-0.66 (0.36)	-0.64 (0.42)
A_33_P3368339	1	160093165	rs116711766	160093165-160093165	0.4306	0.2164	2.655e-17	441457	FAM22G	chr9:99691286-99704572	mRNA	298	-0.91 (0.36)	-0.92 (0.47)
A_19_P00803896	16	89987201	rs3212371	89925556-90011255	0.4211	0.2141	3.206e-17	NA		chr1:142870378-142871960	lincRNA	288	-2.23 (0.44)	-2.21 (0.52)
A_24_P148907	3	40362122	rs11718621	40362122-40463063	1.016	0.2133	3.743e-17	10586	MAB21L2	chr4:151503077-151505845	mRNA	280	-0.83 (1.54)	-1.14 (2.36)
A_33_P3370521	3	40469254	rs6773917	40373259-40498845	-0.9048	0.2128	4.106e-17	NA		chr1:120876495-120905159	Others	269	-0.87 (1.59)	-0.96 (2.15)
A_23_P53137	6	135411228	rs9376090	135411228-135418916	0.8215	0.2108	6.011e-17	3047	HBG1	chr11:5269502-5271087	mRNA	298	8.06 (1.36)	8.19 (1.86)
A_23_P131139	3	40362122	rs11718621	40362122-40463063	0.543	0.2097	7.5e-17	116093	DIRC1	chr2:189598465-189654831	mRNA	298	2.05 (0.91)	2.08 (1.32)
A_23_P413815	7	64782426	rs6963801	64768219-64782426	-0.1606	0.2091	8.415e-17	154807	VKORC1L1	chr7:65338257-65419800	mRNA	298	-1.32 (0.32)	-1.32 (0.36)
A_23_P128084	1	160093165	rs116711766	160093165-160093165	0.2727	0.2081	1.271e-16	3679	ITGA7	chr12:56078352-56106089	mRNA	298	-0.20 (0.26)	-0.20 (0.32)
A_23_P327426	11	73679232	rs2306818	73678945-73684073	0.1466	0.2065	1.373e-16	261726	TIPRL	chr1:168148171-168171352	mRNA	298	2.25 (0.17)	2.24 (0.23)
A_33_P3414789	3	40362122	rs11718621	40362122-40463063	0.7481	0.2056	1.63e-16	79187	FSD1	chr19:4304591-4323843	mRNA	298	-0.45 (1.11)	-0.72 (1.69)
A_19_P00329233	3	40469254	rs6773917	40373259-40498845	-0.7149	0.2031	2.609e-16	NA		chr22:25408700-25464025	lincRNA	298	0.22 (1.21)	0.07 (1.76)
A_19_P00806590	5	37318295	rs217797	37318295-37318295	-0.6174	0.2009	3.904e-16	NA		chr5:36701011-36702056	lincRNA	258	-1.90 (0.96)	-1.67 (1.16)
A_24_P148907	3	40441908	rs9874499	40373259-40498845	0.9178	0.1999	4.777e-16	10586	MAB21L2	chr4:151503077-151505845	mRNA	280	-0.83 (1.54)	-1.14 (2.36)
A_24_P921366	3	56849749	rs1354034	56849749-56849749	-0.4763	0.1993	5.3e-16	800	CALD1	chr7:134464164-134655480	mRNA	251	-2.62 (0.84)	-2.58 (1.01)
A_19_P00329233	3	40463063	rs2371185	40362122-40463063	0.7584	0.1992	5.39e-16	NA		chr22:25408700-25464025	lincRNA	298	0.22 (1.21)	0.07 (1.76)
A_19_P00811418	7	5171094	rs7793782	5169532-5172115	0.1967	0.1991	5.486e-16	NA		chr1:101492262-101505162	lincRNA	298	-0.32 (0.43)	-0.33 (0.53)
A_33_P3214586	16	89965055	rs11648433	89831520-90008928	0.2417	0.1981	6.587e-16	9048	ARTN	chr1:44398992-44402912	mRNA	298	-1.42 (0.31)	-1.41 (0.37)
A_33_P3414789	3	40469254	rs6773917	40373259-40498845	-0.6778	0.198	6.799e-16	79187	FSD1	chr19:4304591-4323843	mRNA	298	-0.45 (1.11)	-0.72 (1.69)
A_19_P00329233	3	40458041	rs9332450	40373259-40498845	-0.7013	0.1941	1.41e-15	NA		chr22:25408700-25464025	lincRNA	298	0.22 (1.21)	0.07 (1.76)
A_19_P00808315	21	45586002	rs2838508	45437175-45589727	-0.353	0.1933	1.619e-15	NA		chr2:134708080-134794155	lincRNA	268	-2.41 (0.47)	-2.33 (0.57)
A_32_P212471	14	23080679	rs3751480	23078520-23081528	0.5548	0.1931	1.699e-15	284485	RIIAD1	chr1:151694013-151702082	mRNA	157	-3.35 (0.80)	-3.34 (1.07)
A_24_P153853	17	56517962	rs2531725	56473259-57065401	0.1705	0.1928	1.769e-15	4591	TRIM37	chr17:57059999-57184266	mRNA	294	-2.08 (0.34)	-2.06 (0.45)
A_23_P89931	10	100165967	rs17109662	100126386-100179851	0.2378	0.1921	2.019e-15	64763	ZNF574	chr19:42580290-42585719	mRNA	298	1.34 (0.38)	1.30 (0.42)
A_33_P3325275	6	29918099	rs2517713	29906691-30041036	-0.209	0.1928	2.199e-15	80023	NRSN2	chr20:327370-335512	mRNA	298	1.35 (0.42)	1.32 (0.57)
A_33_P3464555	10	12307894	rs11257655	12253597-12307894	0.2273	0.1897	3.185e-15	283070	LOC283070	chr10:12875133-12877545	Others	298	3.24 (0.38)	3.21 (0.53)
A_24_P350649	16	74198124	rs175367	74198124-74198124	0.3096	0.1897	3.19e-15	55066	PDPR	chr16:70147529-70195184	mRNA	298	0.60 (0.50)	0.56 (0.73)
A_32_P75425	7	42038	rs35036037	42038-42038	0.4887	0.189	3.571e-15	401149	FLJ14186	chr4:120326678-120331815	Others	298	4.30 (0.66)	4.30 (0.92)
A_23_P26468	6	31346937	rs9501587	31346937-31346937	0.3545	0.1878	4.466e-15	9028	RHBDL1	chr16:726075-728267	mRNA	298	4.49 (0.85)	4.48 (1.01)
A_33_P3227880	6	24928081	rs55927112	24928081-24936392	-0.5469	0.1862	6.082e-15	11118	BTN3A2	chr6:26365398-26378548	mRNA	298	1.82 (0.45)	1.90 (0.44)
A_33_P3409518	3	40362122	rs11718621	40362122-40463063	0.9166	0.1854	7.003e-15	643224	TUBBP5	chr9:141044565-141071885	Others	291	-0.49 (1.47)	-0.65 (2.21)
A_19_P00328003	3	40469254	rs6773917	40373259-40498845	-0.3022	0.1836	9.81e-15	NA		chr16:1430124-1444892	lincRNA	298	4.61 (0.50)	4.63 (0.60)
A_33_P3353345	2	136379377	rs201831835	135943900-136379377	0.6718	0.1832	1.057e-14	25830	SULT4A1	chr22:44220387-44258378	mRNA	227	-2.63 (1.05)	-2.44 (1.26)
A_33_P3786807	7	43657757	rs12702053	43639000-43844467	0.2774	0.183	1.084e-14	100170220	SNAR-E	chr19:47333842-47333961	Others	288	-2.01 (0.54)	-1.94 (0.70)
A_19_P00806974	1	160093165	rs116711766	160093165-160093165	0.533	0.1818	1.662e-14	NA		chr6:56749266-56765891	lincRNA	251	-2.43 (0.57)	-2.37 (0.72)
A_33_P3253501	3	40362122	rs11718621	40362122-40463063	0.3053	0.1805	1.729e-14	440689	HIST2H2BF	chr1:149754245-149783928	mRNA	298	1.47 (0.49)	1.42 (0.64)
A_33_P3304528	7	43839511	rs1317916	43639000-43844467	0.08866	0.1799	1.93e-14	29843	SENP1	chr12:48436757-48499641	mRNA	298	0.26 (0.16)	0.26 (0.19)
A_24_P332341	7	102101269	rs4487686	102101269-102113564	0.137	0.1798	1.958e-14	84820	POLR2J4	chr7:43980494-44058748	Others	298	0.18 (0.23)	0.18 (0.30)
A_19_P00811550	6	29922740	rs16896742	29922740-29942324	0.1869	0.1798	1.963e-14	NA		chr4:123620575-123629031	lincRNA	298	-0.24 (0.51)	-0.25 (0.69)
A_23_P8108	6	30714646	rs117203306	30611968-30714646	0.2739	0.1792	2.401e-14	3119	HLA-DQB1	chr6:32627657-32634466	mRNA	298	4.00 (0.35)	3.98 (0.49)
A_19_P00801576	11	48225680	rs7940877	48225680-48347140	-0.1971	0.1785	2.734e-14	NA	CELF1	chr11:47487489-47510576	mRNA	298	3.21 (0.36)	3.24 (0.52)
A_33_P3370521	3	40463063	rs2371185	40362122-40463063	0.8832	0.1768	3.386e-14	NA		chr1:120876495-120905159	Others	269	-0.87 (1.59)	-0.96 (2.15)
A_32_P57728	1	83905878	rs3852325	83905878-83905878	0.142	0.1777	3.506e-14	5379	PMS2P1	chr7:99918263-99933930	Others	298	1.68 (0.29)	1.70 (0.38)
A_33_P3253501	3	40462162	rs1466236	40373259-40498845	0.2807	0.1756	4.198e-14	440689	HIST2H2BF	chr1:149754245-149783928	mRNA	298	1.47 (0.49)	1.42 (0.64)
A_33_P3325275	6	29922740	rs16896742	29922740-29942324	0.1292	0.1747	4.977e-14	80023	NRSN2	chr20:327370-335512	mRNA	298	1.35 (0.42)	1.32 (0.57)
A_33_P3227880	6	31325092	rs9266217	31325092-31346898	-0.3291	0.1743	5.341e-14	11118	BTN3A2	chr6:26365398-26378548	mRNA	298	1.82 (0.45)	1.90 (0.44)
A_33_P3307068	1	160093165	rs116711766	160093165-160093165	0.3788	0.1749	5.836e-14	2801	GOLGA2	chr9:131018108-131038268	Others	294	-1.81 (0.39)	-1.80 (0.49)
A_33_P3398634	14	92558171	rs10873415	92434957-92558171	-0.1298	0.174	6.187e-14	7942	TFEB	chr6:41651716-41703997	mRNA	298	2.75 (0.27)	2.77 (0.34)
A_19_P00320567	6	30942121	rs114815710	30455532-31827286	0.29	0.1735	6.24e-14	NA	XLOC_005595	chr6:6700927-6712091	lincRNA	297	-0.84 (0.59)	-0.81 (0.73)
A_33_P3388080	15	72465877	rs8029218	72104364-72592186	0.2685	0.1718	8.358e-14	731223	LOC731223	chr14:75761107-75763113	Others	289	-1.83 (0.45)	-1.80 (0.52)
A_24_P65910	20	34505054	rs6058363	34190699-34556005	-0.1666	0.1714	9.139e-14	55245	UQCC	chr20:33890369-33999945	mRNA	298	0.05 (0.27)	0.06 (0.36)
A_23_P387471	6	32395956	rs58103245	32341516-32406473	0.2428	0.1706	1.051e-13	4277	MICB	chr6:31465855-31478901	mRNA	298	2.53 (0.37)	2.52 (0.46)
A_23_P100056	15	64227044	rs4776677	64227044-64236441	1.094	0.168	1.687e-13	348093	RBPMS2	chr15:65032093-65067770	mRNA	123	-3.55 (1.29)	-3.60 (1.66)
A_19_P00803141	16	90011255	rs13338472	89945369-90013420	0.5837	0.1669	2.032e-13	NA		chr2:216583792-216584130	lincRNA	123	-3.64 (0.72)	-3.58 (0.75)
A_19_P00802402	9	130191186	rs13292096	130191186-130272006	0.2456	0.1669	2.059e-13	NA		chr20:53674743-53740918	lincRNA	298	0.80 (0.44)	0.72 (0.46)
A_23_P45099	6	31320642	rs2523615	31108034-31320687	0.5345	0.1661	2.357e-13	3127	HLA-DRB5	chr6:32485151-32498006	mRNA	298	4.96 (0.64)	4.98 (1.09)
A_33_P3311267	3	40331059	rs4974040	40331059-40356558	0.6948	0.1658	2.481e-13	337969	KRTAP19-2	chr21:31859509-31859667	mRNA	298	1.35 (1.20)	1.40 (1.82)
A_19_P00319829	1	183542387	rs2274064	183494453-183542387	0.2234	0.1652	2.773e-13	NA	XLOC_l2_010511	chr3:197305083-197342531	lincRNA	286	-1.85 (0.56)	-1.81 (0.65)
A_33_P3293524	3	40463063	rs2371185	40362122-40463063	0.424	0.163	4.131e-13	9148	NEURL	chr10:105253735-105352309	mRNA	298	3.78 (0.78)	3.77 (0.93)
A_33_P3507562	7	1081277	rs73048366	1045649-1101243	-0.472	0.1623	4.666e-13	23642	SNHG1	chr11:62619460-62623360	Others	88	-3.79 (0.75)	-3.65 (1.09)
A_33_P3239122	6	31322767	rs200238189	31322767-31426642	0.5341	0.162	4.974e-13	10465	PPIH	chr1:43124048-43142429	Others	153	-3.15 (0.66)	-3.05 (0.79)
A_33_P3379967	6	31081251	rs2233955	31081251-31081251	0.2138	0.1619	5.014e-13	3134	HLA-F	chr6:29691117-29695073	mRNA	298	3.68 (0.40)	3.69 (0.55)
A_33_P3309665	6	29937896	rs3202637	29937896-29940488	-0.1801	0.1617	5.197e-13	124961	ZFP3	chr17:4981754-4999669	mRNA	298	-0.97 (0.26)	-0.95 (0.31)
A_23_P90220	9	95609564	rs3739602	95609564-95675554	-0.1477	0.1613	5.618e-13	199704	ZNF585A	chr19:37640990-37663615	mRNA	298	-0.68 (0.29)	-0.71 (0.36)
A_33_P3293524	3	40493218	rs6801859	40373259-40499273	-0.3979	0.1613	5.627e-13	9148	NEURL	chr10:105253735-105352309	mRNA	298	3.78 (0.78)	3.77 (0.93)
A_19_P00324658	12	57489648	rs4559	57486647-57492996	-0.1771	0.1604	6.606e-13	NA		chr14:101355772-101387422	lincRNA	298	-0.01 (0.35)	0.01 (0.45)
A_19_P00332386	5	35855410	rs4869492	35816128-35921069	-0.558	0.1601	6.96e-13	NA		chr13:33888375-33923595	lincRNA	282	-1.95 (0.64)	-1.88 (0.79)
A_23_P120254	16	32467381	rs74957292	32467381-32467381	-0.1572	0.1587	8.939e-13	56940	DUSP22	chr6:292101-351355	mRNA	298	1.29 (0.34)	1.27 (0.45)
A_33_P3296169	14	96178688	rs17093294	96168098-96202974	-0.4094	0.1583	9.549e-13	83879	CDCA7	chr2:174219561-174233718	mRNA	298	-0.30 (0.54)	-0.26 (0.72)
A_32_P211248	3	40459532	rs4973898	40373259-40498845	0.6164	0.1582	9.78e-13	100131138	LOC100131138	chr12:111374406-111375252	Others	290	-1.09 (1.15)	-1.28 (1.41)
A_19_P00330413	6	29949821	rs2394255	29782027-30044388	-0.3574	0.158	1.009e-12	NA		chr13:106751024-106760449	lincRNA	298	2.31 (0.78)	2.33 (1.00)
A_23_P45955	1	35944886	rs7545232	35852521-36021293	0.6839	0.1576	1.094e-12	27285	TEKT2	chr1:36549676-36553876	mRNA	161	-2.81 (1.25)	-3.06 (1.92)
