# Supplementary material for: Large-Scale East-Asian eQTL Mapping Reveals Novel Candidate Genes for LD Mapping and the Genomic Landscape of Transcriptional Effects of Sequence Variants
Source: PLoS One. 2014 Jun 23;9(6):e100924. doi: 10.1371/journal.pone.0100924 (PMC4067418; doi:10.1371/journal.pone.0100924)
Supplement: File S2 — Results of our application of eQTL map to GWAS records. Sheet “Case1–3” shows records classified into Case 1, 2, or 3; sheet “Case 4” shows records classified into Case 4; sheet “Excluded” shows excluded records because GWAS SNP and eQTL are not likely to colocalize. (XLSX) [file pone.0100924.s011.xlsx]

## Sheet: Case 1-3
See Methods for Case classification
See footnote of Table 4 for column description
		Suggested gene			SNPs			eQTL statistics			Top local SNP for GWAS Gene				More info. from GWAS catalog
Case	Record	GWAS	eQTL	ProbeName	GWAS	cis_eQTL	r2	Beta	P	Pc	SNP	Beta	P	r2	Date.Added.to.Catalog	PUBMEDID	Journal	Disease.Trait	Chr_id	Chr_pos	Region	Context	p.Value	OR.or.beta
case1	2	TNFAIP3	LOC100507429	A_19_P00317547	rs5029939	rs5029949	1	0.6448	3.257e-09	1	rs35313432	-0.1125	n.s.	4.86447e-08	2014-04-04	24097066	Nat Genet	Sjögren's syndrome	6	138195723	6q23.3	intron	8e-09	1.67
case1	3	GATSL3	CCDC157	A_33_P3213767	rs1043099	rs5749082	0.982895	0.2339	9.761e-07	0.887255	rs4820847	0.2087	5.167e-19	0.586108	2014-04-04	24449572	Arthritis Rheumatol	Rheumatoid arthritis	22	30681257	22q12.2	UTR-3	7e-09	1.19
case1	4	TNFRSF14	LOC115110	A_33_P3415247	rs3890745	rs4310388	0.853415	-0.1992	3.41e-10	0.198316	rs6666430	-0.06479	n.s.	0.793932	2014-04-04	24449572	Arthritis Rheumatol	Rheumatoid arthritis	1	2553624	1p36.32	intron	1e-06	1.18
case2	5	CACNB4	CACNB4	A_33_P3221989	rs3820706	rs16830744	0.827616	-0.339	1.388e-07	0.220768	rs16830744	-0.339	1.388e-07	1	2014-03-26	24025145	Breast Cancer Res	Adverse response to chemotherapy in breast cancer (alopecia)	2	152957411	2q23.3	nearGene-5	2e-09	2.38
case1	6	STAM2	CACNB4	A_33_P3221989	rs16830728	rs16830744	0.986557	-0.339	1.388e-07	0.679683	rs7588958	0.07347	n.s.	0.458841	2014-03-26	24025145	Breast Cancer Res	Adverse response to chemotherapy in breast cancer (alopecia)	2	152981335	2q23.3	intron	3e-08	3.61
case1	7	IL1RL1	IL18R1	A_24_P208567	rs950880	rs2287037	0.923566	0.1633	1.028e-08	0.339907	rs13019784	0.2692	1.998e-06	0.672486	2014-04-04	23999434	J Clin Invest	Serum protein levels (sST2)	2	102932562	2q12.1	intron	7e-94	0.18
case2	8	NT5C2	NT5C2	A_33_P3255354	rs11191593	rs17094683	0.977341	0.1562	1.714e-07	0.746259	rs17094683	0.1562	1.714e-07	1	2014-03-26	24001895	Hypertension	Blood pressure	10	104939215	10q24.33	intron	1e-06	0.54
case3	9	HLA-DPB1	HLA-DPB1	A_23_P258769	rs9277554	rs201032790	1	0.8052	1.754e-80	0.991269	rs201032790	0.8052	1.754e-80	1	2013-12-10	23740775	Arthritis Rheum	Wegener's granulomatosis	6	33055538	6p21.32	UTR-3	2e-50	4.17
case3	9	HLA-DPB2	HLA-DPB1	A_23_P258769	rs9277554	rs201032790	1	0.8052	1.754e-80	0.991269	Not tested	NA	NA	NA	2013-12-10	23740775	Arthritis Rheum	Wegener's granulomatosis	6	33055538	6p21.32	UTR-3	2e-50	4.17
case3	9	HSD17B8	HLA-DPB1	A_23_P258769	rs9277554	rs201032790	1	0.8052	1.754e-80	0.991269	rs439121	0.07634	n.s.	0.412953	2013-12-10	23740775	Arthritis Rheum	Wegener's granulomatosis	6	33055538	6p21.32	UTR-3	2e-50	4.17
case3	9	RING1	HLA-DPB1	A_23_P258769	rs9277554	rs201032790	1	0.8052	1.754e-80	0.991269	rs141909390	-0.1229	n.s.	0.00088885	2013-12-10	23740775	Arthritis Rheum	Wegener's granulomatosis	6	33055538	6p21.32	UTR-3	2e-50	4.17
case3	9	COL11A2	HLA-DPB1	A_23_P258769	rs9277554	rs201032790	1	0.8052	1.754e-80	0.991269	rs144092339	0.7679	2.022e-10	0.0777398	2013-12-10	23740775	Arthritis Rheum	Wegener's granulomatosis	6	33055538	6p21.32	UTR-3	2e-50	4.17
case3	9	RXRB	HLA-DPB1	A_23_P258769	rs9277554	rs201032790	1	0.8052	1.754e-80	0.991269	Not tested	NA	NA	NA	2013-12-10	23740775	Arthritis Rheum	Wegener's granulomatosis	6	33055538	6p21.32	UTR-3	2e-50	4.17
case3	9	HLA-DOA	HLA-DPB1	A_23_P258769	rs9277554	rs201032790	1	0.8052	1.754e-80	0.991269	rs3130171	-0.2098	7.521e-08	0.0635704	2013-12-10	23740775	Arthritis Rheum	Wegener's granulomatosis	6	33055538	6p21.32	UTR-3	2e-50	4.17
case3	9	HLA-DPB1*04	HLA-DPB1	A_23_P258769	rs9277554	rs201032790	1	0.8052	1.754e-80	0.991269	Not tested	NA	NA	NA	2013-12-10	23740775	Arthritis Rheum	Wegener's granulomatosis	6	33055538	6p21.32	UTR-3	2e-50	4.17
case2	10	PLCL1	PLCL1	A_33_P3289865	rs7572733,rs6738825	rs1866664	0.983827	-0.2462	3.047e-07	0.946203	rs1866664	-0.2462	3.047e-07	1	2014-03-14	23983088	Arthritis Rheum	Dermatomyositis	NA	NA	2q33.1[rs7572733]; 2q33.1[rs6738825]		6e-06	1.25
case3	11	MAU2	GATAD2A	A_24_P305467	rs2905424	rs1047361	0.845903	-0.1997	7.166e-17	0.0716255	Not tested	NA	NA	NA	2014-03-18	23974872	Nat Genet	Schizophrenia	19	19473445	19p13.11	Intergenic	3e-09	1.09
case3	11	CILP2	GATAD2A	A_24_P305467	rs2905424	rs1047361	0.845903	-0.1997	7.166e-17	0.0716255	Not tested	NA	NA	NA	2014-03-18	23974872	Nat Genet	Schizophrenia	19	19473445	19p13.11	Intergenic	3e-09	1.09
case3	11	GATAD2A	GATAD2A	A_24_P305467	rs2905424	rs1047361	0.845903	-0.1997	7.166e-17	0.0716255	rs1047361	-0.1997	7.166e-17	1	2014-03-18	23974872	Nat Genet	Schizophrenia	19	19473445	19p13.11	Intergenic	3e-09	1.09
case3	11	GMIP	GATAD2A	A_24_P305467	rs2905424	rs1047361	0.845903	-0.1997	7.166e-17	0.0716255	rs35449009	0.134	n.s.	0.00992649	2014-03-18	23974872	Nat Genet	Schizophrenia	19	19473445	19p13.11	Intergenic	3e-09	1.09
case3	11	HAPLN4	GATAD2A	A_24_P305467	rs2905424	rs1047361	0.845903	-0.1997	7.166e-17	0.0716255	rs58489806	0.1651	n.s.	0.301554	2014-03-18	23974872	Nat Genet	Schizophrenia	19	19473445	19p13.11	Intergenic	3e-09	1.09
case3	11	LPAR2	GATAD2A	A_24_P305467	rs2905424	rs1047361	0.845903	-0.1997	7.166e-17	0.0716255	rs1529714	0.1212	n.s.	0.0005477	2014-03-18	23974872	Nat Genet	Schizophrenia	19	19473445	19p13.11	Intergenic	3e-09	1.09
case3	11	MIR640	GATAD2A	A_24_P305467	rs2905424	rs1047361	0.845903	-0.1997	7.166e-17	0.0716255	Not tested	NA	NA	NA	2014-03-18	23974872	Nat Genet	Schizophrenia	19	19473445	19p13.11	Intergenic	3e-09	1.09
case3	11	NCAN	GATAD2A	A_24_P305467	rs2905424	rs1047361	0.845903	-0.1997	7.166e-17	0.0716255	rs12462071	-0.1498	n.s.	0.000756066	2014-03-18	23974872	Nat Genet	Schizophrenia	19	19473445	19p13.11	Intergenic	3e-09	1.09
case3	11	NDUFA13	GATAD2A	A_24_P305467	rs2905424	rs1047361	0.845903	-0.1997	7.166e-17	0.0716255	rs10412409	-0.05542	n.s.	0.000585395	2014-03-18	23974872	Nat Genet	Schizophrenia	19	19473445	19p13.11	Intergenic	3e-09	1.09
case3	11	PBX4	GATAD2A	A_24_P305467	rs2905424	rs1047361	0.845903	-0.1997	7.166e-17	0.0716255	rs12977917	-0.1207	2.555e-07	0.0541716	2014-03-18	23974872	Nat Genet	Schizophrenia	19	19473445	19p13.11	Intergenic	3e-09	1.09
case3	11	SUGP1	GATAD2A	A_24_P305467	rs2905424	rs1047361	0.845903	-0.1997	7.166e-17	0.0716255	rs10401714	-0.1871	n.s.	0.00569069	2014-03-18	23974872	Nat Genet	Schizophrenia	19	19473445	19p13.11	Intergenic	3e-09	1.09
case3	11	TM6SF2	GATAD2A	A_24_P305467	rs2905424	rs1047361	0.845903	-0.1997	7.166e-17	0.0716255	rs2240013	-0.1345	n.s.	0.000302088	2014-03-18	23974872	Nat Genet	Schizophrenia	19	19473445	19p13.11	Intergenic	3e-09	1.09
case3	11	TSSK6	GATAD2A	A_24_P305467	rs2905424	rs1047361	0.845903	-0.1997	7.166e-17	0.0716255	rs7250569	-0.1865	n.s.	0.15638	2014-03-18	23974872	Nat Genet	Schizophrenia	19	19473445	19p13.11	Intergenic	3e-09	1.09
case3	11	YJEFN3	GATAD2A	A_24_P305467	rs2905424	rs1047361	0.845903	-0.1997	7.166e-17	0.0716255	rs757220	0.3573	n.s.	0.025257	2014-03-18	23974872	Nat Genet	Schizophrenia	19	19473445	19p13.11	Intergenic	3e-09	1.09
case1	12	SLC12A1	MYEF2	A_33_P3641427	rs964611	rs7168752	0.958216	0.483	9.05e-07	0.887937	rs12441840	-0.141	n.s.	0.00224343	2014-03-04	23934736	Genet Epidemiol	Metabolite levels (Pyroglutamine)	15	48597514	15q21.1	Intergenic	8e-06	0.15
case1	13	ATXN3	TRIP11	A_23_P106241	rs12588287	rs2896190	0.811207	0.0722	2.632e-07	0.284304	rs55811958	0.3003	4.982e-32	0.0365557	2014-02-06	23870195	BMC Med Genet	Coronary artery calcification	14	92536959	14q32.12	intron	9e-06	0.19
case2	14	IFT88	IFT88	A_23_P48339	rs9506514	rs2149769	0.967142	-0.2171	3.123e-21	0.624886	rs2149769	-0.2171	3.123e-21	1	2014-02-06	23870195	BMC Med Genet	Coronary artery calcification	13	21131211	13q12.11	Intergenic	5e-06	0.17
case3	15	RNASET2	RNASET2	A_24_P360269	rs2149085	rs400837	0.993525	-0.3639	2.721e-39	0.873243	rs400837	-0.3639	2.721e-39	1	2014-02-04	23850713	Gut	Crohn's disease	6	167371110	6q27	nearGene-5	8e-12	1.34
case3	15	FGFR1OP	RNASET2	A_24_P360269	rs2149085	rs400837	0.993525	-0.3639	2.721e-39	0.873243	rs73039162	0.6839	7.547e-45	0.0778289	2014-02-04	23850713	Gut	Crohn's disease	6	167371110	6q27	nearGene-5	8e-12	1.34
case3	15	CCR6	RNASET2	A_24_P360269	rs2149085	rs400837	0.993525	-0.3639	2.721e-39	0.873243	Not tested	NA	NA	NA	2014-02-04	23850713	Gut	Crohn's disease	6	167371110	6q27	nearGene-5	8e-12	1.34
case3	15	MIR3939	RNASET2	A_24_P360269	rs2149085	rs400837	0.993525	-0.3639	2.721e-39	0.873243	Not tested	NA	NA	NA	2014-02-04	23850713	Gut	Crohn's disease	6	167371110	6q27	nearGene-5	8e-12	1.34
case2	16	PLCL1	PLCL1	A_33_P3289865	rs10497813	rs1866664	0.983827	-0.2462	3.047e-07	0.946203	rs1866664	-0.2462	3.047e-07	1	2014-01-09	23817569	Nat Genet	Self-reported allergy	2	198914072	2q33.1	intron	6e-10	0.07
case1	17	Intergenic	ELL	A_23_P16538	rs731945	rs731945	1	0.2263	4.797e-11	1	Not tested	NA	NA	NA	2014-01-09	23817569	Nat Genet	Self-reported allergy	19	18567039	19p13.11	intron	6e-06	0.06
case2	18	GSDMB	GSDMB	A_33_P3221999	rs8067378	rs1008723	0.98345	-0.3752	6.878e-38	0.81202	rs1008723	-0.3752	6.878e-38	1	2013-12-12	23817570	Nat Genet	Cervical cancer	17	38051348	17q12	Intergenic	9e-10	1.19
case1	19	Intergenic	LOC100506365	A_19_P00800264	rs4493873	rs12542178	0.985774	-0.4266	8.203e-13	0.869277	Not tested	NA	NA	NA	2014-01-08	23793025	Nat Genet	Migraine - clinic-based	8	92075643	8q21.3	ncRNA	5e-06	1.14
case1	20	Intergenic	PRELID1	A_23_P79161	rs10037055	rs10077929	1	0.1478	1.291e-14	1	Not tested	NA	NA	NA	2014-01-08	23793025	Nat Genet	Migraine without aura	5	176691279	5q35.3	intron	5e-06	1.14
case3	21	ACTA2	FAS	A_23_P63896	rs4406737	rs1571011	0.973271	0.2064	2.573e-09	0.874726	rs1324551	-0.6741	1.116e-56	0.784676	2014-01-07	23770605	Nat Genet	Chronic lymphocytic leukemia	10	90759724	10q23.31	intron	1e-14	1.27
case3	21	FAS	FAS	A_23_P63896	rs4406737	rs1571011	0.973271	0.2064	2.573e-09	0.874726	rs1571011	0.2064	2.573e-09	1	2014-01-07	23770605	Nat Genet	Chronic lymphocytic leukemia	10	90759724	10q23.31	intron	1e-14	1.27
case1	23	HLA-DP	HLA-DPB1	A_23_P258769	rs9277535	rs201032790	1	0.8052	1.754e-80	0.991269	Not tested	NA	NA	NA	2013-12-11	23760081	Hum Mol Genet	Chronic hepatitis B infection	6	33054861	6p21.32	UTR-3	4e-40	1.89
case1	25	BLK	FAM167A	A_23_P334955	rs2736340	rs2251056	0.951806	-0.2464	1.506e-06	0.53993	rs9644687	0.2084	n.s.	0.400667	2013-12-11	23740937	Hum Mol Genet	Systemic lupus erythematosus and Systemic sclerosis	8	11343973	8p23.1	Intergenic	1e-08	1.22
case1	26	ATXN2L	TUFM	A_23_P9582	rs8049439	rs8049439	1	0.2473	3.309e-48	1	rs17855750	-0.08222	n.s.	0.0361847	2013-11-29	23722424	Science	Educational attainment	16	28837515	16p11.2		1e-07	0.09
case1	27	BTN1A1	HMGN4	A_24_P397515	rs1056667	rs6933176	0.983948	-0.1432	2.268e-13	0.867406	rs198845	0.3062	n.s.	0.0430006	2013-12-01	23722424	Science	Educational attainment	6	26510564	6p22.2	UTR-3	2e-08	0.09
case2	28	TANK	TANK	A_24_P257108	rs7309	rs7309	1	-0.0901	1.37e-06	1	rs7309	-0.0901	1.37e-06	1	2013-12-01	23722424	Science	Educational attainment	2	162092640	2q24.2	UTR-3	4e-08	0.09
case3	29	FNTB	MAX	A_23_P436138	rs7148590	rs4466998	1	0.1343	6.436e-10	1	rs12434868	0.6916	8.5e-82	0.297226	2013-11-20	23720494	Hum Mol Genet	Blood trace element (Zn levels)	14	65473196	14q23.3	intron;intron;intron	1e-07	0.14
case3	29	MAX	MAX	A_23_P436138	rs7148590	rs4466998	1	0.1343	6.436e-10	1	rs4466998	0.1343	6.436e-10	1	2013-11-20	23720494	Hum Mol Genet	Blood trace element (Zn levels)	14	65473196	14q23.3	intron;intron;intron	1e-07	0.14
case2	30	ABO	ABO	A_33_P3266550	rs8176722	rs8176722	1	0.4487	8.252e-17	1	rs8176722	0.4487	8.252e-17	1	2013-11-20	23717212	PLoS Genet	Malaria	9	136132754	9q34.2	intron	9e-10	1.28
case1	31	MCM3AP	YBEY	A_32_P18547	rs2839186	rs2839984	0.990329	-0.5626	5.601e-56	0.855189	rs4819216	0.06445	n.s.	0.97128	2013-11-09	23666240	Nat Genet	Testicular germ cell tumor	21	47690068	21q22.3	intron	1e-09	1.26
case1	32	SLC39A6	ELP2	A_23_P78438	rs1050631	rs4267398	0.847424	0.123	1.472e-10	0.242769	rs144954306	-0.2254	n.s.	0.0109945	2013-09-20	23644492	Nat Genet	Esophageal squamous cell cancer (length of survival)	18	33694120	18q12.2	cds-synon	4e-08	1.3
case2	33	ULK3	ULK3	A_23_P206107	rs936229	rs9210	0.86503	0.1585	8.993e-11	0.247837	rs9210	0.1585	8.993e-11	1	2013-11-14	23648065	Cancer Sci	Adverse response to chemotherapy (neutropenia/leucopenia) (carboplatin)	15	75132319	15q24.1	intron	4e-06	1.69
case2	34	LRRC8B	LRRC8B	A_23_P115167	rs922107	rs12760395	0.908183	0.3617	2.274e-54	0.178244	rs12760395	0.3617	2.274e-54	1	2013-11-14	23648065	Cancer Sci	Adverse response to chemotherapy (neutropenia/leucopenia) (paclitaxel + carboplatin)	1	90022796	1p22.2	intron	3e-06	1.79
case2	35	LRRC8B	LRRC8B	A_23_P115167	rs922106	rs12760395	1	0.3617	2.274e-54	1	rs12760395	0.3617	2.274e-54	1	2013-11-14	23648065	Cancer Sci	Adverse response to chemotherapy (neutropenia/leucopenia) (paclitaxel)	1	90025519	1p22.2	intron	9e-07	1.68
case3	36	CABIN1	GGT5	A_33_P3255304	rs8141797	rs176159	1	0.5161	3.646e-08	1	rs176159	0.1362	n.s.	1	2013-09-12	23624525	Nat Genet	Amyotrophic lateral sclerosis	22	24582041	22q11.23	missense	2e-09	1.52
case3	36	SUSD2	GGT5	A_33_P3255304	rs8141797	rs176159	1	0.5161	3.646e-08	1	rs6003917	0.133	n.s.	4.82347e-06	2013-09-12	23624525	Nat Genet	Amyotrophic lateral sclerosis	22	24582041	22q11.23	missense	2e-09	1.52
case3	36	GGT5	GGT5	A_33_P3255304	rs8141797	rs176159	1	0.5161	3.646e-08	1	rs176159	0.5161	3.646e-08	1	2013-09-12	23624525	Nat Genet	Amyotrophic lateral sclerosis	22	24582041	22q11.23	missense	2e-09	1.52
case2	37	FAM13A	FAM13A	A_33_P3691916	rs2609255	rs2609282	0.849505	0.3258	7.698e-15	0.198365	rs2609282	0.3258	7.698e-15	1	2013-11-01	23583980	Nat Genet	Interstitial lung disease	4	89811195	4q22.1	intron	2e-11	1.29
case1	38	GDF5	UQCC	A_24_P65910	rs224333	rs6060369	0.861297	-0.1504	3.614e-16	0.183956	Not tested	NA	NA	NA	2013-09-12	23563607	Nat Genet	Height	20	34023962	20q11.22	intron	8e-37	1.31
case2	39	RFT1	RFT1	A_24_P93741	rs2564921	rs1078968	1	0.2509	5.392e-21	0.926008	rs1078968	0.2509	5.392e-21	1	2013-09-12	23563607	Nat Genet	Height	3	53125585	3p21.1	UTR-3	2e-12	1.15
case1	40	PSMC3	lincRNA:chr11:47623024-47633724_R	A_19_P00809826	rs10838708	rs10838738	0.840963	-0.5049	9.45e-19	0.0969945	rs11341424	0.04506	n.s.	0.169148	2013-09-12	23563607	Nat Genet	Height	11	47441513	11p11.2	intron	2e-09	1.15
case1	41	MSMB	NCOA4	A_33_P3270034	rs10993994	rs10825652	0.818181	-0.1178	4.206e-06	0.538029	rs986316	0.2774	n.s.	0.000469343	2013-09-18	23555189	Neoplasia	PCA3 expression level	10	51549496	10q11.23	nearGene-5	1e-09	1.25
case3	42	ADAM15	PBXIP1	A_24_P79808	rs1218582	rs1218582	1	0.1699	6.355e-06	1	rs9970195	-0.07758	n.s.	0.0131505	2013-09-16	23535732	Nat Genet	Prostate cancer	1	154834183	1q21.3	intron	2e-08	1.06
case3	42	ADAR	PBXIP1	A_24_P79808	rs1218582	rs1218582	1	0.1699	6.355e-06	1	rs3738028	0.06552	n.s.	7.81339e-05	2013-09-16	23535732	Nat Genet	Prostate cancer	1	154834183	1q21.3	intron	2e-08	1.06
case3	42	CKS1B	PBXIP1	A_24_P79808	rs1218582	rs1218582	1	0.1699	6.355e-06	1	rs11577297	0.05052	n.s.	0.000440098	2013-09-16	23535732	Nat Genet	Prostate cancer	1	154834183	1q21.3	intron	2e-08	1.06
case3	42	DCST1	PBXIP1	A_24_P79808	rs1218582	rs1218582	1	0.1699	6.355e-06	1	rs6699284	0.1217	n.s.	0.0215336	2013-09-16	23535732	Nat Genet	Prostate cancer	1	154834183	1q21.3	intron	2e-08	1.06
case3	42	DCST2	PBXIP1	A_24_P79808	rs1218582	rs1218582	1	0.1699	6.355e-06	1	rs11264250	0.06812	n.s.	0.00208084	2013-09-16	23535732	Nat Genet	Prostate cancer	1	154834183	1q21.3	intron	2e-08	1.06
case3	42	DPM3	PBXIP1	A_24_P79808	rs1218582	rs1218582	1	0.1699	6.355e-06	1	rs1777910	0.06981	n.s.	7.18322e-06	2013-09-16	23535732	Nat Genet	Prostate cancer	1	154834183	1q21.3	intron	2e-08	1.06
case3	42	EFNA1	PBXIP1	A_24_P79808	rs1218582	rs1218582	1	0.1699	6.355e-06	1	Not tested	NA	NA	NA	2013-09-16	23535732	Nat Genet	Prostate cancer	1	154834183	1q21.3	intron	2e-08	1.06
case3	42	EFNA3	PBXIP1	A_24_P79808	rs1218582	rs1218582	1	0.1699	6.355e-06	1	rs1995662	0.2995	n.s.	1.71535e-05	2013-09-16	23535732	Nat Genet	Prostate cancer	1	154834183	1q21.3	intron	2e-08	1.06
case3	42	EFNA4	PBXIP1	A_24_P79808	rs1218582	rs1218582	1	0.1699	6.355e-06	1	rs11264341	0.06785	n.s.	6.8963e-06	2013-09-16	23535732	Nat Genet	Prostate cancer	1	154834183	1q21.3	intron	2e-08	1.06
case3	42	FLAD1	PBXIP1	A_24_P79808	rs1218582	rs1218582	1	0.1699	6.355e-06	1	rs962242	-0.04602	n.s.	0.000682685	2013-09-16	23535732	Nat Genet	Prostate cancer	1	154834183	1q21.3	intron	2e-08	1.06
case3	42	KCNN3	PBXIP1	A_24_P79808	rs1218582	rs1218582	1	0.1699	6.355e-06	1	Not tested	NA	NA	NA	2013-09-16	23535732	Nat Genet	Prostate cancer	1	154834183	1q21.3	intron	2e-08	1.06
case3	42	LENEP	PBXIP1	A_24_P79808	rs1218582	rs1218582	1	0.1699	6.355e-06	1	rs58530551	0.1238	n.s.	0.00195108	2013-09-16	23535732	Nat Genet	Prostate cancer	1	154834183	1q21.3	intron	2e-08	1.06
case3	42	LOC10050	PBXIP1	A_24_P79808	rs1218582	rs1218582	1	0.1699	6.355e-06	1	Not tested	NA	NA	NA	2013-09-16	23535732	Nat Genet	Prostate cancer	1	154834183	1q21.3	intron	2e-08	1.06
case3	42	LOC100505666	PBXIP1	A_24_P79808	rs1218582	rs1218582	1	0.1699	6.355e-06	1	Not tested	NA	NA	NA	2013-09-16	23535732	Nat Genet	Prostate cancer	1	154834183	1q21.3	intron	2e-08	1.06
case3	42	MIR4258	PBXIP1	A_24_P79808	rs1218582	rs1218582	1	0.1699	6.355e-06	1	Not tested	NA	NA	NA	2013-09-16	23535732	Nat Genet	Prostate cancer	1	154834183	1q21.3	intron	2e-08	1.06
case3	42	PBXIP1	PBXIP1	A_24_P79808	rs1218582	rs1218582	1	0.1699	6.355e-06	1	rs1218582	0.1699	6.355e-06	1	2013-09-16	23535732	Nat Genet	Prostate cancer	1	154834183	1q21.3	intron	2e-08	1.06
case3	42	PMVK	PBXIP1	A_24_P79808	rs1218582	rs1218582	1	0.1699	6.355e-06	1	rs3806256	0.09462	n.s.	0.0090465	2013-09-16	23535732	Nat Genet	Prostate cancer	1	154834183	1q21.3	intron	2e-08	1.06
case3	42	PYGO2	PBXIP1	A_24_P79808	rs1218582	rs1218582	1	0.1699	6.355e-06	1	rs6678353	0.06795	n.s.	1.49297e-05	2013-09-16	23535732	Nat Genet	Prostate cancer	1	154834183	1q21.3	intron	2e-08	1.06
case3	42	SHC1	PBXIP1	A_24_P79808	rs1218582	rs1218582	1	0.1699	6.355e-06	1	rs3765087	0.08779	n.s.	0.00539233	2013-09-16	23535732	Nat Genet	Prostate cancer	1	154834183	1q21.3	intron	2e-08	1.06
case3	42	SLC50A1	PBXIP1	A_24_P79808	rs1218582	rs1218582	1	0.1699	6.355e-06	1	rs870327	-0.0522	n.s.	0.00288172	2013-09-16	23535732	Nat Genet	Prostate cancer	1	154834183	1q21.3	intron	2e-08	1.06
case3	42	ZBTB7B	PBXIP1	A_24_P79808	rs1218582	rs1218582	1	0.1699	6.355e-06	1	Not tested	NA	NA	NA	2013-09-16	23535732	Nat Genet	Prostate cancer	1	154834183	1q21.3	intron	2e-08	1.06
case3	43	C2orf48	GRHL1	A_33_P3230269	rs11902236	rs2163336	0.978131	-0.5784	4.571e-09	0.872017	rs6705540	0.1523	n.s.	0.00365862	2013-09-16	23535732	Nat Genet	Prostate cancer	2	10117868	2p25.1	intron	3e-08	1.07
case3	43	CYS1	GRHL1	A_33_P3230269	rs11902236	rs2163336	0.978131	-0.5784	4.571e-09	0.872017	rs76846885	0.2094	n.s.	0.0120402	2013-09-16	23535732	Nat Genet	Prostate cancer	2	10117868	2p25.1	intron	3e-08	1.07
case3	43	GRHL1	GRHL1	A_33_P3230269	rs11902236	rs2163336	0.978131	-0.5784	4.571e-09	0.872017	rs2163336	-0.5784	4.571e-09	1	2013-09-16	23535732	Nat Genet	Prostate cancer	2	10117868	2p25.1	intron	3e-08	1.07
case3	43	KLF11	GRHL1	A_33_P3230269	rs11902236	rs2163336	0.978131	-0.5784	4.571e-09	0.872017	rs61660095	0.1544	n.s.	0.0112157	2013-09-16	23535732	Nat Genet	Prostate cancer	2	10117868	2p25.1	intron	3e-08	1.07
case3	43	MIR4261	GRHL1	A_33_P3230269	rs11902236	rs2163336	0.978131	-0.5784	4.571e-09	0.872017	Not tested	NA	NA	NA	2013-09-16	23535732	Nat Genet	Prostate cancer	2	10117868	2p25.1	intron	3e-08	1.07
case3	43	RRM2	GRHL1	A_33_P3230269	rs11902236	rs2163336	0.978131	-0.5784	4.571e-09	0.872017	rs4533450	0.09877	n.s.	0.0020393	2013-09-16	23535732	Nat Genet	Prostate cancer	2	10117868	2p25.1	intron	3e-08	1.07
case3	43	TAF1B	GRHL1	A_33_P3230269	rs11902236	rs2163336	0.978131	-0.5784	4.571e-09	0.872017	rs287980	-0.1969	n.s.	7.22227e-06	2013-09-16	23535732	Nat Genet	Prostate cancer	2	10117868	2p25.1	intron	3e-08	1.07
case3	44	ABHD16B	ZGPAT	A_23_P218654	rs6062509	rs6011058	1	0.09443	2.903e-07	1	rs10485825	0.3112	n.s.	8.60911e-09	2013-09-16	23535732	Nat Genet	Prostate cancer	20	62362563	20q13.33	intron	4e-16	1.12
case3	44	ARFRP1	ZGPAT	A_23_P218654	rs6062509	rs6011058	1	0.09443	2.903e-07	1	rs80271968	-0.1156	n.s.	0.0133205	2013-09-16	23535732	Nat Genet	Prostate cancer	20	62362563	20q13.33	intron	4e-16	1.12
case3	44	C20orf195	ZGPAT	A_23_P218654	rs6062509	rs6011058	1	0.09443	2.903e-07	1	rs75710580	0.1388	n.s.	0.00105173	2013-09-16	23535732	Nat Genet	Prostate cancer	20	62362563	20q13.33	intron	4e-16	1.12
case3	44	DNAJC5	ZGPAT	A_23_P218654	rs6062509	rs6011058	1	0.09443	2.903e-07	1	rs2427567	-0.06473	n.s.	0.00247476	2013-09-16	23535732	Nat Genet	Prostate cancer	20	62362563	20q13.33	intron	4e-16	1.12
case3	44	EEF1A2	ZGPAT	A_23_P218654	rs6062509	rs6011058	1	0.09443	2.903e-07	1	rs6090435	0.4371	2.336e-14	0.00113646	2013-09-16	23535732	Nat Genet	Prostate cancer	20	62362563	20q13.33	intron	4e-16	1.12
case3	44	GMEB2	ZGPAT	A_23_P218654	rs6062509	rs6011058	1	0.09443	2.903e-07	1	rs311500	0.05654	n.s.	0.137401	2013-09-16	23535732	Nat Genet	Prostate cancer	20	62362563	20q13.33	intron	4e-16	1.12
case3	44	LIME1	ZGPAT	A_23_P218654	rs6062509	rs6011058	1	0.09443	2.903e-07	1	rs12625387	-0.1148	1.489e-07	0.578436	2013-09-16	23535732	Nat Genet	Prostate cancer	20	62362563	20q13.33	intron	4e-16	1.12
case3	44	LOC100505815	ZGPAT	A_23_P218654	rs6062509	rs6011058	1	0.09443	2.903e-07	1	Not tested	NA	NA	NA	2013-09-16	23535732	Nat Genet	Prostate cancer	20	62362563	20q13.33	intron	4e-16	1.12
case3	44	MIR1914	ZGPAT	A_23_P218654	rs6062509	rs6011058	1	0.09443	2.903e-07	1	Not tested	NA	NA	NA	2013-09-16	23535732	Nat Genet	Prostate cancer	20	62362563	20q13.33	intron	4e-16	1.12
case3	44	MIR647	ZGPAT	A_23_P218654	rs6062509	rs6011058	1	0.09443	2.903e-07	1	Not tested	NA	NA	NA	2013-09-16	23535732	Nat Genet	Prostate cancer	20	62362563	20q13.33	intron	4e-16	1.12
case3	44	MIR941-1	ZGPAT	A_23_P218654	rs6062509	rs6011058	1	0.09443	2.903e-07	1	Not tested	NA	NA	NA	2013-09-16	23535732	Nat Genet	Prostate cancer	20	62362563	20q13.33	intron	4e-16	1.12
case3	44	MIR941-2	ZGPAT	A_23_P218654	rs6062509	rs6011058	1	0.09443	2.903e-07	1	Not tested	NA	NA	NA	2013-09-16	23535732	Nat Genet	Prostate cancer	20	62362563	20q13.33	intron	4e-16	1.12
case3	44	MIR941-3	ZGPAT	A_23_P218654	rs6062509	rs6011058	1	0.09443	2.903e-07	1	Not tested	NA	NA	NA	2013-09-16	23535732	Nat Genet	Prostate cancer	20	62362563	20q13.33	intron	4e-16	1.12
case3	44	MIR941-4	ZGPAT	A_23_P218654	rs6062509	rs6011058	1	0.09443	2.903e-07	1	Not tested	NA	NA	NA	2013-09-16	23535732	Nat Genet	Prostate cancer	20	62362563	20q13.33	intron	4e-16	1.12
case3	44	PPDPF	ZGPAT	A_23_P218654	rs6062509	rs6011058	1	0.09443	2.903e-07	1	rs1757703	0.4697	1.486e-42	0.00485497	2013-09-16	23535732	Nat Genet	Prostate cancer	20	62362563	20q13.33	intron	4e-16	1.12
case3	44	PRIC285	ZGPAT	A_23_P218654	rs6062509	rs6011058	1	0.09443	2.903e-07	1	rs6062501	0.208	n.s.	0.224722	2013-09-16	23535732	Nat Genet	Prostate cancer	20	62362563	20q13.33	intron	4e-16	1.12
case3	44	PRPF6	ZGPAT	A_23_P218654	rs6062509	rs6011058	1	0.09443	2.903e-07	1	rs6062302	0.05562	n.s.	0.58465	2013-09-16	23535732	Nat Genet	Prostate cancer	20	62362563	20q13.33	intron	4e-16	1.12
case3	44	PTK6	ZGPAT	A_23_P218654	rs6062509	rs6011058	1	0.09443	2.903e-07	1	rs67415541	0.2208	n.s.	0.0830072	2013-09-16	23535732	Nat Genet	Prostate cancer	20	62362563	20q13.33	intron	4e-16	1.12
case3	44	RTEL1	ZGPAT	A_23_P218654	rs6062509	rs6011058	1	0.09443	2.903e-07	1	rs2252258	-0.05474	n.s.	0.00239445	2013-09-16	23535732	Nat Genet	Prostate cancer	20	62362563	20q13.33	intron	4e-16	1.12
case3	44	RTEL1-TN	ZGPAT	A_23_P218654	rs6062509	rs6011058	1	0.09443	2.903e-07	1	Not tested	NA	NA	NA	2013-09-16	23535732	Nat Genet	Prostate cancer	20	62362563	20q13.33	intron	4e-16	1.12
case3	44	RTEL1-TNFRSF6B	ZGPAT	A_23_P218654	rs6062509	rs6011058	1	0.09443	2.903e-07	1	Not tested	NA	NA	NA	2013-09-16	23535732	Nat Genet	Prostate cancer	20	62362563	20q13.33	intron	4e-16	1.12
case3	44	SAMD10	ZGPAT	A_23_P218654	rs6062509	rs6011058	1	0.09443	2.903e-07	1	rs817355	0.126	n.s.	0.000212711	2013-09-16	23535732	Nat Genet	Prostate cancer	20	62362563	20q13.33	intron	4e-16	1.12
case3	44	SLC2A4RG	ZGPAT	A_23_P218654	rs6062509	rs6011058	1	0.09443	2.903e-07	1	rs310609	-0.0656	n.s.	0.0186756	2013-09-16	23535732	Nat Genet	Prostate cancer	20	62362563	20q13.33	intron	4e-16	1.12
case3	44	SRMS	ZGPAT	A_23_P218654	rs6062509	rs6011058	1	0.09443	2.903e-07	1	Not tested	NA	NA	NA	2013-09-16	23535732	Nat Genet	Prostate cancer	20	62362563	20q13.33	intron	4e-16	1.12
case3	44	STMN3	ZGPAT	A_23_P218654	rs6062509	rs6011058	1	0.09443	2.903e-07	1	rs914561	-0.0944	n.s.	0.0549042	2013-09-16	23535732	Nat Genet	Prostate cancer	20	62362563	20q13.33	intron	4e-16	1.12
case3	44	TNFRSF6B	ZGPAT	A_23_P218654	rs6062509	rs6011058	1	0.09443	2.903e-07	1	rs11551685	-0.1362	n.s.	0.0304196	2013-09-16	23535732	Nat Genet	Prostate cancer	20	62362563	20q13.33	intron	4e-16	1.12
case3	44	TPD52L2	ZGPAT	A_23_P218654	rs6062509	rs6011058	1	0.09443	2.903e-07	1	rs6062550	-0.08804	n.s.	0.00495355	2013-09-16	23535732	Nat Genet	Prostate cancer	20	62362563	20q13.33	intron	4e-16	1.12
case3	44	UCKL1	ZGPAT	A_23_P218654	rs6062509	rs6011058	1	0.09443	2.903e-07	1	rs7261546	-0.1556	n.s.	0.274902	2013-09-16	23535732	Nat Genet	Prostate cancer	20	62362563	20q13.33	intron	4e-16	1.12
case3	44	UCKL1-AS1	ZGPAT	A_23_P218654	rs6062509	rs6011058	1	0.09443	2.903e-07	1	rs2295453	-0.1326	n.s.	0.00608283	2013-09-16	23535732	Nat Genet	Prostate cancer	20	62362563	20q13.33	intron	4e-16	1.12
case3	44	ZBTB46	ZGPAT	A_23_P218654	rs6062509	rs6011058	1	0.09443	2.903e-07	1	rs2295535	0.2082	n.s.	0.00151581	2013-09-16	23535732	Nat Genet	Prostate cancer	20	62362563	20q13.33	intron	4e-16	1.12
case3	44	ZGPAT	ZGPAT	A_23_P218654	rs6062509	rs6011058	1	0.09443	2.903e-07	1	rs6011058	0.09443	2.903e-07	1	2013-09-16	23535732	Nat Genet	Prostate cancer	20	62362563	20q13.33	intron	4e-16	1.12
case3	44	ZNF512B	ZGPAT	A_23_P218654	rs6062509	rs6011058	1	0.09443	2.903e-07	1	rs6062634	-0.06342	n.s.	0.0412496	2013-09-16	23535732	Nat Genet	Prostate cancer	20	62362563	20q13.33	intron	4e-16	1.12
case2	46	FGFBP2	FGFBP2	A_24_P226069	rs4698433	rs4698433	1	-0.2792	7.859e-06	1	rs4698433	-0.2792	7.859e-06	1	2013-07-31	23534349	Ann Hum Genet	QT interval	4	15964863	4p15.32	nearGene-5	6e-06	7.23
case1	47	MDM4	lincRNA:chr1:204525202-204575852_R	A_19_P00803889	rs2290854	rs10793765	0.950351	0.2211	7.905e-07	0.757443	rs10793765	0.08677	3.109e-06	1	2013-08-02	23544013	PLoS Genet	Breast Cancer in BRCA1 mutation carriers	1	204516025	1q32.1	intron	1e-07	1.13
case1	48	Intergenic	ARL17B	A_23_P207680	rs183211	rs7226263	1	-0.5179	1.146e-39	1	Not tested	NA	NA	NA	2013-08-02	23544013	PLoS Genet	Ovarian cancer in BRCA1 mutation carriers	17	44788310	17q21.31	intron	3e-08	1.25
case1	49	NR	ARL17B	A_23_P207680	rs183211	rs7226263	1	-0.5179	1.146e-39	1	Not tested	NA	NA	NA	2013-08-02	23544013	PLoS Genet	Ovarian cancer in BRCA1 mutation carriers	17	44788310	17q21.31	intron	3e-08	NR
case1	50	NR	HERC2	A_23_P33407	rs8028689	rs61585051	0.916432	0.623	3.523e-73	0.0586336	Not tested	NA	NA	NA	2013-08-02	23502783	Nat Genet	Multiple myeloma (IgH translocation)	15	28488888	15q13.1	intron	7e-06	1.65
case1	51	NR	ULK4	A_33_P3392892	rs6599175	rs75907560	0.920124	0.8102	3.859e-18	0.549581	Not tested	NA	NA	NA	2013-08-02	23502783	Nat Genet	Multiple myeloma (hyperdiploidy)	3	41786009	3p22.1	intron	1e-09	1.48
case1	52	NR	ULK4	A_33_P3392892	rs2272007	rs75907560	0.872451	0.8102	3.859e-18	0.217183	Not tested	NA	NA	NA	2013-08-02	23502783	Nat Genet	Multiple myeloma (hyperdiploidy)	3	41996136	3p22.1	missense	2e-09	1.47
case1	53	WNT4	CDC42	A_33_P3257150	rs2235529	rs12038474	0.993586	-0.1956	3.365e-32	0.869907	rs7552560	0.0806	n.s.	0.0501408	2013-06-20	23472165	PLoS One	Endometriosis	1	22450487	1p36.12	intron	3e-09	1.3
case1	53	LOC100289113	CDC42	A_33_P3257150	rs2235529	rs12038474	0.993586	-0.1956	3.365e-32	0.869907	Not tested	NA	NA	NA	2013-06-20	23472165	PLoS One	Endometriosis	1	22450487	1p36.12	intron	3e-09	1.3
case1	53	ZBTB40	CDC42	A_33_P3257150	rs2235529	rs12038474	0.993586	-0.1956	3.365e-32	0.869907	rs55993452	0.08067	n.s.	0.00147955	2013-06-20	23472165	PLoS One	Endometriosis	1	22450487	1p36.12	intron	3e-09	1.3
case1	54	WNT4	CDC42	A_33_P3257150	rs10917151,rs4654783,rs2235529	rs12038474	0.993586	-0.1956	3.365e-32	0.869907	rs7552560	0.0806	n.s.	0.0501408	2013-06-20	23472165	PLoS One	Endometriosis	NA	NA	1p36.12[rs10917151]; 1p36.12[rs4654783]		7e-09	1.28
case1	55	WNT4	CDC42	A_33_P3257150	rs10917151,rs4654783,rs2235529	rs12038474	0.993586	-0.1956	3.365e-32	0.869907	rs7552560	0.0806	n.s.	0.0501408	2013-06-20	23472165	PLoS One	Endometriosis	NA	NA	1p36.12[rs10917151]; 1p36.12[rs4654783]		6e-06	1.19
case1	56	WNT4	CDC42	A_33_P3257150	rs10917151,rs4654783,rs2235529,rs16826658,rs7521902	rs12038474	0.993586	-0.1956	3.365e-32	0.869907	rs7552560	0.0806	n.s.	0.0501408	2013-06-20	23472165	PLoS One	Endometriosis	NA	NA	1p36.12[rs10917151]; 1p36.12[rs4654783]		8e-07	1.25
case1	57	CS	CNPY2	A_23_P53288	rs3816804	rs3809128	1	-0.1152	1.624e-07	1	rs11171710	-0.04202	n.s.	0.0309436	2013-06-01	23456168	Hum Genet	Height	12	56680745	12q13.3	intron	3e-09	0.12
case1	57	STAT2	CNPY2	A_23_P53288	rs3816804	rs3809128	1	-0.1152	1.624e-07	1	rs9368	0.107	n.s.	0.0144801	2013-06-01	23456168	Hum Genet	Height	12	56680745	12q13.3	intron	3e-09	0.12
case1	58	ZNF	ZNF193	A_23_P122464	rs1150668	rs1233713	0.887516	0.1351	5.362e-14	0.421489	Not tested	NA	NA	NA	2013-05-31	23449627	Hum Mol Genet	Pubertal anthropometrics	6	28129789	6p22.1	Intergenic	2e-07	0.06
case1	59	AS3MT	NT5C2	A_33_P3255354	rs11191454	rs17094683	0.948174	0.1562	1.714e-07	0.564709	rs12765002	-0.04764	n.s.	0.790177	2013-06-06	23453885	Lancet	Autism spectrum disorder, attention deficit-hyperactivity disorder, bipolar disorder, major depressive disorder, and schizophrenia (combined)	10	104660004	10q24.32	intron;intron	1e-08	1.13
case1	60	BRD1	ZBED4	A_23_P155147	rs138880	rs138856	0.986727	0.1368	2.8e-06	0.945051	rs28681372	-0.04503	n.s.	0.00307304	2013-05-08	23894747	JAMA Psychiatry	Schizophrenia	22	50218611	22q13.33	nearGene-5	2e-07	1.1
case1	61	NR	FLCN	A_23_P414308	rs12600635	rs12600635	1	1.186	3.277e-66	1	Not tested	NA	NA	NA	2013-06-14	23382691	PLoS Genet	IgG glycosylation	17	17142896	17p11.2	Intergenic	2e-07	0.23
case1	62	NR	MPRIP	A_33_P3230528	rs6502557	rs77712968	0.985335	-0.3506	1.608e-10	0.888182	Not tested	NA	NA	NA	2013-06-14	23382691	PLoS Genet	IgG glycosylation	17	16960978	17p11.2	intron	6e-06	0.22
case1	63	NR	KIAA0284	A_23_P48550	rs2028414	rs113812737	0.861635	-0.3227	2.744e-13	0.245858	Not tested	NA	NA	NA	2013-06-14	23382691	PLoS Genet	IgG glycosylation	14	105349388	14q32.33	cds-synon	8e-06	0.14
case1	64	NR	FLCN	A_23_P414308	rs12600635	rs12600635	1	1.186	3.277e-66	1	Not tested	NA	NA	NA	2013-06-14	23382691	PLoS Genet	IgG glycosylation	17	17142896	17p11.2	Intergenic	4e-07	0.22
case3	65	C11orf10	FADS2	A_23_P98580	rs102275	rs108499	0.970825	0.1615	3.153e-10	0.738598	rs1791794	0.04154	n.s.	0.121264	2013-06-05	23362303	Circ Cardiovasc Genet	Oleic acid (18:1n-9) plasma levels	11	61557803	11q12.2	intron	2e-32	0.23
case3	65	C11orf9	FADS2	A_23_P98580	rs102275	rs108499	0.970825	0.1615	3.153e-10	0.738598	rs117856748	-0.1203	n.s.	0.00319197	2013-06-05	23362303	Circ Cardiovasc Genet	Oleic acid (18:1n-9) plasma levels	11	61557803	11q12.2	intron	2e-32	0.23
case3	65	FADS1	FADS2	A_23_P98580	rs102275	rs108499	0.970825	0.1615	3.153e-10	0.738598	rs174570	0.1655	6.244e-07	0.985055	2013-06-05	23362303	Circ Cardiovasc Genet	Oleic acid (18:1n-9) plasma levels	11	61557803	11q12.2	intron	2e-32	0.23
case3	65	FADS2	FADS2	A_23_P98580	rs102275	rs108499	0.970825	0.1615	3.153e-10	0.738598	rs108499	0.1615	3.153e-10	1	2013-06-05	23362303	Circ Cardiovasc Genet	Oleic acid (18:1n-9) plasma levels	11	61557803	11q12.2	intron	2e-32	0.23
case3	65	FADS3	FADS2	A_23_P98580	rs102275	rs108499	0.970825	0.1615	3.153e-10	0.738598	rs4963307	-0.2027	n.s.	0.00693183	2013-06-05	23362303	Circ Cardiovasc Genet	Oleic acid (18:1n-9) plasma levels	11	61557803	11q12.2	intron	2e-32	0.23
case3	65	FEN1	FADS2	A_23_P98580	rs102275	rs108499	0.970825	0.1615	3.153e-10	0.738598	rs174538	0.1428	n.s.	0.985199	2013-06-05	23362303	Circ Cardiovasc Genet	Oleic acid (18:1n-9) plasma levels	11	61557803	11q12.2	intron	2e-32	0.23
case3	65	RAB3IL1	FADS2	A_23_P98580	rs102275	rs108499	0.970825	0.1615	3.153e-10	0.738598	Not tested	NA	NA	NA	2013-06-05	23362303	Circ Cardiovasc Genet	Oleic acid (18:1n-9) plasma levels	11	61557803	11q12.2	intron	2e-32	0.23
case3	66	C11orf0	FADS2	A_23_P98580	rs102275	rs108499	0.970825	0.1615	3.153e-10	0.738598	Not tested	NA	NA	NA	2013-06-06	23362303	Circ Cardiovasc Genet	Palmitoleic acid (16:1n-7) plasma levels	11	61557803	11q12.2	intron	7e-13	0.02
case3	66	C11orf9	FADS2	A_23_P98580	rs102275	rs108499	0.970825	0.1615	3.153e-10	0.738598	rs117856748	-0.1203	n.s.	0.00319197	2013-06-06	23362303	Circ Cardiovasc Genet	Palmitoleic acid (16:1n-7) plasma levels	11	61557803	11q12.2	intron	7e-13	0.02
case3	66	FADS1	FADS2	A_23_P98580	rs102275	rs108499	0.970825	0.1615	3.153e-10	0.738598	rs174570	0.1655	6.244e-07	0.985055	2013-06-06	23362303	Circ Cardiovasc Genet	Palmitoleic acid (16:1n-7) plasma levels	11	61557803	11q12.2	intron	7e-13	0.02
case3	66	FADS2	FADS2	A_23_P98580	rs102275	rs108499	0.970825	0.1615	3.153e-10	0.738598	rs108499	0.1615	3.153e-10	1	2013-06-06	23362303	Circ Cardiovasc Genet	Palmitoleic acid (16:1n-7) plasma levels	11	61557803	11q12.2	intron	7e-13	0.02
case3	66	FEN1	FADS2	A_23_P98580	rs102275	rs108499	0.970825	0.1615	3.153e-10	0.738598	rs174538	0.1428	n.s.	0.985199	2013-06-06	23362303	Circ Cardiovasc Genet	Palmitoleic acid (16:1n-7) plasma levels	11	61557803	11q12.2	intron	7e-13	0.02
case3	67	C11orf10	FADS2	A_23_P98580	rs102275	rs108499	0.970825	0.1615	3.153e-10	0.738598	rs1791794	0.04154	n.s.	0.121264	2013-06-06	23362303	Circ Cardiovasc Genet	Stearic acid (18:0) plasma levels	11	61557803	11q12.2	intron	1e-20	0.18
case3	67	FADS1	FADS2	A_23_P98580	rs102275	rs108499	0.970825	0.1615	3.153e-10	0.738598	rs174570	0.1655	6.244e-07	0.985055	2013-06-06	23362303	Circ Cardiovasc Genet	Stearic acid (18:0) plasma levels	11	61557803	11q12.2	intron	1e-20	0.18
case3	67	FADS2	FADS2	A_23_P98580	rs102275	rs108499	0.970825	0.1615	3.153e-10	0.738598	rs108499	0.1615	3.153e-10	1	2013-06-06	23362303	Circ Cardiovasc Genet	Stearic acid (18:0) plasma levels	11	61557803	11q12.2	intron	1e-20	0.18
case3	67	FEN1	FADS2	A_23_P98580	rs102275	rs108499	0.970825	0.1615	3.153e-10	0.738598	rs174538	0.1428	n.s.	0.985199	2013-06-06	23362303	Circ Cardiovasc Genet	Stearic acid (18:0) plasma levels	11	61557803	11q12.2	intron	1e-20	0.18
case3	67	FADS3	FADS2	A_23_P98580	rs102275	rs108499	0.970825	0.1615	3.153e-10	0.738598	rs4963307	-0.2027	n.s.	0.00693183	2013-06-06	23362303	Circ Cardiovasc Genet	Stearic acid (18:0) plasma levels	11	61557803	11q12.2	intron	1e-20	0.18
case1	70	NR	C4orf3	A_23_P388433	rs11098499	rs6832410	0.912657	0.1261	6.596e-12	0.672123	Not tested	NA	NA	NA	2013-05-10	23322567	Invest Ophthalmol Vis Sci	Corneal astigmatism	4	120187611	4q26	intron	9e-06	0.05
case1	71	FADS1	FADS2	A_23_P98580	rs174548	rs108499	0.970825	0.1615	3.153e-10	0.738598	rs174570	0.1655	6.244e-07	0.985055	2013-03-22	23303382	J Hum Genet	Hematology traits	11	61571348	11q12.2	intron	4e-08	0.02
case2	72	ABO	ABO	A_33_P3266550	rs8176749	rs8176722	0.943769	0.4487	8.252e-17	0.538234	rs8176722	0.4487	8.252e-17	1	2013-04-11	23300138	Gut	Tumor biomarkers	9	136131188	9q34.2	cds-synon	7e-105	0.21
case2	73	ERAP1	ERAP1	A_33_P3413701	rs17482078	rs7063	0.935634	-0.7508	2.17e-41	0.375504	rs7063	-0.7508	2.17e-41	1	2013-03-27	23291587	Nat Genet	Behcet's disease	5	96118866	5q15	missense	5e-11	4.56
case2	74	ERAP1	ERAP1	A_33_P3413701	rs17482078	rs7063	0.935634	-0.7508	2.17e-41	0.375504	rs7063	-0.7508	2.17e-41	1	2013-03-27	23291587	Nat Genet	Behcet's disease	5	96118866	5q15	missense	4e-08	3.08
case1	75	MSMB	NCOA4	A_33_P3270034	rs10993994	rs10825652	0.818181	-0.1178	4.206e-06	0.538029	rs986316	0.2774	n.s.	0.000469343	2013-03-22	23269536	Hum Genet	Prostate-specific antigen levels	10	51549496	10q11.23	nearGene-5	5e-17	0.12
case2	76	SLC29A3	SLC29A3	A_23_P46871	rs2252996	rs2252996	1	0.09927	7.173e-07	1	rs2252996	0.09927	7.173e-07	1	2013-02-21	23273568	Am J Hum Genet	Systemic lupus erythematosus	10	73115942	10q22.1	missense	3e-06	1.22
case1	77	BLK	FAM167A	A_23_P334955	rs2254546	rs2251056	0.936461	-0.2464	1.506e-06	0.847835	rs9644687	0.2084	n.s.	0.400667	2013-02-21	23273568	Am J Hum Genet	Systemic lupus erythematosus	8	11343680	8p23.1	Intergenic	2e-13	1.49
case1	78	TNFAIP3	LOC100507429	A_19_P00317547	rs2230926	rs5029949	1	0.6448	3.257e-09	1	rs35313432	-0.1125	n.s.	4.86447e-08	2013-02-21	23273568	Am J Hum Genet	Systemic lupus erythematosus	6	138196066	6q23.3	missense	1e-13	2.71
case2	79	ABO	ABO	A_33_P3266550	rs687289,rs8176704,rs8176749	rs8176722	0.943769	0.4487	8.252e-17	0.538234	rs8176722	0.4487	8.252e-17	1	2013-02-21	23267103	Proc Natl Acad Sci U S A	Coagulation factor levels	NA	NA	9q34.2[rs687289]; 9q34.2[rs8176704]		2e-138	0.34
case2	80	ABO	ABO	A_33_P3266550	rs687289,rs8176704,rs8176749	rs8176722	0.943769	0.4487	8.252e-17	0.538234	rs8176722	0.4487	8.252e-17	1	2013-02-21	23267103	Proc Natl Acad Sci U S A	Coagulation factor levels	NA	NA	9q34.2[rs687289]; 9q34.2[rs8176704]		4e-98	0.36
case2	81	ABO	ABO	A_33_P3266550	rs687289,rs8176704,rs8176749	rs8176722	0.943769	0.4487	8.252e-17	0.538234	rs8176722	0.4487	8.252e-17	1	2013-02-21	23267103	Proc Natl Acad Sci U S A	Coagulation factor levels	NA	NA	9q34.2[rs687289]; 9q34.2[rs8176704]		7e-50	0.36
case1	82	ORC4L	MBD5	A_19_P00808086	rs2307394	rs7569780	0.898674	-0.1518	1.579e-10	0.596705	rs7569780	-0.1048	9.114e-08	1	2013-03-15	23263486	Nat Genet	Urate levels	2	148716428	2q23.1	missense	2e-08	0.03
case1	82	ACVR2A	MBD5	A_19_P00808086	rs2307394	rs7569780	0.898674	-0.1518	1.579e-10	0.596705	rs16827232	-0.2832	n.s.	0.000311152	2013-03-15	23263486	Nat Genet	Urate levels	2	148716428	2q23.1	missense	2e-08	0.03
case3	83	LOC644727	FZD1	A_24_P38276	rs2888830	rs2888830	1	-0.1837	5.969e-07	1	Not tested	NA	NA	NA	2013-02-26	23259602	BMC Oral Health	Dental caries	7	90915354	7q21.13	Intergenic	7e-06	NR
case3	83	FZD1	FZD1	A_24_P38276	rs2888830	rs2888830	1	-0.1837	5.969e-07	1	rs2888830	-0.1837	5.969e-07	1	2013-02-26	23259602	BMC Oral Health	Dental caries	7	90915354	7q21.13	Intergenic	7e-06	NR
case3	83	HOXA10	FZD1	A_24_P38276	rs2888830	rs2888830	1	-0.1837	5.969e-07	1	rs11563321	-0.1358	n.s.	0.00206904	2013-02-26	23259602	BMC Oral Health	Dental caries	7	90915354	7q21.13	Intergenic	7e-06	NR
case3	84	LOC644727	FZD1	A_24_P38276	rs2888830	rs2888830	1	-0.1837	5.969e-07	1	Not tested	NA	NA	NA	2013-02-26	23259602	BMC Oral Health	Dental caries	7	90915354	7q21.13	Intergenic	4e-06	NR
case3	84	FZD1	FZD1	A_24_P38276	rs2888830	rs2888830	1	-0.1837	5.969e-07	1	rs2888830	-0.1837	5.969e-07	1	2013-02-26	23259602	BMC Oral Health	Dental caries	7	90915354	7q21.13	Intergenic	4e-06	NR
case3	84	HOXA10	FZD1	A_24_P38276	rs2888830	rs2888830	1	-0.1837	5.969e-07	1	rs11563321	-0.1358	n.s.	0.00206904	2013-02-26	23259602	BMC Oral Health	Dental caries	7	90915354	7q21.13	Intergenic	4e-06	NR
case2	85	AGER	AGER	A_33_P3396010	rs2070600	rs118090768	0.833657	0.3304	2.88e-17	0.369253	rs118090768	0.3304	2.88e-17	1	2013-02-27	23284291	PLoS Genet	Pulmonary function (interaction)	6	32151443	6p21.32	missense	1e-21	NR
case2	86	BAK1	BAK1	A_23_P145357	rs513349	rs210139	0.981025	0.1666	2.986e-17	0.86825	rs210139	0.1666	2.986e-17	1	2013-03-15	23263863	Hum Mol Genet	Platelet counts	6	33541719	6p21.31	intron	2e-12	7.75
case1	87	OR2B7P	lincRNA:chr6:28083684-28084323_R	A_19_P00315667	rs172166	rs1237875	0.880823	-0.2699	2.026e-07	0.530417	Not tested	NA	NA	NA	2013-02-27	23247143	Circ Cardiovasc Genet	Cardiac Troponin-T levels	6	28020820	6p22.1	Intergenic	5e-06	0.04
case1	88	FBLIM1	SLC25A34	A_33_P3227904	rs12725198	rs7539501	1	-0.2603	1.616e-06	0.709309	rs75373792	0.4078	n.s.	0.0109039	2013-02-27	23247143	Circ Cardiovasc Genet	Cardiac Troponin-T levels	1	16080171	1p36.21	Intergenic	3e-06	1.85
case3	89	MICA	MICB	A_24_P169688	rs9266406	rs9266387	1	0.235	3.314e-15	0.985985	rs4959017	-0.4332	3.394e-29	0.0834801	2012-12-16	23001997	Arthritis Rheum	Behcet's disease	6	31336418	6p21.33	Intergenic	2e-10	2.29
case3	89	MICB	MICB	A_24_P169688	rs9266406	rs9266387	1	0.235	3.314e-15	0.985985	rs62395310	0.3557	1.696e-22	0.227273	2012-12-16	23001997	Arthritis Rheum	Behcet's disease	6	31336418	6p21.33	Intergenic	2e-10	2.29
case3	89	DHFRP2	MICB	A_24_P169688	rs9266406	rs9266387	1	0.235	3.314e-15	0.985985	Not tested	NA	NA	NA	2012-12-16	23001997	Arthritis Rheum	Behcet's disease	6	31336418	6p21.33	Intergenic	2e-10	2.29
case2	90	STIM2	STIM2	A_23_P81048	rs6822297	rs724624	0.973643	-0.2992	3.977e-31	0.798838	rs724624	-0.2992	3.977e-31	1	2013-04-09	23251661	PLoS One	Obesity-related traits	4	27000995	4p15.2	intron	8e-06	0.02
case1	91	CDH20	LOC100130938	A_32_P196142	rs2032366	rs1894094	0.919695	0.2153	8.485e-08	0.390115	rs154925	0.1962	n.s.	0.00220142	2013-04-09	23251661	PLoS One	Obesity-related traits	18	59266371	18q21.33	Intergenic	6e-06	0.03
case2	92	TMEM45B	TMEM45B	A_23_P1682	rs10894147	rs7123147	0.840835	-0.5725	3.889e-14	0.291777	rs7123147	-0.5725	3.889e-14	1	2013-04-09	23251661	PLoS One	Obesity-related traits	11	129698856	11q24.3	intron	7e-06	0.03
case2	93	S100P	S100P	A_23_P58266	rs3822262	rs3822262	1	2.549	4.155e-93	1	rs3822262	2.549	4.155e-93	1	2013-04-09	23251661	PLoS One	Obesity-related traits	4	6697766	4p16.1		3e-06	0.03
case1	94	KLHL29	UBXN2A	A_23_P131240	rs7608623	rs3217267	0.906279	0.2137	2.164e-08	0.700177	rs7577022	0.08622	n.s.	0.000623646	2013-04-09	23251661	PLoS One	Obesity-related traits	2	23948953	2p24.1	Intergenic	6e-07	0.03
case3	95	ATAD2B	UBXN2A	A_23_P131240	rs11674248	rs3217267	0.863241	0.2137	2.164e-08	0.219256	rs10185680	0.1173	n.s.	0.236431	2013-04-09	23251661	PLoS One	Obesity-related traits	2	24154192	2p23.3	Intergenic	3e-06	0.03
case3	95	UBXN2A	UBXN2A	A_23_P131240	rs11674248	rs3217267	0.863241	0.2137	2.164e-08	0.219256	rs3217267	0.2137	2.164e-08	1	2013-04-09	23251661	PLoS One	Obesity-related traits	2	24154192	2p23.3	Intergenic	3e-06	0.03
case2	96	UQCC	UQCC	A_24_P65910	rs6060373	rs6060369	0.9903	-0.1504	3.614e-16	0.915655	rs6060369	-0.1504	3.614e-16	1	2013-02-08	23207799	Bone	Spine bone size	20	33914208	20q11.22	intron	2e-07	0.79
case3	97	ROS1	DCBLD1	A_33_P3257330	rs9387478	rs12527127	0.822648	-0.3325	4.641e-09	0.237028	rs542858	0.2269	n.s.	0.00958404	2013-02-01	23143601	Nat Genet	Lung cancer	6	117786180	6q22.1	Intergenic	4e-10	1.18
case3	97	DCBLD1	DCBLD1	A_33_P3257330	rs9387478	rs12527127	0.822648	-0.3325	4.641e-09	0.237028	rs12527127	-0.3325	4.641e-09	1	2013-02-01	23143601	Nat Genet	Lung cancer	6	117786180	6q22.1	Intergenic	4e-10	1.18
case3	99	CISD1	CISD1	A_23_P35467	rs2790216	rs2590371	0.985832	-0.3029	3.563e-33	0.838796	rs2590371	-0.3029	3.563e-33	1	2013-02-12	23128233	Nature	Inflammatory bowel disease	10	59997926	10q21.1	intron	8e-09	1.07
case3	99	IPMK	CISD1	A_23_P35467	rs2790216	rs2590371	0.985832	-0.3029	3.563e-33	0.838796	rs4390300	0.1882	1.716e-08	0.146539	2013-02-12	23128233	Nature	Inflammatory bowel disease	10	59997926	10q21.1	intron	8e-09	1.07
case2	100	ZFP90	ZFP90	A_33_P3329652	rs1728785	rs71380455	1	-0.37	4.386e-34	0.953938	rs71380455	-0.37	4.386e-34	1	2013-02-12	23128233	Nature	Ulcerative colitis	16	68591230	16q22.1	intron	4e-08	1.08
case1	101	CALM3	PTGIR	A_23_P340848	rs1126510	rs1126510	1	-0.3166	1.74e-08	1	rs56765950	-0.1071	n.s.	0.0156852	2013-02-12	23128233	Nature	Ulcerative colitis	19	47123783	19q13.32	UTR-3	2e-09	1.08
case1	102	SENP3	TNFSF13	A_23_P152620	rs11078697	rs11653545	0.964827	-0.1724	2.491e-07	0.742625	rs4968213	-0.07777	n.s.	0.526332	2013-01-11	23118916	PLoS One	IgM levels	17	7469229	17p13.1	intron	4e-07	NR
case1	103	FXR2	TNFSF13	A_23_P152620	rs11653545	rs11653545	1	-0.1724	2.491e-07	1	rs9901643	-0.09103	n.s.	0.0642259	2013-01-11	23118916	PLoS One	IgM levels	17	7512074	17p13.1	intron	2e-07	NR
case1	104	CRYBB2P1	lincRNA:chr22:25873025-25887500_R	A_19_P00327976	rs1930961	rs1930961	1	-0.3493	3.988e-10	1	rs9613020	0.07355	n.s.	0.000244442	2013-01-09	23092984	Transl Psychiatry	Bipolar disorder (mood-incongruent)	22	25875265	22q11.23	ncRNA	9e-06	1.39
case1	105	BLK	FAM167A	A_23_P334955	rs13277113	rs2251056	0.871824	-0.2464	1.506e-06	0.348548	rs9644687	0.2084	n.s.	0.400667	2013-01-09	23053960	Mol Biol Rep	Systemic lupus erythematosus	8	11349186	8p23.1	Intergenic	2e-10	1.39
case2	106	PAG1	PAG1	A_33_P3216890	rs10097731	rs7824819	0.822918	0.2339	1.934e-21	0.110112	rs7824819	0.2339	1.934e-21	1	2012-12-21	23022100	Am J Hum Genet	Serum total protein level	8	82027672	8q21.13	Intergenic	6e-08	0.03
case1	107	CDC123	CAMK1D	A_32_P208120	rs11257655	rs11257655	1	0.2575	3.608e-19	1	Not tested	NA	NA	NA	2012-11-15	22961080	Diabetes	Type 2 diabetes	10	12307894	10p13	Intergenic	7e-09	1.15
case3	108	PMEL	RPS26	A_24_P289404	rs10876864	rs1131017	0.989516	1.861	4.665e-163	0.514117	rs2550670	0.1387	n.s.	0.00372346	2012-11-04	22951725	J Invest Dermatol	Vitiligo	12	56401085	12q13.2	Intergenic	8e-12	1.18
case3	108	DGKA	RPS26	A_24_P289404	rs10876864	rs1131017	0.989516	1.861	4.665e-163	0.514117	rs11171718	-0.1113	n.s.	0.0383942	2012-11-04	22951725	J Invest Dermatol	Vitiligo	12	56401085	12q13.2	Intergenic	8e-12	1.18
case3	108	CDK2	RPS26	A_24_P289404	rs10876864	rs1131017	0.989516	1.861	4.665e-163	0.514117	rs7310335	-0.171	n.s.	0.0100318	2012-11-04	22951725	J Invest Dermatol	Vitiligo	12	56401085	12q13.2	Intergenic	8e-12	1.18
case3	108	RAB5B	RPS26	A_24_P289404	rs10876864	rs1131017	0.989516	1.861	4.665e-163	0.514117	rs7967752	0.1009	n.s.	0.0516351	2012-11-04	22951725	J Invest Dermatol	Vitiligo	12	56401085	12q13.2	Intergenic	8e-12	1.18
case3	108	SUOX	RPS26	A_24_P289404	rs10876864	rs1131017	0.989516	1.861	4.665e-163	0.514117	rs2069415	-0.2398	n.s.	0.491521	2012-11-04	22951725	J Invest Dermatol	Vitiligo	12	56401085	12q13.2	Intergenic	8e-12	1.18
case3	108	ZNFN1A4	RPS26	A_24_P289404	rs10876864	rs1131017	0.989516	1.861	4.665e-163	0.514117	Not tested	NA	NA	NA	2012-11-04	22951725	J Invest Dermatol	Vitiligo	12	56401085	12q13.2	Intergenic	8e-12	1.18
case3	108	RPS26	RPS26	A_24_P289404	rs10876864	rs1131017	0.989516	1.861	4.665e-163	0.514117	rs1131017	1.861	4.665e-163	1	2012-11-04	22951725	J Invest Dermatol	Vitiligo	12	56401085	12q13.2	Intergenic	8e-12	1.18
case3	108	ERBB3	RPS26	A_24_P289404	rs10876864	rs1131017	0.989516	1.861	4.665e-163	0.514117	rs12422499	-0.1464	n.s.	0.0853847	2012-11-04	22951725	J Invest Dermatol	Vitiligo	12	56401085	12q13.2	Intergenic	8e-12	1.18
case3	108	PA2G4	RPS26	A_24_P289404	rs10876864	rs1131017	0.989516	1.861	4.665e-163	0.514117	rs2098926	0.03978	n.s.	0.0392971	2012-11-04	22951725	J Invest Dermatol	Vitiligo	12	56401085	12q13.2	Intergenic	8e-12	1.18
case1	109	STK36	CYP27A1	A_33_P3361422	rs2303565	rs933994	0.948288	0.746	1.906e-20	0.7281	rs3888879	-0.1411	n.s.	0.266228	2012-11-20	22959728	Neurobiol Aging	Amyotrophic lateral sclerosis	2	219545309	2q35	intron	6e-07	1.17
case1	109	TTLL4	CYP27A1	A_33_P3361422	rs2303565	rs933994	0.948288	0.746	1.906e-20	0.7281	rs2293079	-0.1023	n.s.	0.0489653	2012-11-20	22959728	Neurobiol Aging	Amyotrophic lateral sclerosis	2	219545309	2q35	intron	6e-07	1.17
case1	109	ZNF142	CYP27A1	A_33_P3361422	rs2303565	rs933994	0.948288	0.746	1.906e-20	0.7281	rs12989189	0.1554	n.s.	0.152758	2012-11-20	22959728	Neurobiol Aging	Amyotrophic lateral sclerosis	2	219545309	2q35	intron	6e-07	1.17
case2	110	BARD1	BARD1	A_23_P67771	rs7587476	rs12477063	0.929039	-0.269	6.517e-32	0.408484	rs12477063	-0.269	6.517e-32	1	2012-11-02	22941191	Nat Genet	Neuroblastoma	2	215653887	2q35	intron	4e-14	1.37
case3	111	FADS1	FADS2	A_23_P98580	rs174547	rs108499	0.970825	0.1615	3.153e-10	0.738598	rs174570	0.1655	6.244e-07	0.985055	2012-11-05	22960237	Bone	Comprehensive strength and appendicular lean mass	11	61570783	11q12.2	intron	2e-07	NR
case3	111	FADS2	FADS2	A_23_P98580	rs174547	rs108499	0.970825	0.1615	3.153e-10	0.738598	rs108499	0.1615	3.153e-10	1	2012-11-05	22960237	Bone	Comprehensive strength and appendicular lean mass	11	61570783	11q12.2	intron	2e-07	NR
case3	112	ANGPTL3	DOCK7	A_32_P230547	rs10889332	rs624660	0.979429	-0.2387	1.423e-11	0.767045	Not tested	NA	NA	NA	2012-11-21	22916037	PLoS Genet	Metabolite levels	1	62950858	1p31.3	intron	8e-15	NR
case3	112	DOCK7	DOCK7	A_32_P230547	rs10889332	rs624660	0.979429	-0.2387	1.423e-11	0.767045	rs624660	-0.2387	1.423e-11	1	2012-11-21	22916037	PLoS Genet	Metabolite levels	1	62950858	1p31.3	intron	8e-15	NR
case3	113	FADS1	FADS2	A_23_P98580	rs102275	rs108499	0.970825	0.1615	3.153e-10	0.738598	rs174570	0.1655	6.244e-07	0.985055	2012-11-21	22916037	PLoS Genet	Metabolite levels	11	61557803	11q12.2	intron	4e-264	NR
case3	113	FADS2	FADS2	A_23_P98580	rs102275	rs108499	0.970825	0.1615	3.153e-10	0.738598	rs108499	0.1615	3.153e-10	1	2012-11-21	22916037	PLoS Genet	Metabolite levels	11	61557803	11q12.2	intron	4e-264	NR
case3	113	FADS3	FADS2	A_23_P98580	rs102275	rs108499	0.970825	0.1615	3.153e-10	0.738598	rs4963307	-0.2027	n.s.	0.00693183	2012-11-21	22916037	PLoS Genet	Metabolite levels	11	61557803	11q12.2	intron	4e-264	NR
case2	114	PLTP	PLTP	A_23_P5983	rs4810479	rs441346	0.914713	0.21	1.905e-12	0.541794	rs441346	0.21	1.905e-12	1	2012-11-21	22916037	PLoS Genet	Metabolite levels	20	44545048	20q13.12	Intergenic	2e-42	NR
case3	115	GSC2	CLTCL1	A_23_P143559	rs712964	rs807431	0.981446	-0.159	8.161e-08	0.87222	rs5992339	-0.2019	n.s.	0.0159494	2012-11-21	22916037	PLoS Genet	Metabolite levels	22	19156117	22q11.21	Intergenic	3e-11	NR
case3	115	SLC25A1	CLTCL1	A_23_P143559	rs712964	rs807431	0.981446	-0.159	8.161e-08	0.87222	rs2023638	-0.1189	n.s.	0.0132431	2012-11-21	22916037	PLoS Genet	Metabolite levels	22	19156117	22q11.21	Intergenic	3e-11	NR
case3	115	CLTCL1	CLTCL1	A_23_P143559	rs712964	rs807431	0.981446	-0.159	8.161e-08	0.87222	rs807431	-0.159	8.161e-08	1	2012-11-21	22916037	PLoS Genet	Metabolite levels	22	19156117	22q11.21	Intergenic	3e-11	NR
case3	116	TYW3	CRYZ	A_33_P3391476	rs3931020	rs3806160	0.973676	0.5017	2.427e-10	0.756899	rs17096508	-0.191	n.s.	0.00139478	2012-09-21	22843503	Hum Mol Genet	Resistin levels	1	75235317	1p31.1	Intergenic	6e-12	0.05
case3	116	CRYZ	CRYZ	A_33_P3391476	rs3931020	rs3806160	0.973676	0.5017	2.427e-10	0.756899	rs3806160	0.5017	2.427e-10	1	2012-09-21	22843503	Hum Mol Genet	Resistin levels	1	75235317	1p31.1	Intergenic	6e-12	0.05
case1	117	MTX1	THBS3	A_23_P201047	rs2049805	rs2990245	1	-0.1577	4.554e-12	1	rs3765087	0.09034	n.s.	0.164812	2012-09-18	22797727	Nat Genet	Renal function-related traits (BUN)	1	155194980	1q22	intron	2e-12	0.01
case1	117	GBA	THBS3	A_23_P201047	rs2049805	rs2990245	1	-0.1577	4.554e-12	1	rs3762272	-0.1196	3.859e-06	0.598484	2012-09-18	22797727	Nat Genet	Renal function-related traits (BUN)	1	155194980	1q22	intron	2e-12	0.01
case2	118	HLA-DPB1	HLA-DPB1	A_23_P258769	rs9277535	rs201032790	1	0.8052	1.754e-80	0.991269	rs201032790	0.8052	1.754e-80	1	2012-08-10	22737229	PLoS One	Hepatitis B (viral clearance)	6	33054861	6p21.32	UTR-3	2e-21	1.64
case2	119	HLA-DPB1	HLA-DPB1	A_23_P258769	rs9277535	rs201032790	1	0.8052	1.754e-80	0.991269	rs201032790	0.8052	1.754e-80	1	2012-08-10	22737229	PLoS One	Hepatitis B (viral clearance)	6	33054861	6p21.32	UTR-3	2e-17	1.52
case1	120	NDRG4	SETD6	A_23_P129358	rs37060	rs190289	0.908425	-0.1567	8.158e-14	0.58713	rs11644617	-0.149	n.s.	0.00135326	2012-08-14	22726844	Am J Hum Genet	QT interval	16	58566304	16q21	intron	1e-07	1.52
case1	120	CNOT1	SETD6	A_23_P129358	rs37060	rs190289	0.908425	-0.1567	8.158e-14	0.58713	rs10500408	-0.08364	n.s.	0.000613779	2012-08-14	22726844	Am J Hum Genet	QT interval	16	58566304	16q21	intron	1e-07	1.52
case1	121	SOD2	lincRNA:chr6:160018635-160074660_R	A_19_P00806209	rs2842992	rs2842992	1	-0.3103	3.038e-08	1	rs2842997	0.2152	n.s.	0.169441	2012-08-15	22705344	Ophthalmology	Age-related macular degeneration (GA)	6	160071159	6q25.3	Intergenic	3e-07	1.43
case3	122	F5	F5	A_32_P41604	rs6028	rs2239854	0.99147	-0.217	2.204e-06	0.920435	rs2239854	-0.217	2.204e-06	1	2012-08-15	22703881	Am J Hum Genet	Activated partial thromboplastin time	1	169551682	1q24.2	cds-synon	3e-09	0.23
case3	122	SELP	F5	A_32_P41604	rs6028	rs2239854	0.99147	-0.217	2.204e-06	0.920435	rs3917854	-0.2198	9.595e-07	0.671902	2012-08-15	22703881	Am J Hum Genet	Activated partial thromboplastin time	1	169551682	1q24.2	cds-synon	3e-09	0.23
case1	123	MHC	HLA-A	A_33_P3237567	rs2524005	rs11965585	0.976944	0.1266	6.106e-08	0.734804	Not tested	NA	NA	NA	2012-08-14	22688191	Mol Psychiatry	Bipolar disorder and schizophrenia	6	29899677	6p22.1	Intergenic	5e-07	1.32
case1	123	othergenes	HLA-A	A_33_P3237567	rs2524005	rs11965585	0.976944	0.1266	6.106e-08	0.734804	Not tested	NA	NA	NA	2012-08-14	22688191	Mol Psychiatry	Bipolar disorder and schizophrenia	6	29899677	6p22.1	Intergenic	5e-07	1.32
case2	124	C17orf68	CTC1	A_33_P3312104	rs3027247	rs11655903	0.887525	-0.2155	7.546e-25	0.426377	rs11655903	-0.2155	7.546e-25	1	2012-07-17	22658654	Parkinsonism Relat Disord	Parkinson's disease (motor and cognition)	17	8130867	17p13.1	ncRNA	9e-06	1.89
case1	125	FADS1	FADS2	A_23_P98580	rs174550	rs108499	0.970825	0.1615	3.153e-10	0.738598	rs174570	0.1655	6.244e-07	0.985055	2012-08-15	22581228	Nat Genet	Fasting glucose-related traits (interaction with BMI)	11	61571478	11q12.2	intron	2e-09	NR
case1	127	ANXA3	LOC100505702	A_19_P00322310	rs10007186	rs10007186	1	-0.3583	3.896e-07	1	Not tested	NA	NA	NA	2012-06-22	22558069	PLoS One	Non-albumin protein levels	4	79589045	4q21.21	intron	1e-09	0.09
case2	128	HRK	HRK	A_23_P25194	rs7294919	rs7294919	1	1.115	7.964e-36	1	rs7294919	1.115	7.964e-36	1	2012-06-02	22504421	Nat Genet	Hippocampal volume	12	117327592	12q24.22	Intergenic	3e-11	107.8
case3	129	HRK	HRK	A_23_P25194	rs7294919	rs7294919	1	1.115	7.964e-36	1	rs7294919	1.115	7.964e-36	1	2012-06-21	22504417	Nat Genet	Brain structure	12	117327592	12q24.22	Intergenic	7e-16	47.58
case3	129	FBXW8	HRK	A_23_P25194	rs7294919	rs7294919	1	1.115	7.964e-36	1	rs7294919	0.3296	1.416e-12	1	2012-06-21	22504417	Nat Genet	Brain structure	12	117327592	12q24.22	Intergenic	7e-16	47.58
case2	130	C1QTNF6	C1QTNF6	A_24_P211565	rs229526	rs6000602	0.8846	0.2932	3.329e-09	0.23666	rs6000602	0.2932	3.329e-09	1	2012-05-25	22493691	PLoS One	Hypothyroidism	22	37581422	22q12.3	missense	9e-06	1.22
case1	131	MTF1	INPP5B	A_23_P85640	rs3748682	rs28469609	0.836142	-0.1867	2.682e-11	0.344896	rs530225	-0.084	n.s.	0.391779	2012-05-25	22493691	PLoS One	Hypothyroidism	1	38279987	1p34.3	UTR-3	9e-06	1.19
case3	132	FBXO31	ZCCHC14	A_23_P100420	rs9646303	rs2241617	0.829194	-0.1043	3.894e-10	0.15233	rs4843223	-0.2282	n.s.	0.00920639	2012-05-11	22472876	Mol Psychiatry	Major depressive disorder	16	87461969	16q24.2	intron	5e-06	NR
case3	132	MAP1LC3B	ZCCHC14	A_23_P100420	rs9646303	rs2241617	0.829194	-0.1043	3.894e-10	0.15233	rs8051279	0.07143	n.s.	0.820284	2012-05-11	22472876	Mol Psychiatry	Major depressive disorder	16	87461969	16q24.2	intron	5e-06	NR
case3	132	ZCCHC14	ZCCHC14	A_23_P100420	rs9646303	rs2241617	0.829194	-0.1043	3.894e-10	0.15233	rs2241617	-0.1043	3.894e-10	1	2012-05-11	22472876	Mol Psychiatry	Major depressive disorder	16	87461969	16q24.2	intron	5e-06	NR
case1	133	BLK	FAM167A	A_23_P334955	rs2736340	rs2251056	0.951806	-0.2464	1.506e-06	0.53993	rs9644687	0.2084	n.s.	0.400667	2012-04-25	22446961	Nat Genet	Kawasaki disease	8	11343973	8p23.1	Intergenic	9e-10	1.54
case2	134	CD83	CD83	A_23_P70670	rs12529514	rs6929821	0.963727	-0.3429	1.638e-18	0.617788	rs6929821	-0.3429	1.638e-18	1	2012-04-27	22446963	Nat Genet	Rheumatoid arthritis	6	14096658	6p23	Intergenic	2e-08	1.14
case3	135	PDE2A	ARAP1	A_33_P3416583	rs3781913	rs12797368	1	0.2027	1.713e-10	0.914083	rs74337656	0.1793	n.s.	0.0167187	2012-04-27	22446963	Nat Genet	Rheumatoid arthritis	11	72373496	11q13.4	intron	6e-10	1.12
case3	135	ARAP1	ARAP1	A_33_P3416583	rs3781913	rs12797368	1	0.2027	1.713e-10	0.914083	rs79145843	0.3127	4.672e-20	0.543943	2012-04-27	22446963	Nat Genet	Rheumatoid arthritis	11	72373496	11q13.4	intron	6e-10	1.12
case3	136	FAM167A	FAM167A	A_23_P334955	rs2254546	rs2251056	0.936461	-0.2464	1.506e-06	0.847835	rs2251056	-0.2464	1.506e-06	1	2012-06-19	22446962	Nat Genet	Kawasaki disease	8	11343680	8p23.1	Intergenic	8e-21	1.85
case3	136	BLK	FAM167A	A_23_P334955	rs2254546	rs2251056	0.936461	-0.2464	1.506e-06	0.847835	rs9644687	0.2084	n.s.	0.400667	2012-06-19	22446962	Nat Genet	Kawasaki disease	8	11343680	8p23.1	Intergenic	8e-21	1.85
case2	137	MLF1IP	MLF1IP	A_23_P254733	rs2130392	rs3806796	0.993472	0.4047	1.812e-20	0.965695	rs3806796	0.4047	1.812e-20	1	2012-06-19	22446962	Nat Genet	Kawasaki disease	4	185639169	4q35.1	intron	3e-08	1.42
case2	138	NR1H3	NR1H3	A_33_P3237775	rs10838681	rs7120118	0.841236	0.1887	2.4e-14	0.500971	rs7120118	0.1887	2.4e-14	1	2012-04-03	22399527	Circ Cardiovasc Genet	Metabolic syndrome	11	47275064	11p11.2	intron	1e-09	0.08
case2	139	HP	HP	A_23_P206760	rs2000999	rs2000999	1	-0.8598	1.249e-33	1	rs2000999	-0.8598	1.249e-33	1	2012-03-27	22403646	PLoS One	Haptoglobin levels	16	72108093	16q22.2	intron	8e-59	0.14
case1	140	UCN3	AKR1C1	A_24_P152968	rs1987511,rs7475343,rs9423406,rs7896729	rs7896729	1	0.311	5.337e-06	1	rs10795286	0.2216	n.s.	0.000365437	2012-04-25	22449649	J Am Acad Child Adolesc Psychiatry	Intelligence	NA	NA	10p15.1[rs1987511]; 10p15.1[rs7475343]		9e-08	NR
case3	141	FADS1	FADS2	A_23_P98580	rs102275	rs108499	0.970825	0.1615	3.153e-10	0.738598	rs174570	0.1655	6.244e-07	0.985055	2012-03-27	22359512	PLoS Genet	Phospholipid levels (plasma)	11	61557803	11q12.2	intron	1e-203	0
case3	141	FADS2	FADS2	A_23_P98580	rs102275	rs108499	0.970825	0.1615	3.153e-10	0.738598	rs108499	0.1615	3.153e-10	1	2012-03-27	22359512	PLoS Genet	Phospholipid levels (plasma)	11	61557803	11q12.2	intron	1e-203	0
case3	141	FADS3	FADS2	A_23_P98580	rs102275	rs108499	0.970825	0.1615	3.153e-10	0.738598	rs4963307	-0.2027	n.s.	0.00693183	2012-03-27	22359512	PLoS Genet	Phospholipid levels (plasma)	11	61557803	11q12.2	intron	1e-203	0
case3	142	FADS1	FADS2	A_23_P98580	rs174547	rs108499	0.970825	0.1615	3.153e-10	0.738598	rs174570	0.1655	6.244e-07	0.985055	2012-02-28	22286219	Nat Genet	Lipid metabolism phenotypes	11	61570783	11q12.2	intron	8e-262	0.57
case3	142	FADS2	FADS2	A_23_P98580	rs174547	rs108499	0.970825	0.1615	3.153e-10	0.738598	rs108499	0.1615	3.153e-10	1	2012-02-28	22286219	Nat Genet	Lipid metabolism phenotypes	11	61570783	11q12.2	intron	8e-262	0.57
case3	142	FADS3	FADS2	A_23_P98580	rs174547	rs108499	0.970825	0.1615	3.153e-10	0.738598	rs4963307	-0.2027	n.s.	0.00693183	2012-02-28	22286219	Nat Genet	Lipid metabolism phenotypes	11	61570783	11q12.2	intron	8e-262	0.57
case2	143	BET1L	BET1L	A_33_P3225882	rs2280543	rs79902640	0.929718	0.2304	9.034e-12	0.694492	rs79902640	0.2304	9.034e-12	1	2012-02-23	22286173	Hum Mol Genet	Intracranial aneurysm	11	203788	11p15.5	UTR-3	3e-06	1.25
case1	145	FNDC4	KRTCAP3	A_23_P433132	rs2303369	rs715326	0.981308	0.3968	2.954e-07	0.805531	rs75548947	0.1768	n.s.	0.0265282	2012-02-10	22267201	Nat Genet	Menopause (age at onset)	2	27715416	2p23.3	intron	2e-12	0.18
case2	146	UIMC1	UIMC1	A_23_P317691	rs365132	rs251848	0.869111	0.07169	7.737e-06	0.655507	rs251848	0.07169	7.737e-06	1	2012-02-10	22267201	Nat Genet	Menopause (age at onset)	5	176378574	5q35.2	cds-synon	9e-32	0.29
case1	147	LOC285830	HLA-F	A_33_P3379967	rs2523395	rs2394159	0.979124	-0.2559	2.512e-23	0.806212	Not tested	NA	NA	NA	2012-03-31	22219177	Carcinogenesis	Prostate cancer (gene x gene interaction)	6	29702510	6p22.1	intron	2e-06	1.24
case1	148	NR	TREX1	A_33_P3383866	rs730566	rs7651407	0.955621	-0.1886	6.969e-10	0.845393	Not tested	NA	NA	NA	2012-01-20	22210626	Hum Mol Genet	Prion diseases	3	48487048	3p21.31	nearGene-5	7e-06	1.27
case1	149	Intergenic	ITGAX	A_33_P3213169	rs3925075	rs4493054	0.989601	-0.3341	3.583e-11	0.938442	Not tested	NA	NA	NA	2012-01-24	22197929	Nat Genet	IgA nephropathy	16	31347748	16p11.2	Intergenic	5e-06	1.15
case1	150	Intergenic	GLYCTK	A_33_P3285580	rs7618915	rs9311474	0.900955	-0.1222	3.13e-06	0.573995	Not tested	NA	NA	NA	2012-01-27	22182935	Mol Psychiatry	Bipolar disorder	3	52279594	3p21.2	nearGene-5	3e-10	NR
case1	151	PC	LRFN4	A_33_P3280094	rs7122539	rs7122539	1	-0.2756	1.037e-18	1	rs11227609	0.1497	n.s.	0.0821184	2012-01-31	22174851	PLoS One	HIV-1 susceptibility	11	66662731	11q13.2	intron	8e-06	0
case1	152	Intergenic	ENST00000440451	A_33_P3333232	rs13210693	rs13210693	1	-0.2811	9.457e-07	1	Not tested	NA	NA	NA	2012-01-04	22138694	Nat Genet	Ankylosing spondylitis	6	109598964	6q21	Intergenic	9e-07	1.15
case1	153	PTGES3	NACA	A_23_P162228	rs2950390	rs7313074	0.854604	-0.1767	4.629e-23	0.0845944	rs61937817	-0.07369	n.s.	0.0510373	2012-11-16	22139419	Nature	Mean platelet volume	12	57055291	12q13.3	Intergenic	7e-14	0.01
case1	153	BAZ2A	NACA	A_23_P162228	rs2950390	rs7313074	0.854604	-0.1767	4.629e-23	0.0845944	rs4759042	0.07365	n.s.	0.104772	2012-11-16	22139419	Nature	Mean platelet volume	12	57055291	12q13.3	Intergenic	7e-14	0.01
case2	154	ULK4	ULK4	A_33_P3392892	rs1052501	rs75907560	0.936784	0.8102	3.859e-18	0.642192	rs75907560	0.8102	3.859e-18	1	2011-12-20	22120009	Nat Genet	Multiple myeloma	3	41925398	3p22.1	missense	2e-08	1.32
case1	155	HLA-G	ZNRD1-AS1	A_33_P3219840	rs2523809	rs9261089	0.956095	0.9141	1.999e-45	0.587798	Not tested	NA	NA	NA	2011-12-16	22075330	J Allergy Clin Immunol	IgE levels	6	29849619	6p22.1	Intergenic	4e-08	0.06
case2	156	USP44	USP44	A_23_P72770	rs7136572	rs7136572	1	-0.2684	7.756e-06	1	rs7136572	-0.2684	7.756e-06	1	2011-12-02	22041458	Psychol Med	Response to antidepressant treatment	12	95959788	12q22	Intergenic	3e-07	NR
case1	157	RPS6KA4	CCDC88B	A_24_P50950	rs538147	rs600377	0.842391	-0.2645	9.983e-07	0.665909	rs7130280	0.1582	3.568e-17	0.00884685	2011-11-24	22019778	Nat Genet	Leprosy	11	64129722	11q13.1	intron	7e-06	1.17
case3	158	ABHD12	PYGB	A_23_P331670	rs7267979	rs6050477	0.957119	-0.1776	1.029e-07	0.842497	Not tested	NA	NA	NA	2011-11-18	22001757	Nat Genet	Liver enzyme levels (alkaline phosphatase)	20	25298087	20p11.21	intron	7e-10	1.5
case3	158	GINS1	PYGB	A_23_P331670	rs7267979	rs6050477	0.957119	-0.1776	1.029e-07	0.842497	rs16988014	-0.1465	n.s.	0.747717	2011-11-18	22001757	Nat Genet	Liver enzyme levels (alkaline phosphatase)	20	25298087	20p11.21	intron	7e-10	1.5
case3	158	PYGB	PYGB	A_23_P331670	rs7267979	rs6050477	0.957119	-0.1776	1.029e-07	0.842497	rs6050477	-0.1776	1.029e-07	1	2011-11-18	22001757	Nat Genet	Liver enzyme levels (alkaline phosphatase)	20	25298087	20p11.21	intron	7e-10	1.5
case3	159	ITIH3	ITIH4	A_23_P109881	rs2239547	rs2071041	1	0.3676	6.299e-53	1	rs4687719	0.1928	n.s.	0.00954054	2011-10-17	21926974	Nat Genet	Schizophrenia	3	52855229	3p21.1	intron	6e-08	1.1
case3	159	ITIH4	ITIH4	A_23_P109881	rs2239547	rs2071041	1	0.3676	6.299e-53	1	rs2071041	0.3676	6.299e-53	1	2011-10-17	21926974	Nat Genet	Schizophrenia	3	52855229	3p21.1	intron	6e-08	1.1
case3	160	BAT2	PRRC2A	A_24_P641130	rs805303	rs707938	0.812692	-0.181	1.938e-11	0.337832	rs707938	-0.181	1.938e-11	1	2011-10-21	21909115	Nature	Diastolic blood pressure	6	31616366	6p21.33	intron	3e-11	0.23
case3	160	BAT5	PRRC2A	A_24_P641130	rs805303	rs707938	0.812692	-0.181	1.938e-11	0.337832	rs11967600	0.1327	n.s.	0.000170115	2011-10-21	21909115	Nature	Diastolic blood pressure	6	31616366	6p21.33	intron	3e-11	0.23
case3	161	BAT2	PRRC2A	A_24_P641130	rs805303	rs707938	0.812692	-0.181	1.938e-11	0.337832	rs707938	-0.181	1.938e-11	1	2011-10-21	21909115	Nature	Hypertension	6	31616366	6p21.33	intron	1e-10	0.05
case3	161	BAT5	PRRC2A	A_24_P641130	rs805303	rs707938	0.812692	-0.181	1.938e-11	0.337832	rs11967600	0.1327	n.s.	0.000170115	2011-10-21	21909115	Nature	Hypertension	6	31616366	6p21.33	intron	1e-10	0.05
case3	162	CYP17A1	NT5C2	A_33_P3255354	rs11191548	rs17094683	0.98482	0.1562	1.714e-07	0.808504	rs11191291	-0.06478	n.s.	0.00278329	2011-10-21	21909115	Nature	Systolic blood pressure	10	104846178	10q24.32	Intergenic	7e-26	1.1
case3	162	NT5C2	NT5C2	A_33_P3255354	rs11191548	rs17094683	0.98482	0.1562	1.714e-07	0.808504	rs17094683	0.1562	1.714e-07	1	2011-10-21	21909115	Nature	Systolic blood pressure	10	104846178	10q24.32	Intergenic	7e-26	1.1
case3	163	BAT2	PRRC2A	A_24_P641130	rs805303	rs707938	0.812692	-0.181	1.938e-11	0.337832	rs707938	-0.181	1.938e-11	1	2011-10-21	21909115	Nature	Systolic blood pressure	6	31616366	6p21.33	intron	2e-11	0.38
case3	163	BAT5	PRRC2A	A_24_P641130	rs805303	rs707938	0.812692	-0.181	1.938e-11	0.337832	rs11967600	0.1327	n.s.	0.000170115	2011-10-21	21909115	Nature	Systolic blood pressure	6	31616366	6p21.33	intron	2e-11	0.38
case1	164	MTHFR	CLCN6	A_24_P302374	rs17367504	rs7552330	0.847598	0.2232	2.3e-12	0.460626	rs1476413	0.2529	9.932e-23	0.382148	2011-10-11	21909110	Nat Genet	Blood pressure	1	11862778	1p36.22	intron	2e-16	0.53
case1	164	NPPB	CLCN6	A_24_P302374	rs17367504	rs7552330	0.847598	0.2232	2.3e-12	0.460626	rs9430631	-0.1747	n.s.	0.00694849	2011-10-11	21909110	Nat Genet	Blood pressure	1	11862778	1p36.22	intron	2e-16	0.53
case3	165	CYP17A1	NT5C2	A_33_P3255354	rs11191593	rs17094683	0.977341	0.1562	1.714e-07	0.746259	rs11191291	-0.06478	n.s.	0.00278329	2011-10-11	21909110	Nat Genet	Blood pressure	10	104939215	10q24.33	intron	1e-15	0.66
case3	165	NT5C2	NT5C2	A_33_P3255354	rs11191593	rs17094683	0.977341	0.1562	1.714e-07	0.746259	rs17094683	0.1562	1.714e-07	1	2011-10-11	21909110	Nat Genet	Blood pressure	10	104939215	10q24.33	intron	1e-15	0.66
case3	166	CYP17A1	NT5C2	A_33_P3255354	rs11191548	rs17094683	0.98482	0.1562	1.714e-07	0.808504	rs11191291	-0.06478	n.s.	0.00278329	2011-10-11	21909110	Nat Genet	Blood pressure	10	104846178	10q24.32	Intergenic	8e-11	0.53
case3	166	NT5C2	NT5C2	A_33_P3255354	rs11191548	rs17094683	0.98482	0.1562	1.714e-07	0.808504	rs17094683	0.1562	1.714e-07	1	2011-10-11	21909110	Nat Genet	Blood pressure	10	104846178	10q24.32	Intergenic	8e-11	0.53
case2	167	ULK4	ULK4	A_33_P3392892	rs3774372	rs75907560	0.936784	0.8102	3.859e-18	0.642192	rs75907560	0.8102	3.859e-18	1	2011-10-11	21909110	Nat Genet	Blood pressure	3	41877414	3p22.1	missense	8e-07	0.3
case1	168	MHC	HLA-A	A_33_P3237567	rs4313034	rs11965585	0.955757	0.1266	6.106e-08	0.64691	Not tested	NA	NA	NA	2011-09-30	21900946	J Hum Genet	Graves' disease	6	29973925	6p22.1	intron;intron	2e-15	1.67
case1	169	FADS1	FADS2	A_23_P98580	rs174547	rs108499	0.970825	0.1615	3.153e-10	0.738598	rs174570	0.1655	6.244e-07	0.985055	2012-02-24	21886157	Nature	Metabolic traits	11	61570783	11q12.2	intron	9e-116	0.18
case1	170	SLC22A4	LOC553103	A_33_P3782529	rs272889	rs274559	0.96833	0.6239	2.188e-20	0.775058	rs77940798	0.1663	n.s.	0.0623115	2012-02-24	21886157	Nature	Metabolic traits	5	131665378	5q31.1	intron;intron	7e-16	0.08
case2	171	ETFDH	ETFDH	A_23_P61447	rs8396	rs17843966	0.826855	0.1386	8.563e-09	0.540452	rs17843966	0.1386	8.563e-09	1	2012-02-24	21886157	Nature	Metabolic traits	4	159630817	4q32.1	UTR-3	6e-15	0.1
case2	172	IVD	IVD	A_33_P3269718	rs10518693	rs10518693	1	-0.1135	2.314e-07	1	rs10518693	-0.1135	2.314e-07	1	2012-02-24	21886157	Nature	Metabolic traits	15	40700022	15q15.1	intron	1e-13	0.09
case2	173	RNPEP	RNPEP	A_33_P3258091	rs4950806	rs4950752	0.993157	-0.3254	5.932e-34	0.959744	rs4950752	-0.3254	5.932e-34	1	2011-09-22	21862451	Hum Mol Genet	Butyrylcholinesterase levels	1	201952574	1q32.1		9e-16	0.14
case2	174	FCRL3	FCRL3	A_33_P3368334	rs3761959	rs2210913	1	0.4014	2.387e-28	1	rs2210913	0.4014	2.387e-28	1	2011-09-21	21841780	Nat Genet	Graves' disease	1	157669278	1q23.1	intron	2e-13	1.23
case2	175	AHI1	AHI1	A_24_P38143	rs11154801	rs13208505	0.910645	-0.4598	4.82e-18	0.587376	rs13208505	-0.4598	4.82e-18	1	2012-10-24	21833088	Nature	Multiple sclerosis	6	135739355	6q23.3	intron	1e-13	1.13
case1	176	CLECL1	CLEC2D	A_24_P241183	rs10466829	rs7974396	0.891612	0.1831	4.659e-12	0.473911	Not tested	NA	NA	NA	2012-10-24	21833088	Nature	Multiple sclerosis	12	9876091	12p13.31	intron	1e-08	1.09
case1	177	DKKL1	SLC6A16	A_23_P130735	rs2303759	rs7249040	0.872451	0.1098	1.328e-06	0.237897	Not tested	NA	NA	NA	2012-10-24	21833088	Nature	Multiple sclerosis	19	49869051	19q13.33	missense	5e-09	1.11
case2	178	FCRL3	FCRL3	A_33_P3368334	rs3761959	rs2210913	1	0.4014	2.387e-28	1	rs2210913	0.4014	2.387e-28	1	2012-10-24	21833088	Nature	Multiple sclerosis	1	157669278	1q23.1	intron	3e-06	1.08
case2	179	FCRL3	FCRL3	A_33_P3368334	rs7528684	rs2210913	1	0.4014	2.387e-28	1	rs2210913	0.4014	2.387e-28	1	2011-09-21	21829393	PLoS Genet	Type 1 diabetes autoantibodies	1	157670816	1q23.1	nearGene-5	1e-11	1.52
case1	182	ORMDL3	GSDMB	A_33_P3221999	rs2872507	rs1008723	0.98345	-0.3752	6.878e-38	0.81202	rs1054609	-0.1799	3.649e-14	0.98345	2011-09-21	21829393	PLoS Genet	Type 1 diabetes autoantibodies	17	38040763	17q12	Intergenic	2e-06	1.1
case1	183	NSF	ARL17B	A_23_P207680	rs183211	rs7226263	1	-0.5179	1.146e-39	1	rs7226263	-0.609	5.184e-39	1	2011-09-14	21812969	BMC Med Genet	Parkinson's disease	17	44788310	17q21.31	intron	3e-07	NR
case1	185	C11orf10	FADS2	A_23_P98580	rs102275	rs108499	0.970825	0.1615	3.153e-10	0.738598	rs1791794	0.04154	n.s.	0.121264	2011-09-01	21829377	PLoS Genet	Phospholipid levels (plasma)	11	61557803	11q12.2	intron	7e-64	0.02
case1	186	FADS1	FADS2	A_23_P98580	rs174547	rs108499	0.970825	0.1615	3.153e-10	0.738598	rs174570	0.1655	6.244e-07	0.985055	2011-09-01	21829377	PLoS Genet	Phospholipid levels (plasma)	11	61570783	11q12.2	intron	3e-64	0.02
case2	187	FADS2	FADS2	A_23_P98580	rs1535	rs108499	0.963582	0.1615	3.153e-10	0.722291	rs108499	0.1615	3.153e-10	1	2011-09-01	21829377	PLoS Genet	Phospholipid levels (plasma)	11	61597972	11q12.2	intron	3e-63	0.02
case1	188	C11orf10	FADS2	A_23_P98580	rs174538	rs108499	0.985199	0.1615	3.153e-10	0.852912	rs1791794	0.04154	n.s.	0.121264	2011-09-01	21829377	PLoS Genet	Phospholipid levels (plasma)	11	61560081	11q12.2	UTR-5;nearGene-5;nearGene-5	5e-58	0.08
case1	189	C11orf9	FADS2	A_23_P98580	rs174535	rs108499	0.943424	0.1615	3.153e-10	0.305076	rs117856748	-0.1203	n.s.	0.00319197	2011-09-01	21829377	PLoS Genet	Phospholipid levels (plasma)	11	61551356	11q12.2	cds-synon	6e-58	0.08
case1	190	FADS1	FADS2	A_23_P98580	rs174550	rs108499	0.970825	0.1615	3.153e-10	0.738598	rs174570	0.1655	6.244e-07	0.985055	2011-09-01	21829377	PLoS Genet	Phospholipid levels (plasma)	11	61571478	11q12.2	intron	1e-57	0.08
case2	191	FADS2	FADS2	A_23_P98580	rs174574	rs108499	0.963582	0.1615	3.153e-10	0.722291	rs108499	0.1615	3.153e-10	1	2011-09-01	21829377	PLoS Genet	Phospholipid levels (plasma)	11	61600342	11q12.2	intron	4e-55	0.08
case1	192	FADS1	FADS2	A_23_P98580	rs174547	rs108499	0.970825	0.1615	3.153e-10	0.738598	rs174570	0.1655	6.244e-07	0.985055	2011-09-01	21829377	PLoS Genet	Phospholipid levels (plasma)	11	61570783	11q12.2	intron	4e-154	0.07
case1	193	C11orf10	FADS2	A_23_P98580	rs102275	rs108499	0.970825	0.1615	3.153e-10	0.738598	rs1791794	0.04154	n.s.	0.121264	2011-09-01	21829377	PLoS Genet	Phospholipid levels (plasma)	11	61557803	11q12.2	intron	8e-153	0.07
case2	194	FADS2	FADS2	A_23_P98580	rs1535	rs108499	0.963582	0.1615	3.153e-10	0.722291	rs108499	0.1615	3.153e-10	1	2011-09-01	21829377	PLoS Genet	Phospholipid levels (plasma)	11	61597972	11q12.2	intron	3e-152	0.07
case1	195	C11orf9	FADS2	A_23_P98580	rs174535	rs108499	0.943424	0.1615	3.153e-10	0.305076	rs117856748	-0.1203	n.s.	0.00319197	2011-09-01	21829377	PLoS Genet	Phospholipid levels (plasma)	11	61551356	11q12.2	cds-synon	1e-151	0.07
case1	196	HLA	HLA-DPA1	A_33_P3234277	rs987870	rs9469347	1	0.2324	8.228e-10	0.826291	Not tested	NA	NA	NA	2011-09-02	21814517	PLoS Genet	Asthma	6	33042880	6p21.32	intron;nearGene-5	2e-10	1.4
case1	196	DPB1	HLA-DPA1	A_33_P3234277	rs987870	rs9469347	1	0.2324	8.228e-10	0.826291	Not tested	NA	NA	NA	2011-09-02	21814517	PLoS Genet	Asthma	6	33042880	6p21.32	intron;nearGene-5	2e-10	1.4
case3	197	MEN1	SF1	A_24_P235783	rs606458	rs606458	1	0.1429	1.078e-12	1	rs7122185	-0.08512	n.s.	0.002911	2011-08-12	21768215	Hum Mol Genet	Urate levels	11	64546391	11q13.1	nearGene-5	6e-11	0.18
case3	197	SF1	SF1	A_24_P235783	rs606458	rs606458	1	0.1429	1.078e-12	1	rs606458	0.1429	1.078e-12	1	2011-08-12	21768215	Hum Mol Genet	Urate levels	11	64546391	11q13.1	nearGene-5	6e-11	0.18
case3	197	MAP4K2	SF1	A_24_P235783	rs606458	rs606458	1	0.1429	1.078e-12	1	Not tested	NA	NA	NA	2011-08-12	21768215	Hum Mol Genet	Urate levels	11	64546391	11q13.1	nearGene-5	6e-11	0.18
case3	197	PYGM	SF1	A_24_P235783	rs606458	rs606458	1	0.1429	1.078e-12	1	rs1195959	-0.08786	n.s.	5.61461e-05	2011-08-12	21768215	Hum Mol Genet	Urate levels	11	64546391	11q13.1	nearGene-5	6e-11	0.18
case3	197	RASGRP2	SF1	A_24_P235783	rs606458	rs606458	1	0.1429	1.078e-12	1	rs1783811	-0.06721	n.s.	0.00239422	2011-08-12	21768215	Hum Mol Genet	Urate levels	11	64546391	11q13.1	nearGene-5	6e-11	0.18
case3	197	CDC42BPG	SF1	A_24_P235783	rs606458	rs606458	1	0.1429	1.078e-12	1	rs71456310	0.2179	n.s.	0.0166266	2011-08-12	21768215	Hum Mol Genet	Urate levels	11	64546391	11q13.1	nearGene-5	6e-11	0.18
case3	197	NRXN2	SF1	A_24_P235783	rs606458	rs606458	1	0.1429	1.078e-12	1	rs2083709	0.2505	n.s.	0.0126245	2011-08-12	21768215	Hum Mol Genet	Urate levels	11	64546391	11q13.1	nearGene-5	6e-11	0.18
case2	198	HLA-DPB1	HLA-DPB1	A_23_P258769	rs9277535	rs201032790	1	0.8052	1.754e-80	0.991269	rs201032790	0.8052	1.754e-80	1	2011-08-06	21764829	Hum Mol Genet	Hepatitis B vaccine response	6	33054861	6p21.32	UTR-3	3e-12	1.39
case3	199	HLA-DPA1	HLA-DPA1	A_33_P3234277	rs987870	rs9469347	1	0.2324	8.228e-10	0.826291	rs9469347	0.2324	8.228e-10	1	2011-08-12	21779181	PLoS Genet	Systemic sclerosis	6	33042880	6p21.32	intron;nearGene-5	2e-20	2.09
case3	199	HLA-DPB1	HLA-DPA1	A_33_P3234277	rs987870	rs9469347	1	0.2324	8.228e-10	0.826291	rs201032790	0.8052	1.754e-80	0.103796	2011-08-12	21779181	PLoS Genet	Systemic sclerosis	6	33042880	6p21.32	intron;nearGene-5	2e-20	2.09
case2	200	HLA-DPB1	HLA-DPB1	A_23_P258769	rs9277535	rs201032790	1	0.8052	1.754e-80	0.991269	rs201032790	0.8052	1.754e-80	1	2011-08-05	21750111	Hum Mol Genet	Hepatitis B	6	33054861	6p21.32	UTR-3	3e-54	1.77
case1	202	MSMB	NCOA4	A_33_P3270034	rs10993994	rs10825652	0.818181	-0.1178	4.206e-06	0.538029	rs986316	0.2774	n.s.	0.000469343	2011-07-30	21743057	Hum Mol Genet	Prostate cancer	10	51549496	10q11.23	nearGene-5	5e-06	1.18
case1	203	SLC45A3	NUCKS1	A_24_P374652	rs12748961	rs1775146	0.890112	-0.1362	2.251e-13	0.389604	rs74973258	0.3015	n.s.	0.00371758	2011-07-21	21738478	PLoS Genet	White blood cell types	1	205676263	1q32.1	Intergenic	4e-08	0.06
case1	203	NUKS1	NUCKS1	A_24_P374652	rs12748961	rs1775146	0.890112	-0.1362	2.251e-13	0.389604	Not tested	NA	NA	NA	2011-07-21	21738478	PLoS Genet	White blood cell types	1	205676263	1q32.1	Intergenic	4e-08	0.06
case1	204	TMEM50A	TMEM57	A_33_P3289286	rs3091242	rs11538134	0.894647	0.4081	6.716e-32	0.208754	Not tested	NA	NA	NA	2011-07-13	21700265	Am J Hum Genet	Erythrocyte sedimentation rate	1	25674785	1p36.11	intron	2e-13	0.1
case2	205	TMEM57	TMEM57	A_33_P3289286	rs10903129	rs11538134	0.992896	0.4081	6.716e-32	0.911986	rs11538134	0.4081	6.716e-32	1	2011-07-13	21700265	Am J Hum Genet	Erythrocyte sedimentation rate	1	25768937	1p36.11	intron	5e-13	0.1
case1	207	NUP205	C7orf73	A_33_P3422812	rs4294134	rs4294134	1	-0.3088	6.709e-30	1	rs3112332	-0.05043	n.s.	0.631811	2011-06-08	21623375	Nat Genet	Paget's disease	7	135293128	7q33	intron	8e-10	1.45
case1	208	HFE2	NOTCH2NL	A_33_P3212645	rs12091564,rs10218795	rs16827081	1	0.3592	9.629e-40	1	rs2236566	0.1011	n.s.	0.0729638	2011-06-16	21626137	Hum Genet	Coronary heart disease	NA	NA	1q21.1[rs12091564]; 1q21.1[rs10218795]		2e-07	NR
case2	209	LIPA	LIPA	A_23_P97860	rs1412444	rs1412444	1	0.3868	3.242e-44	1	rs1412444	0.3868	3.242e-44	1	2011-06-04	21606135	Circ Cardiovasc Genet	Coronary heart disease	10	91002927	10q23.31	intron	4e-08	1.1
case3	211	CNNM2	NT5C2	A_33_P3255354	rs11191548	rs17094683	0.98482	0.1562	1.714e-07	0.808504	rs12260436	0.1287	n.s.	0.537097	2011-07-13	21572416	Nat Genet	Blood pressure	10	104846178	10q24.32	Intergenic	4e-17	1.18
case3	211	NT5C2	NT5C2	A_33_P3255354	rs11191548	rs17094683	0.98482	0.1562	1.714e-07	0.808504	rs17094683	0.1562	1.714e-07	1	2011-07-13	21572416	Nat Genet	Blood pressure	10	104846178	10q24.32	Intergenic	4e-17	1.18
case3	211	CYP17A1	NT5C2	A_33_P3255354	rs11191548	rs17094683	0.98482	0.1562	1.714e-07	0.808504	rs11191291	-0.06478	n.s.	0.00278329	2011-07-13	21572416	Nat Genet	Blood pressure	10	104846178	10q24.32	Intergenic	4e-17	1.18
case3	212	CNNM2	NT5C2	A_33_P3255354	rs11191548	rs17094683	0.98482	0.1562	1.714e-07	0.808504	rs12260436	0.1287	n.s.	0.537097	2011-07-13	21572416	Nat Genet	Blood pressure	10	104846178	10q24.32	Intergenic	7e-12	0.58
case3	212	NT5C2	NT5C2	A_33_P3255354	rs11191548	rs17094683	0.98482	0.1562	1.714e-07	0.808504	rs17094683	0.1562	1.714e-07	1	2011-07-13	21572416	Nat Genet	Blood pressure	10	104846178	10q24.32	Intergenic	7e-12	0.58
case3	212	CYP17A1	NT5C2	A_33_P3255354	rs11191548	rs17094683	0.98482	0.1562	1.714e-07	0.808504	rs11191291	-0.06478	n.s.	0.00278329	2011-07-13	21572416	Nat Genet	Blood pressure	10	104846178	10q24.32	Intergenic	7e-12	0.58
case1	213	ABCB9	ARL6IP4	A_24_P287233	rs7296418	rs4148866	0.941379	-0.07769	6.89e-06	0.747663	rs839360	0.1431	n.s.	0.196897	2011-06-01	21507922	Clin Infect Dis	Platelet counts	12	123457619	12q24.31	nearGene-5	2e-06	NR
case1	214	PITPNM2	ARL6IP4	A_24_P287233	rs1727307	rs4148866	0.893037	-0.07769	6.89e-06	0.710944	rs10998	-0.147	n.s.	0.000500981	2011-06-01	21507922	Clin Infect Dis	Platelet counts	12	123575742	12q24.31	intron	3e-06	NR
case2	215	NFYC	NFYC	A_33_P3363674	rs4660456	rs4660456	1	-0.09699	3.239e-08	1	rs4660456	-0.09699	3.239e-08	1	2011-06-01	21507922	Clin Infect Dis	Platelet counts	1	41239511	1p34.2	Intergenic	4e-06	NR
case1	216	NR	lincRNA:chr14:75306247-75311522_F	A_19_P00802514	rs8014204	rs12588415	0.874554	-0.1328	1.568e-09	0.268398	Not tested	NA	NA	NA	2011-05-26	21490707	PLoS Genet	Caffeine consumption	14	75322794	14q24.3	intron	5e-06	0.07
case1	217	LNX2	POLR1D	A_23_P36928	rs7097	rs9512759	0.812607	0.2523	1.243e-17	0.226625	rs1970619	0.09853	n.s.	0.00245488	2011-05-26	21471979	J Hum Genet	Large B-cell lymphoma	13	28197436	13q12.2	intron	7e-06	1.44
case3	218	ODF3	BET1L	A_33_P3225882	rs2280543	rs79902640	0.929718	0.2304	9.034e-12	0.694492	rs77537847	0.105	n.s.	0.0111572	2011-05-02	21460842	Nat Genet	Uterine fibroids	11	203788	11p15.5	UTR-3	4e-12	1.39
case3	218	BET1L	BET1L	A_33_P3225882	rs2280543	rs79902640	0.929718	0.2304	9.034e-12	0.694492	rs79902640	0.2304	9.034e-12	1	2011-05-02	21460842	Nat Genet	Uterine fibroids	11	203788	11p15.5	UTR-3	4e-12	1.39
case3	218	RIC8A	BET1L	A_33_P3225882	rs2280543	rs79902640	0.929718	0.2304	9.034e-12	0.694492	Not tested	NA	NA	NA	2011-05-02	21460842	Nat Genet	Uterine fibroids	11	203788	11p15.5	UTR-3	4e-12	1.39
case3	218	SIRT3	BET1L	A_33_P3225882	rs2280543	rs79902640	0.929718	0.2304	9.034e-12	0.694492	rs1023430	0.1255	2.808e-11	0.380125	2011-05-02	21460842	Nat Genet	Uterine fibroids	11	203788	11p15.5	UTR-3	4e-12	1.39
case1	219	HLA-A*3101	HLA-A	A_33_P3237567	rs1061235	rs11965585	0.902771	0.1266	6.106e-08	0.409826	Not tested	NA	NA	NA	2011-04-13	21428769	N Engl J Med	Adverse response to carbamapezine	6	29913298	6p22.1	UTR-3	1e-07	9.12
case3	220	HLA-DRB1	HLA-DQB1	A_23_P8108	rs9275596	rs9274483	1	0.3514	3.942e-30	0.945893	rs145281025	-0.2888	5.181e-17	0.0326234	2011-04-12	21399633	Nat Genet	Nephropathy	6	32681631	6p21.32	Intergenic	2e-26	1.59
case3	220	HLA-DQA1	HLA-DQB1	A_23_P8108	rs9275596	rs9274483	1	0.3514	3.942e-30	0.945893	rs28383413	1.448	7.279e-105	0.104679	2011-04-12	21399633	Nat Genet	Nephropathy	6	32681631	6p21.32	Intergenic	2e-26	1.59
case3	220	HLA-DQB1	HLA-DQB1	A_23_P8108	rs9275596	rs9274483	1	0.3514	3.942e-30	0.945893	rs9274483	0.3514	3.942e-30	1	2011-04-12	21399633	Nat Genet	Nephropathy	6	32681631	6p21.32	Intergenic	2e-26	1.59
case1	221	RPS6KA4	CCDC88B	A_24_P50950	rs538147	rs600377	0.842391	-0.2645	9.983e-07	0.665909	rs7130280	0.1582	3.568e-17	0.00884685	2011-04-12	21399635	Nat Genet	Primary biliary cirrhosis	11	64129722	11q13.1	intron	2e-10	1.23
case3	222	CYP17A1	NT5C2	A_33_P3255354	rs12413409	rs17094683	0.969849	0.1562	1.714e-07	0.701633	rs11191291	-0.06478	n.s.	0.00278329	2011-04-11	21378990	Nat Genet	Coronary heart disease	10	104719096	10q24.32	intron	1e-09	1.12
case3	222	CNNM2	NT5C2	A_33_P3255354	rs12413409	rs17094683	0.969849	0.1562	1.714e-07	0.701633	rs12260436	0.1287	n.s.	0.537097	2011-04-11	21378990	Nat Genet	Coronary heart disease	10	104719096	10q24.32	intron	1e-09	1.12
case3	222	NT5C2	NT5C2	A_33_P3255354	rs12413409	rs17094683	0.969849	0.1562	1.714e-07	0.701633	rs17094683	0.1562	1.714e-07	1	2011-04-11	21378990	Nat Genet	Coronary heart disease	10	104719096	10q24.32	intron	1e-09	1.12
case3	223	UBE2Z	UBE2Z	A_23_P83438	rs46522	rs937301	0.933071	0.1156	1.233e-15	0.610671	rs937301	0.1156	1.233e-15	1	2011-04-11	21378990	Nat Genet	Coronary heart disease	17	46988597	17q21.32	intron	2e-08	1.06
case3	223	GIP	UBE2Z	A_23_P83438	rs46522	rs937301	0.933071	0.1156	1.233e-15	0.610671	rs1867088	0.1898	n.s.	0.00361981	2011-04-11	21378990	Nat Genet	Coronary heart disease	17	46988597	17q21.32	intron	2e-08	1.06
case3	223	ATP5G1	UBE2Z	A_23_P83438	rs46522	rs937301	0.933071	0.1156	1.233e-15	0.610671	rs1058018	0.1164	7.593e-14	0.820459	2011-04-11	21378990	Nat Genet	Coronary heart disease	17	46988597	17q21.32	intron	2e-08	1.06
case3	223	SNF8	UBE2Z	A_23_P83438	rs46522	rs937301	0.933071	0.1156	1.233e-15	0.610671	rs17636326	0.07703	n.s.	0.00139698	2011-04-11	21378990	Nat Genet	Coronary heart disease	17	46988597	17q21.32	intron	2e-08	1.06
case2	224	LIPA	LIPA	A_23_P97860	rs1412444	rs1412444	1	0.3868	3.242e-44	1	rs1412444	0.3868	3.242e-44	1	2011-04-11	21378988	Nat Genet	Coronary heart disease	10	91002927	10q23.31	intron	3e-13	1.09
case1	225	Intergenic	NT5C2	A_33_P3255354	rs12413409	rs17094683	0.969849	0.1562	1.714e-07	0.701633	Not tested	NA	NA	NA	2011-04-11	21378988	Nat Genet	Coronary heart disease	10	104719096	10q24.32	intron	4e-06	NR
case1	226	BLK	FAM167A	A_23_P334955	rs2736340	rs2251056	0.951806	-0.2464	1.506e-06	0.53993	rs9644687	0.2084	n.s.	0.400667	2011-04-07	21408207	PLoS Genet	Systemic lupus erythematosus	8	11343973	8p23.1	Intergenic	3e-07	1.38
case3	229	IKZF3	GSDMB	A_33_P3221999	rs2872507	rs1008723	0.98345	-0.3752	6.878e-38	0.81202	rs56030650	0.04838	n.s.	0.0109487	2011-03-29	21297633	Nat Genet	Ulcerative colitis	17	38040763	17q12	Intergenic	5e-11	1.15
case3	229	ORMDL3	GSDMB	A_33_P3221999	rs2872507	rs1008723	0.98345	-0.3752	6.878e-38	0.81202	rs1054609	-0.1799	3.649e-14	0.98345	2011-03-29	21297633	Nat Genet	Ulcerative colitis	17	38040763	17q12	Intergenic	5e-11	1.15
case3	229	IKZF3	GSDMB	A_33_P3221999	rs2872507	rs1008723	0.98345	-0.3752	6.878e-38	0.81202	rs56030650	0.04838	n.s.	0.0109487	2011-03-29	21297633	Nat Genet	Ulcerative colitis	17	38040763	17q12	Intergenic	5e-11	1.15
case3	229	PNMT	GSDMB	A_33_P3221999	rs2872507	rs1008723	0.98345	-0.3752	6.878e-38	0.81202	Not tested	NA	NA	NA	2011-03-29	21297633	Nat Genet	Ulcerative colitis	17	38040763	17q12	Intergenic	5e-11	1.15
case3	229	ZPBP2	GSDMB	A_33_P3221999	rs2872507	rs1008723	0.98345	-0.3752	6.878e-38	0.81202	rs62065216	-0.08803	n.s.	0.0118501	2011-03-29	21297633	Nat Genet	Ulcerative colitis	17	38040763	17q12	Intergenic	5e-11	1.15
case3	229	GSDML	GSDMB	A_33_P3221999	rs2872507	rs1008723	0.98345	-0.3752	6.878e-38	0.81202	rs1008723	-0.3752	6.878e-38	1	2011-03-29	21297633	Nat Genet	Ulcerative colitis	17	38040763	17q12	Intergenic	5e-11	1.15
case1	230	TNFRSF14	LOC115110	A_33_P3242820	rs734999	rs2227313	0.889213	-0.1134	1.877e-10	0.357614	rs6666430	-0.06479	n.s.	0.552185	2011-03-29	21297633	Nat Genet	Ulcerative colitis	1	2513216	1p36.32	intron	3e-09	1.05
case1	230	MMEL1	LOC115110	A_33_P3242820	rs734999	rs2227313	0.889213	-0.1134	1.877e-10	0.357614	rs2494433	-0.2071	n.s.	0.00744792	2011-03-29	21297633	Nat Genet	Ulcerative colitis	1	2513216	1p36.32	intron	3e-09	1.05
case1	230	PLCH2	LOC115110	A_33_P3242820	rs734999	rs2227313	0.889213	-0.1134	1.877e-10	0.357614	rs12097032	0.1387	n.s.	0.0162057	2011-03-29	21297633	Nat Genet	Ulcerative colitis	1	2513216	1p36.32	intron	3e-09	1.05
case1	230	C1orf93	LOC115110	A_33_P3242820	rs734999	rs2227313	0.889213	-0.1134	1.877e-10	0.357614	rs55658746	0.1399	2.788e-11	0.507889	2011-03-29	21297633	Nat Genet	Ulcerative colitis	1	2513216	1p36.32	intron	3e-09	1.05
case1	231	BTBD1	C15orf40	A_32_P99902	rs1568657	rs8043020	0.850285	-0.1613	6.883e-21	0.281125	rs55751241	-0.05395	n.s.	0.800393	2011-03-18	21326860	PLoS One	Kawasaki disease	15	83726179	15q25.2	intron	7e-06	1.41
case1	232	NR	TDRD9	A_32_P208350	rs11622475	rs10149651	0.89997	0.5417	6.925e-14	0.171338	Not tested	NA	NA	NA	2012-01-24	21254220	Genet Epidemiol	Bipolar disorder	14	104509076	14q32.33	intron	2e-06	NR
case1	233	GAK	IDUA	A_33_P3392087	rs6599388	rs6599388	1	-0.09854	2.176e-11	1	rs17721401	0.09216	n.s.	0.00165161	2011-03-18	21292315	Lancet	Parkinson's disease	4	939087	4p16.3	intron	4e-12	1.16
case1	234	CLCN6	MTHFR	A_23_P400078	rs1023252	rs1476413	0.89019	0.2529	9.932e-23	0.491532	rs7552330	0.2232	2.3e-12	0.382148	2011-03-02	21273288	Hum Mol Genet	Natriuretic peptide levels	1	11899033	1p36.22	intron;nearGene-5	4e-16	0.2
case1	235	KATNAL2	PIAS2	A_33_P3349269	rs2576037	rs8097455	0.929169	-0.0904	2.753e-06	0.777806	rs644468	-0.2037	n.s.	0.000946048	2011-01-15	21173776	Mol Psychiatry	Personality dimensions	18	44585420	18q21.1	intron	1e-07	0.41
case1	236	MSMB	NCOA4	A_33_P3270034	rs10993994	rs10825652	0.818181	-0.1178	4.206e-06	0.538029	rs986316	0.2774	n.s.	0.000469343	2011-01-13	21160077	Sci Transl Med	Prostate-specific antigen levels	10	51549496	10q11.23	nearGene-5	7e-13	9.2
case2	238	SLC12A2	SLC12A2	A_32_P25437	rs10089	rs6595800	0.89945	0.1166	2.761e-08	0.334859	rs6595800	0.1166	2.761e-08	1	2011-01-11	21139019	Endocr Relat Cancer	Ileal carcinoids	5	127522543	5q23.3	ncRNA	2e-06	2.56
case1	239	RTEL1	ZGPAT	A_23_P218654	rs4809330	rs6011058	1	0.09443	2.903e-07	1	rs2252258	-0.05474	n.s.	0.00239445	2012-10-19	21102463	Nat Genet	Crohn's disease	20	62349586	20q13.33	intron	3e-15	1.12
case1	239	TNFRS-F6B	ZGPAT	A_23_P218654	rs4809330	rs6011058	1	0.09443	2.903e-07	1	Not tested	NA	NA	NA	2012-10-19	21102463	Nat Genet	Crohn's disease	20	62349586	20q13.33	intron	3e-15	1.12
case1	239	SLC2A4RG	ZGPAT	A_23_P218654	rs4809330	rs6011058	1	0.09443	2.903e-07	1	rs310609	-0.0656	n.s.	0.0186756	2012-10-19	21102463	Nat Genet	Crohn's disease	20	62349586	20q13.33	intron	3e-15	1.12
case1	240	PRDX5	CCDC88B	A_24_P50950	rs694739	rs600377	0.853598	-0.2645	9.983e-07	0.507461	rs2286614	0.4162	4.529e-23	0.0103907	2012-10-19	21102463	Nat Genet	Crohn's disease	11	64097233	11q13.1	Intergenic	6e-10	1.1
case1	240	ESRRA	CCDC88B	A_24_P50950	rs694739	rs600377	0.853598	-0.2645	9.983e-07	0.507461	rs641811	0.05954	n.s.	0.00646919	2012-10-19	21102463	Nat Genet	Crohn's disease	11	64097233	11q13.1	Intergenic	6e-10	1.1
case2	241	PLCL1	PLCL1	A_33_P3289865	rs6738825	rs1866664	0.975902	-0.2462	3.047e-07	0.808287	rs1866664	-0.2462	3.047e-07	1	2012-10-19	21102463	Nat Genet	Crohn's disease	2	198896895	2q33.1	intron	4e-09	1.06
case2	242	IRGM	IRGM	A_33_P3881812	rs7714584	rs1428554	1	-0.3971	3.429e-13	0.979913	rs1428554	-0.3971	3.429e-13	1	2012-10-19	21102463	Nat Genet	Crohn's disease	5	150270420	5q33.1	Intergenic	8e-19	1.37
case1	243	GSMDL	GSDMB	A_33_P3221999	rs2872507	rs1008723	0.98345	-0.3752	6.878e-38	0.81202	Not tested	NA	NA	NA	2012-10-19	21102463	Nat Genet	Crohn's disease	17	38040763	17q12	Intergenic	2e-09	1.14
case1	243	ZPBP2	GSDMB	A_33_P3221999	rs2872507	rs1008723	0.98345	-0.3752	6.878e-38	0.81202	rs62065216	-0.08803	n.s.	0.0118501	2012-10-19	21102463	Nat Genet	Crohn's disease	17	38040763	17q12	Intergenic	2e-09	1.14
case1	243	ORMDL3	GSDMB	A_33_P3221999	rs2872507	rs1008723	0.98345	-0.3752	6.878e-38	0.81202	rs1054609	-0.1799	3.649e-14	0.98345	2012-10-19	21102463	Nat Genet	Crohn's disease	17	38040763	17q12	Intergenic	2e-09	1.14
case1	243	IKZF3	GSDMB	A_33_P3221999	rs2872507	rs1008723	0.98345	-0.3752	6.878e-38	0.81202	rs56030650	0.04838	n.s.	0.0109487	2012-10-19	21102463	Nat Genet	Crohn's disease	17	38040763	17q12	Intergenic	2e-09	1.14
case1	244	FADS1	FADS2	A_23_P98580	rs102275	rs108499	0.970825	0.1615	3.153e-10	0.738598	rs174570	0.1655	6.244e-07	0.985055	2012-10-19	21102463	Nat Genet	Crohn's disease	11	61557803	11q12.2	intron	2e-11	1.08
case3	245	CD244	ITLN1	A_23_P95790	rs4656940	rs11265498	1	-0.6665	2.355e-17	1	rs574610	-0.1158	n.s.	0.158882	2012-10-19	21102463	Nat Genet	Crohn's disease	1	160830268	1q23.3	intron	6e-07	1.15
case3	245	ITLN1	ITLN1	A_23_P95790	rs4656940	rs11265498	1	-0.6665	2.355e-17	1	rs11265498	-0.6665	2.355e-17	1	2012-10-19	21102463	Nat Genet	Crohn's disease	1	160830268	1q23.3	intron	6e-07	1.15
case1	246	CCR6	RNASET2	A_24_P360269	rs415890	rs400837	0.993525	-0.3639	2.721e-39	0.873243	Not tested	NA	NA	NA	2012-10-19	21102463	Nat Genet	Crohn's disease	6	167406633	6q27	Intergenic	3e-12	1.17
case2	247	RNF213	RNF213	A_23_P327140	rs6565681	rs4889848	0.968969	-0.5737	9.809e-35	0.764479	rs4889848	-0.5737	9.809e-35	1	2011-01-04	21048783	J Hum Genet	Moyamoya disease	17	78348494	17q25.3	intron;intron	2e-08	4.82
case2	248	GNAS1	GNAS	A_24_P168574	rs13831	rs13831	1	0.2271	4.632e-24	1	rs13831	0.2271	4.632e-24	1	2011-01-03	21184583	Am J Med Genet B Neuropsychiatr Genet	Event-related brain oscillations	20	57475191	20q13.32	intron	6e-06	0.21
case2	249	IL28RA	IL28RA	A_23_P74112	rs4649203	rs11249021	0.823586	0.2086	2.507e-09	0.254753	rs11249021	0.2086	2.507e-09	1	2011-01-18	20953190	Nat Genet	Psoriasis	1	24519920	1p36.11	Intergenic	7e-08	1.13
case1	250	SDC4	SYS1	A_33_P3398107	rs1008953	rs2245717	0.992773	-0.1947	5.938e-43	0.911425	rs1983688	0.08307	n.s.	0.00969468	2010-12-01	20953189	Nat Genet	Psoriasis	20	43980726	20q13.12	Intergenic	1e-07	1.14
case1	251	MTCH2	lincRNA:chr11:47623024-47633724_R	A_19_P00809826	rs3817334	rs10838738	0.992071	-0.5049	9.45e-19	0.88374	rs12798346	-0.1286	1.052e-11	0.968406	2010-11-17	20935630	Nat Genet	Body mass index	11	47650993	11p11.2	intron	2e-12	0.06
case1	251	NDUFS3	lincRNA:chr11:47623024-47633724_R	A_19_P00809826	rs3817334	rs10838738	0.992071	-0.5049	9.45e-19	0.88374	Not tested	NA	NA	NA	2010-11-17	20935630	Nat Genet	Body mass index	11	47650993	11p11.2	intron	2e-12	0.06
case1	251	CUGBP1	lincRNA:chr11:47623024-47633724_R	A_19_P00809826	rs3817334	rs10838738	0.992071	-0.5049	9.45e-19	0.88374	rs1044269	0.4022	8.395e-88	0.33412	2010-11-17	20935630	Nat Genet	Body mass index	11	47650993	11p11.2	intron	2e-12	0.06
case1	252	GDF5	UQCC	A_24_P65910	rs143384	rs6060369	0.861297	-0.1504	3.614e-16	0.183956	Not tested	NA	NA	NA	2012-10-24	20881960	Nature	Height	20	34025756	20q11.22	UTR-5	1e-58	0.06
case1	253	SLC22A5	LOC553103	A_33_P3782529	rs274546	rs274559	0.976373	0.6239	2.188e-20	0.901213	rs35539449	0.1201	1.031e-09	0.26188	2012-10-24	20881960	Nature	Height	5	131699867	5q31.1	intron	7e-16	0.03
case2	254	CLIC4	CLIC4	A_23_P135499	rs4601530	rs4601530	1	0.1403	1.388e-06	1	rs4500251	0.1377	3.735e-07	0.759192	2012-10-24	20881960	Nature	Height	1	25044111	1p36.11	Intergenic	2e-12	0.03
case1	255	RTF1	RFT1	A_24_P93741	rs2336725	rs1078968	1	0.2509	5.392e-21	0.926008	rs12440045	-0.07818	n.s.	NA	2012-10-24	20881960	Nature	Height	3	53118739	3p21.1	Intergenic	1e-12	0.03
case2	256	TRIP11	TRIP11	A_23_P106241	rs7155279	rs2896190	0.938994	0.0722	2.632e-07	0.5636	rs2896190	0.0722	2.632e-07	1	2012-10-24	20881960	Nature	Height	14	92485881	14q32.12	intron	1e-10	0.02
case1	257	WWC2	CLDN24	A_33_P3218089	rs955748	rs6858486	0.987646	-0.3274	1.305e-09	0.884421	rs7656853	0.1802	n.s.	0.0146978	2012-10-24	20881960	Nature	Height	4	184215675	4q35.1	intron	4e-08	0.02
case2	258	GSDMB	GSDMB	A_33_P3221999	rs2305480	rs1008723	0.991683	-0.3752	6.878e-38	0.932189	rs1008723	-0.3752	6.878e-38	1	2010-10-14	20860503	N Engl J Med	Asthma	17	38062196	17q12	missense	1e-07	1.18
case1	259	FADS1	FADS2	A_23_P98580	rs174548	rs108499	0.970825	0.1615	3.153e-10	0.738598	rs174570	0.1655	6.244e-07	0.985055	2010-10-17	20864672	Arterioscler Thromb Vasc Biol	HDL cholesterol	11	61571348	11q12.2	intron	1e-12	0.01
case1	260	FADS1	FADS2	A_23_P98580	rs174548	rs108499	0.970825	0.1615	3.153e-10	0.738598	rs174570	0.1655	6.244e-07	0.985055	2010-10-17	20864672	Arterioscler Thromb Vasc Biol	Triglycerides	11	61571348	11q12.2	intron	5e-14	0.03
case1	261	SDAD1	NAAA	A_23_P155666	rs2273	rs13138223	0.949848	0.3948	7.612e-18	0.714226	rs10518143	-0.092	n.s.	0.029227	2011-07-21	20834067	Aging (Albany NY)	Longevity	4	76889388	4q21.1	intron	1e-06	NR
case1	262	RP11-24C3.2	CCDC72	A_33_P3388016	rs9876781	rs9883759	0.992901	-0.4419	3.841e-22	0.882782	Not tested	NA	NA	NA	2011-07-21	20834067	Aging (Albany NY)	Longevity	3	48487338	3p21.31	nearGene-5	1e-06	NR
case1	263	NR	THBS3	A_23_P201047	rs4072037	rs2990245	0.990357	-0.1577	4.554e-12	0.922277	Not tested	NA	NA	NA	2010-09-23	20729852	Nat Genet	Esophageal cancer and gastric cancer	1	155162067	1q22	cds-synon	4e-07	1.33
case2	264	IFT88	IFT88	A_23_P48339	rs7326068	rs2149769	0.991806	-0.2171	3.123e-21	0.801345	rs2149769	-0.2171	3.123e-21	1	2010-09-22	20713499	Am J Psychiatry	Schizophrenia, bipolar disorder and depression (combined)	13	21209512	13q12.11	intron	3e-06	NR
case1	265	NR	ZMYND10	A_23_P29663	rs11130248	rs11130248	1	0.2982	4.048e-15	1	Not tested	NA	NA	NA	2010-09-22	20711176	Nat Genet	Keloid	3	50352200	3p21.31	Intergenic	5e-07	1.34
case2	266	FDFT1	FDFT1	A_23_P71319	rs2645424	rs1298295	0.866677	0.08289	9.723e-10	0.497184	rs1298295	0.08289	9.723e-10	1	2010-09-24	20708005	Gastroenterology	Non-alcoholic fatty liver disease histology (lobular)	8	11684463	8p23.1	intron	3e-06	0.3
case2	267	FDFT1	FDFT1	A_23_P71319	rs2645424	rs1298295	0.866677	0.08289	9.723e-10	0.497184	rs1298295	0.08289	9.723e-10	1	2010-09-24	20708005	Gastroenterology	Non-alcoholic fatty liver disease histology (other)	8	11684463	8p23.1	intron	7e-07	0.77
case1	269	MUC1	THBS3	A_23_P201047	rs4072037	rs2990245	0.990357	-0.1577	4.554e-12	0.922277	rs72700223	-0.2178	n.s.	1.70438e-05	2010-09-15	20700443	PLoS Genet	Magnesium levels	1	155162067	1q22	cds-synon	2e-36	0.01
case3	270	ANGPTL3	DOCK7	A_32_P230547	rs2131925	rs624660	0.979429	-0.2387	1.423e-11	0.767045	Not tested	NA	NA	NA	2012-01-25	20686565	Nature	Cholesterol, total	1	63025942	1p31.3	intron	5e-41	2.6
case3	270	DOCK7	DOCK7	A_32_P230547	rs2131925	rs624660	0.979429	-0.2387	1.423e-11	0.767045	rs624660	-0.2387	1.423e-11	1	2012-01-25	20686565	Nature	Cholesterol, total	1	63025942	1p31.3	intron	5e-41	2.6
case3	271	HP	HP	A_23_P206760	rs2000999	rs2000999	1	-0.8598	1.249e-33	1	rs2000999	-0.8598	1.249e-33	1	2012-01-25	20686565	Nature	Cholesterol, total	16	72108093	16q22.2	intron	3e-24	2.34
case3	271	HPR	HP	A_23_P206760	rs2000999	rs2000999	1	-0.8598	1.249e-33	1	rs2000999	-0.517	8.961e-27	1	2012-01-25	20686565	Nature	Cholesterol, total	16	72108093	16q22.2	intron	3e-24	2.34
case3	271	DHX38	HP	A_23_P206760	rs2000999	rs2000999	1	-0.8598	1.249e-33	1	rs7184169	0.05132	n.s.	0.91808	2012-01-25	20686565	Nature	Cholesterol, total	16	72108093	16q22.2	intron	3e-24	2.34
case3	272	FADS1	FADS2	A_23_P98580	rs174546	rs108499	0.970825	0.1615	3.153e-10	0.738598	rs174570	0.1655	6.244e-07	0.985055	2012-01-25	20686565	Nature	Cholesterol, total	11	61569830	11q12.2	UTR-3	2e-22	1.78
case3	272	FADS2	FADS2	A_23_P98580	rs174546	rs108499	0.970825	0.1615	3.153e-10	0.738598	rs108499	0.1615	3.153e-10	1	2012-01-25	20686565	Nature	Cholesterol, total	11	61569830	11q12.2	UTR-3	2e-22	1.78
case3	272	FADS3	FADS2	A_23_P98580	rs174546	rs108499	0.970825	0.1615	3.153e-10	0.738598	rs4963307	-0.2027	n.s.	0.00693183	2012-01-25	20686565	Nature	Cholesterol, total	11	61569830	11q12.2	UTR-3	2e-22	1.78
case3	273	TMEM57	TMEM57	A_33_P3289286	rs12027135	rs11538134	0.992896	0.4081	6.716e-32	0.911986	rs11538134	0.4081	6.716e-32	1	2012-01-25	20686565	Nature	Cholesterol, total	1	25775733	1p36.11	intron	4e-11	1.22
case3	273	LDLRAP1	TMEM57	A_33_P3289286	rs12027135	rs11538134	0.992896	0.4081	6.716e-32	0.911986	rs4659356	0.1698	4.989e-08	0.000296346	2012-01-25	20686565	Nature	Cholesterol, total	1	25775733	1p36.11	intron	4e-11	1.22
case3	274	FADS1	FADS2	A_23_P98580	rs174546	rs108499	0.970825	0.1615	3.153e-10	0.738598	rs174570	0.1655	6.244e-07	0.985055	2012-01-25	20686565	Nature	HDL cholesterol	11	61569830	11q12.2	UTR-3	2e-22	0.73
case3	274	FADS2	FADS2	A_23_P98580	rs174546	rs108499	0.970825	0.1615	3.153e-10	0.738598	rs108499	0.1615	3.153e-10	1	2012-01-25	20686565	Nature	HDL cholesterol	11	61569830	11q12.2	UTR-3	2e-22	0.73
case3	274	FADS3	FADS2	A_23_P98580	rs174546	rs108499	0.970825	0.1615	3.153e-10	0.738598	rs4963307	-0.2027	n.s.	0.00693183	2012-01-25	20686565	Nature	HDL cholesterol	11	61569830	11q12.2	UTR-3	2e-22	0.73
case3	275	MMAB	MMAB	A_33_P3367201	rs7134594	rs6606734	0.867177	-0.3718	3.502e-10	0.24716	rs6606734	-0.3718	3.502e-10	1	2012-01-25	20686565	Nature	HDL cholesterol	12	110000193	12q24.11	intron	7e-15	0.44
case3	275	MVK	MMAB	A_33_P3367201	rs7134594	rs6606734	0.867177	-0.3718	3.502e-10	0.24716	rs1344540	-0.05206	n.s.	0.0338713	2012-01-25	20686565	Nature	HDL cholesterol	12	110000193	12q24.11	intron	7e-15	0.44
case1	276	STARD3	PGAP3	A_24_P275828	rs11869286	rs9972882	0.992857	0.09892	8.114e-06	0.803537	rs657723	0.08076	n.s.	0.00918111	2012-01-25	20686565	Nature	HDL cholesterol	17	37813856	17q12	intron	3e-14	0.51
case3	277	HP	HP	A_23_P206760	rs2000999	rs2000999	1	-0.8598	1.249e-33	1	rs2000999	-0.8598	1.249e-33	1	2012-01-25	20686565	Nature	LDL cholesterol	16	72108093	16q22.2	intron	2e-22	2
case3	277	HPR	HP	A_23_P206760	rs2000999	rs2000999	1	-0.8598	1.249e-33	1	rs2000999	-0.517	8.961e-27	1	2012-01-25	20686565	Nature	LDL cholesterol	16	72108093	16q22.2	intron	2e-22	2
case3	277	DHX38	HP	A_23_P206760	rs2000999	rs2000999	1	-0.8598	1.249e-33	1	rs7184169	0.05132	n.s.	0.91808	2012-01-25	20686565	Nature	LDL cholesterol	16	72108093	16q22.2	intron	2e-22	2
case3	278	FADS1	FADS2	A_23_P98580	rs174546	rs108499	0.970825	0.1615	3.153e-10	0.738598	rs174570	0.1655	6.244e-07	0.985055	2012-01-25	20686565	Nature	LDL cholesterol	11	61569830	11q12.2	UTR-3	1e-21	1.71
case3	278	FADS2	FADS2	A_23_P98580	rs174546	rs108499	0.970825	0.1615	3.153e-10	0.738598	rs108499	0.1615	3.153e-10	1	2012-01-25	20686565	Nature	LDL cholesterol	11	61569830	11q12.2	UTR-3	1e-21	1.71
case3	278	FADS3	FADS2	A_23_P98580	rs174546	rs108499	0.970825	0.1615	3.153e-10	0.738598	rs4963307	-0.2027	n.s.	0.00693183	2012-01-25	20686565	Nature	LDL cholesterol	11	61569830	11q12.2	UTR-3	1e-21	1.71
case3	279	ANGPTL3	DOCK7	A_32_P230547	rs2131925	rs624660	0.979429	-0.2387	1.423e-11	0.767045	Not tested	NA	NA	NA	2012-01-25	20686565	Nature	LDL cholesterol	1	63025942	1p31.3	intron	3e-18	1.59
case3	279	DOCK7	DOCK7	A_32_P230547	rs2131925	rs624660	0.979429	-0.2387	1.423e-11	0.767045	rs624660	-0.2387	1.423e-11	1	2012-01-25	20686565	Nature	LDL cholesterol	1	63025942	1p31.3	intron	3e-18	1.59
case3	280	TMEM57	TMEM57	A_33_P3289286	rs12027135	rs11538134	0.992896	0.4081	6.716e-32	0.911986	rs11538134	0.4081	6.716e-32	1	2012-01-25	20686565	Nature	LDL cholesterol	1	25775733	1p36.11	intron	1e-10	1.1
case3	280	LDLRAP1	TMEM57	A_33_P3289286	rs12027135	rs11538134	0.992896	0.4081	6.716e-32	0.911986	rs4659356	0.1698	4.989e-08	0.000296346	2012-01-25	20686565	Nature	LDL cholesterol	1	25775733	1p36.11	intron	1e-10	1.1
case3	281	ANGPTL3	DOCK7	A_32_P230547	rs2131925	rs624660	0.979429	-0.2387	1.423e-11	0.767045	Not tested	NA	NA	NA	2012-01-25	20686565	Nature	Triglycerides	1	63025942	1p31.3	intron	9e-43	4.94
case3	281	DOCK7	DOCK7	A_32_P230547	rs2131925	rs624660	0.979429	-0.2387	1.423e-11	0.767045	rs624660	-0.2387	1.423e-11	1	2012-01-25	20686565	Nature	Triglycerides	1	63025942	1p31.3	intron	9e-43	4.94
case3	282	FADS1	FADS2	A_23_P98580	rs174546	rs108499	0.970825	0.1615	3.153e-10	0.738598	rs174570	0.1655	6.244e-07	0.985055	2012-01-25	20686565	Nature	Triglycerides	11	61569830	11q12.2	UTR-3	5e-24	3.82
case3	282	FADS2	FADS2	A_23_P98580	rs174546	rs108499	0.970825	0.1615	3.153e-10	0.738598	rs108499	0.1615	3.153e-10	1	2012-01-25	20686565	Nature	Triglycerides	11	61569830	11q12.2	UTR-3	5e-24	3.82
case3	282	FADS3	FADS2	A_23_P98580	rs174546	rs108499	0.970825	0.1615	3.153e-10	0.738598	rs4963307	-0.2027	n.s.	0.00693183	2012-01-25	20686565	Nature	Triglycerides	11	61569830	11q12.2	UTR-3	5e-24	3.82
case1	283	C11orf10	FADS2	A_23_P98580	rs102275	rs108499	0.970825	0.1615	3.153e-10	0.738598	rs1791794	0.04154	n.s.	0.121264	2010-09-13	20694148	PLoS One	Metabolic syndrome	11	61557803	11q12.2	intron	6e-07	NR
case1	284	FADS1	FADS2	A_23_P98580	rs174546	rs108499	0.970825	0.1615	3.153e-10	0.738598	rs174570	0.1655	6.244e-07	0.985055	2010-09-13	20694148	PLoS One	Metabolic syndrome	11	61569830	11q12.2	UTR-3	6e-07	0.03
case2	285	FADS2	FADS2	A_23_P98580	rs1535	rs108499	0.963582	0.1615	3.153e-10	0.722291	rs108499	0.1615	3.153e-10	1	2010-09-13	20694148	PLoS One	Metabolic syndrome	11	61597972	11q12.2	intron	4e-07	0.03
case2	286	C2orf43	C2orf43	A_23_P420256	rs13385191	rs10171934	1	-0.2466	4.451e-25	1	rs10171934	-0.2466	4.451e-25	1	2010-09-11	20676098	Nat Genet	Prostate cancer	2	20888265	2p24.1	intron	8e-08	1.15
case1	287	MSMB	NCOA4	A_33_P3270034	rs10993994	rs10825652	0.818181	-0.1178	4.206e-06	0.538029	rs986316	0.2774	n.s.	0.000469343	2010-09-11	20676098	Nat Genet	Prostate cancer	10	51549496	10q11.23	nearGene-5	3e-08	NR
case1	288	FADS1	FADS2	A_23_P98580	rs174547	rs108499	0.970825	0.1615	3.153e-10	0.738598	rs174570	0.1655	6.244e-07	0.985055	2010-09-02	20639392	Hum Mol Genet	Resting heart rate	11	61570783	11q12.2	intron	2e-09	6.2
case1	289	PRDX5	CCDC88B	A_24_P50950	rs694739	rs600377	0.853598	-0.2645	9.983e-07	0.507461	rs2286614	0.4162	4.529e-23	0.0103907	2010-08-12	20596022	Nature	Alopecia areata	11	64097233	11q13.1	Intergenic	4e-07	1.33
case1	291	NPLOC4	CCDC137	A_24_P230176	rs9894429	rs7502870	0.832112	-0.1695	6.176e-20	0.0633768	rs3208787	0.144	5.451e-24	0.148136	2010-06-14	20463881	PLoS Genet	Eye color traits	17	79596811	17q25.3		9e-14	0.12
case1	291	HGS	CCDC137	A_24_P230176	rs9894429	rs7502870	0.832112	-0.1695	6.176e-20	0.0633768	rs12942146	0.09096	n.s.	0.026349	2010-06-14	20463881	PLoS Genet	Eye color traits	17	79596811	17q25.3		9e-14	0.12
case1	292	OLIG3	LOC100507429	A_19_P00317547	rs2230926	rs5029949	1	0.6448	3.257e-09	1	rs1022400	0.1785	n.s.	0.000222155	2010-06-13	20453841	Nat Genet	Rheumatoid arthritis	6	138196066	6q23.3	missense	2e-06	1.31
case1	292	TNFAIP3	LOC100507429	A_19_P00317547	rs2230926	rs5029949	1	0.6448	3.257e-09	1	rs35313432	-0.1125	n.s.	4.86447e-08	2010-06-13	20453841	Nat Genet	Rheumatoid arthritis	6	138196066	6q23.3	missense	2e-06	1.31
case1	293	IKZF3	GSDMB	A_33_P3221999	rs2872507	rs1008723	0.98345	-0.3752	6.878e-38	0.81202	rs56030650	0.04838	n.s.	0.0109487	2010-06-13	20453842	Nat Genet	Rheumatoid arthritis	17	38040763	17q12	Intergenic	9e-07	1.1
case1	294	TNFRSF14	LOC115110	A_33_P3415247	rs3890745	rs4310388	0.853415	-0.1992	3.41e-10	0.198316	rs6666430	-0.06479	n.s.	0.793932	2010-06-13	20453842	Nat Genet	Rheumatoid arthritis	1	2553624	1p36.32	intron	4e-06	1.12
case2	295	MCM8	MCM8	A_23_P68547	rs454422	rs454422	1	-0.2489	9.32e-20	1	rs454422	-0.2489	9.32e-20	1	2010-05-10	20205591	J Infect Dis	HIV-1 control	20	5943693	20p12.3	intron	1e-06	NR
case1	296	NR	NACA	A_23_P162228	rs2958154	rs7313074	0.854664	-0.1767	4.629e-23	0.0841187	Not tested	NA	NA	NA	2010-05-06	20385819	Proc Natl Acad Sci U S A	Age-related macular degeneration	12	57065713	12q13.3	intron	2e-06	NR
case1	297	CNNM2	NT5C2	A_33_P3255354	rs12413409	rs17094683	0.969849	0.1562	1.714e-07	0.701633	rs12260436	0.1287	n.s.	0.537097	2010-05-10	20364137	Nat Genet	Intracranial aneurysm	10	104719096	10q24.32	intron	1e-09	1.29
case3	298	FADS2	FADS2	A_23_P98580	rs1535	rs108499	0.963582	0.1615	3.153e-10	0.722291	rs108499	0.1615	3.153e-10	1	2010-04-14	20339536	PLoS One	Response to statin therapy	11	61597972	11q12.2	intron	7e-06	NR
case3	298	FADS1	FADS2	A_23_P98580	rs1535	rs108499	0.963582	0.1615	3.153e-10	0.722291	rs174570	0.1655	6.244e-07	0.985055	2010-04-14	20339536	PLoS One	Response to statin therapy	11	61597972	11q12.2	intron	7e-06	NR
case3	298	FEN	FADS2	A_23_P98580	rs1535	rs108499	0.963582	0.1615	3.153e-10	0.722291	Not tested	NA	NA	NA	2010-04-14	20339536	PLoS One	Response to statin therapy	11	61597972	11q12.2	intron	7e-06	NR
case3	300	DLD	DLD	A_33_P3344579	rs4598195	rs13226753	1	-0.08654	1.653e-07	1	rs13226753	-0.08654	1.653e-07	1	2010-04-02	20228799	Nat Genet	Ulcerative colitis	7	107503441	7q31.1	Intergenic	8e-08	1.09
case3	300	LAMB1	DLD	A_33_P3344579	rs4598195	rs13226753	1	-0.08654	1.653e-07	1	rs77795887	0.1984	n.s.	0.00498	2010-04-02	20228799	Nat Genet	Ulcerative colitis	7	107503441	7q31.1	Intergenic	8e-08	1.09
case3	301	ORMDL3	GSDMB	A_33_P3221999	rs2305480	rs1008723	0.991683	-0.3752	6.878e-38	0.932189	rs1054609	-0.1799	3.649e-14	0.98345	2010-04-02	20228799	Nat Genet	Ulcerative colitis	17	38062196	17q12	missense	3e-08	1.15
case3	301	ZPBP2M	GSDMB	A_33_P3221999	rs2305480	rs1008723	0.991683	-0.3752	6.878e-38	0.932189	Not tested	NA	NA	NA	2010-04-02	20228799	Nat Genet	Ulcerative colitis	17	38062196	17q12	missense	3e-08	1.15
case3	301	GSDML	GSDMB	A_33_P3221999	rs2305480	rs1008723	0.991683	-0.3752	6.878e-38	0.932189	rs1008723	-0.3752	6.878e-38	1	2010-04-02	20228799	Nat Genet	Ulcerative colitis	17	38062196	17q12	missense	3e-08	1.15
case2	302	GSDMB	GSDMB	A_33_P3221999	rs8067378	rs1008723	0.98345	-0.3752	6.878e-38	0.81202	rs1008723	-0.3752	6.878e-38	1	2010-04-02	20228799	Nat Genet	Ulcerative colitis	17	38051348	17q12	Intergenic	1e-07	1.12
case1	303	TNFRSF14	LOC115110	A_33_P3415247	rs3748816	rs4310388	0.861252	-0.1992	3.41e-10	0.451963	rs6666430	-0.06479	n.s.	0.793932	2010-03-29	20190752	Nat Genet	Celiac disease	1	2526746	1p36.32	missense	3e-09	1.12
case1	303	MMEL1	LOC115110	A_33_P3415247	rs3748816	rs4310388	0.861252	-0.1992	3.41e-10	0.451963	rs2494433	-0.2071	n.s.	0.0110962	2010-03-29	20190752	Nat Genet	Celiac disease	1	2526746	1p36.32	missense	3e-09	1.12
case1	304	GDF5	CEP250	A_23_P102832	rs2236164	rs58355182	1	-0.1657	2.217e-14	0.944035	Not tested	NA	NA	NA	2010-03-25	20189936	Hum Mol Genet	Height	20	34097353	20q11.22	intron	2e-06	0.06
case1	304	UQCC	CEP250	A_23_P102832	rs2236164	rs58355182	1	-0.1657	2.217e-14	0.944035	rs6060369	-0.1504	3.614e-16	0.559837	2010-03-25	20189936	Hum Mol Genet	Height	20	34097353	20q11.22	intron	2e-06	0.06
case3	305	CHRNA3	IREB2	A_33_P3221528	rs13180	rs13180	1	-0.09269	2.7e-09	1	rs12900333	0.3473	n.s.	0.00429669	2010-03-17	20173748	Nat Genet	Chronic obstructive pulmonary disease	15	78789488	15q25.1	cds-synon	2e-08	1.3
case3	305	CHRNA5	IREB2	A_33_P3221528	rs13180	rs13180	1	-0.09269	2.7e-09	1	rs11630014	0.4595	n.s.	0.00272276	2010-03-17	20173748	Nat Genet	Chronic obstructive pulmonary disease	15	78789488	15q25.1	cds-synon	2e-08	1.3
case3	305	IREB2	IREB2	A_33_P3221528	rs13180	rs13180	1	-0.09269	2.7e-09	1	rs13180	-0.09269	2.7e-09	1	2010-03-17	20173748	Nat Genet	Chronic obstructive pulmonary disease	15	78789488	15q25.1	cds-synon	2e-08	1.3
case1	306	GPLD1	ALDH5A1	A_24_P115007	rs6911965	rs7766241	1	-0.3672	2.486e-06	1	rs17243157	0.2809	n.s.	0.0138966	2013-11-05	20139978	Nat Genet	Hematological and biochemical traits	6	24480295	6p22.3	intron	2e-11	0.24
case3	307	ALOX5	ZFAND4	A_23_P1170	rs2279434	rs2279434	1	0.2614	7.15e-19	1	rs11595331	0.1753	n.s.	0.00693276	2013-09-04	20139978	Nat Genet	Mean corpuscular hemoglobin	10	45955064	10q11.21	intron	4e-12	0.13
case3	307	2014-03-08	ZFAND4	A_23_P1170	rs2279434	rs2279434	1	0.2614	7.15e-19	1	Not tested	NA	NA	NA	2013-09-04	20139978	Nat Genet	Mean corpuscular hemoglobin	10	45955064	10q11.21	intron	4e-12	0.13
case3	307	ANUBL1	ZFAND4	A_23_P1170	rs2279434	rs2279434	1	0.2614	7.15e-19	1	rs2279434	0.2614	7.15e-19	1	2013-09-04	20139978	Nat Genet	Mean corpuscular hemoglobin	10	45955064	10q11.21	intron	4e-12	0.13
case3	307	FAM21C	ZFAND4	A_23_P1170	rs2279434	rs2279434	1	0.2614	7.15e-19	1	rs10900229	-0.193	1.533e-10	5.06273e-05	2013-09-04	20139978	Nat Genet	Mean corpuscular hemoglobin	10	45955064	10q11.21	intron	4e-12	0.13
case3	307	AGAP4	ZFAND4	A_23_P1170	rs2279434	rs2279434	1	0.2614	7.15e-19	1	Not tested	NA	NA	NA	2013-09-04	20139978	Nat Genet	Mean corpuscular hemoglobin	10	45955064	10q11.21	intron	4e-12	0.13
case3	308	ALOX5	ZFAND4	A_23_P1170	rs2279434	rs2279434	1	0.2614	7.15e-19	1	rs11595331	0.1753	n.s.	0.00693276	2013-09-04	20139978	Nat Genet	Mean corpuscular volume	10	45955064	10q11.21	intron	3e-11	0.12
case3	308	2014-03-08	ZFAND4	A_23_P1170	rs2279434	rs2279434	1	0.2614	7.15e-19	1	Not tested	NA	NA	NA	2013-09-04	20139978	Nat Genet	Mean corpuscular volume	10	45955064	10q11.21	intron	3e-11	0.12
case3	308	ANUBL1	ZFAND4	A_23_P1170	rs2279434	rs2279434	1	0.2614	7.15e-19	1	rs2279434	0.2614	7.15e-19	1	2013-09-04	20139978	Nat Genet	Mean corpuscular volume	10	45955064	10q11.21	intron	3e-11	0.12
case3	308	FAM21C	ZFAND4	A_23_P1170	rs2279434	rs2279434	1	0.2614	7.15e-19	1	rs10900229	-0.193	1.533e-10	5.06273e-05	2013-09-04	20139978	Nat Genet	Mean corpuscular volume	10	45955064	10q11.21	intron	3e-11	0.12
case3	308	AGAP4	ZFAND4	A_23_P1170	rs2279434	rs2279434	1	0.2614	7.15e-19	1	Not tested	NA	NA	NA	2013-09-04	20139978	Nat Genet	Mean corpuscular volume	10	45955064	10q11.21	intron	3e-11	0.12
case2	309	SLC12A7	SLC12A7	A_33_P3293675	rs4580814	rs4975639	0.834816	-0.5716	1.091e-15	0.109545	rs60833263	-0.5011	1.729e-43	0.754728	2013-09-04	20139978	Nat Genet	mean corpuscular hemoglobin concentration	5	1113244	5p15.33	nearGene-5	5e-10	0.08
case2	310	ABO	ABO	A_33_P3266550	rs8176746	rs8176722	0.977284	0.4487	8.252e-17	0.908598	rs8176722	0.4487	8.252e-17	1	2013-09-04	20139978	Nat Genet	mean corpuscular hemoglobin concentration	9	136131322	9q34.2	missense	4e-08	0.08
case3	311	GNAT2	GNAI3	A_33_P3419334	rs6537837	rs7537507	1	-0.2892	7.827e-36	1	rs201924776	-0.1922	n.s.	0.291977	2010-03-02	20125088	Mol Psychiatry	Major depressive disorder	1	110119732	1p13.3	intron	1e-06	1.43
case3	311	GNAI3	GNAI3	A_33_P3419334	rs6537837	rs7537507	1	-0.2892	7.827e-36	1	rs7537507	-0.2892	7.827e-36	1	2010-03-02	20125088	Mol Psychiatry	Major depressive disorder	1	110119732	1p13.3	intron	1e-06	1.43
case3	311	AMPD2	GNAI3	A_33_P3419334	rs6537837	rs7537507	1	-0.2892	7.827e-36	1	rs6698967	0.1623	n.s.	0.00654766	2010-03-02	20125088	Mol Psychiatry	Major depressive disorder	1	110119732	1p13.3	intron	1e-06	1.43
case1	312	FADS1	FADS2	A_23_P98580	rs174550	rs108499	0.970825	0.1615	3.153e-10	0.738598	rs174570	0.1655	6.244e-07	0.985055	2010-02-28	20081858	Nat Genet	Fasting glucose-related traits	11	61571478	11q12.2	intron	2e-15	NR
case1	313	FADS1	FADS2	A_23_P98580	rs174550	rs108499	0.970825	0.1615	3.153e-10	0.738598	rs174570	0.1655	6.244e-07	0.985055	2010-02-28	20081858	Nat Genet	Fasting glucose-related traits	11	61571478	11q12.2	intron	5e-13	NR
case1	314	FADS1	FADS2	A_23_P98580	rs174547	rs108499	0.970825	0.1615	3.153e-10	0.738598	rs174570	0.1655	6.244e-07	0.985055	2010-01-13	20037589	Nat Genet	Metabolite levels	11	61570783	11q12.2	intron	7e-179	36.3
case2	315	ETFDH	ETFDH	A_23_P61447	rs8396	rs17843966	0.826855	0.1386	8.563e-09	0.540452	rs17843966	0.1386	8.563e-09	1	2010-01-13	20037589	Nat Genet	Metabolite levels	4	159630817	4q32.1	UTR-3	4e-24	5.6
case1	316	ZNRD1	HCG4B	A_23_P359376	rs7758512	rs3128906	0.94019	0.4421	8.74e-11	0.582558	Not tested	NA	NA	NA	2010-01-19	20041166	PLoS Genet	HIV-1 control	6	29970589	6p22.1	intron	2e-08	NR
case1	316	RNF39	HCG4B	A_23_P359376	rs7758512	rs3128906	0.94019	0.4421	8.74e-11	0.582558	rs17178525	0.2959	n.s.	0.201845	2010-01-19	20041166	PLoS Genet	HIV-1 control	6	29970589	6p22.1	intron	2e-08	NR
case1	316	HLA-A	HCG4B	A_23_P359376	rs7758512	rs3128906	0.94019	0.4421	8.74e-11	0.582558	rs11965585	0.1266	6.106e-08	0.630062	2010-01-19	20041166	PLoS Genet	HIV-1 control	6	29970589	6p22.1	intron	2e-08	NR
case1	317	SNORD52	C6orf48	A_23_P122531	rs9368699	rs9368700	1	-0.5413	7.173e-30	1	Not tested	NA	NA	NA	2010-01-19	20041166	PLoS Genet	HIV-1 control	6	31802541	6p21.33	nearGene-5;nearGene-5	5e-08	NR
case2	318	NOD2	NOD2	A_23_P420863	rs9302752	rs1981760	0.959577	-0.5033	8.875e-34	0.714792	rs1981760	-0.5033	8.875e-34	1	2009-12-28	20018961	N Engl J Med	Leprosy	16	50719103	16q12.1	Intergenic	4e-40	1.59
case3	319	AGER	AGER	A_33_P3396010	rs2070600	rs118090768	0.833657	0.3304	2.88e-17	0.369253	rs118090768	0.3304	2.88e-17	1	2010-01-13	20010835	Nat Genet	Pulmonary function	6	32151443	6p21.32	missense	3e-14	1
case3	319	PPT2	AGER	A_33_P3396010	rs2070600	rs118090768	0.833657	0.3304	2.88e-17	0.369253	rs1053924	0.09248	n.s.	0.12944	2010-01-13	20010835	Nat Genet	Pulmonary function	6	32151443	6p21.32	missense	3e-14	1
case2	320	AGER	AGER	A_33_P3396010	rs2070600	rs118090768	0.833657	0.3304	2.88e-17	0.369253	rs118090768	0.3304	2.88e-17	1	2009-12-28	20010834	Nat Genet	Pulmonary function	6	32151443	6p21.32	missense	3e-15	0.09
case1	321	ANGPTL3	DOCK7	A_32_P230547	rs1167998	rs624660	0.979429	-0.2387	1.423e-11	0.767045	Not tested	NA	NA	NA	2013-09-24	19936222	PLoS Genet	Lipid metabolism phenotypes	1	62931632	1p31.3	intron	4e-09	1.51
case1	323	CDH1	ZFP90	A_33_P3329652	rs1728785	rs71380455	1	-0.37	4.386e-34	0.953938	rs11642362	-0.2374	n.s.	0.0117441	2009-12-11	19915572	Nat Genet	Ulcerative colitis	16	68591230	16q22.1	intron	3e-08	1.17
case1	324	IL27	TUFM	A_23_P9582	rs8049439	rs8049439	1	0.2473	3.309e-48	1	rs75050680	-0.06917	n.s.	0.00295336	2009-12-10	19915574	Nat Genet	Inflammatory bowel disease (early onset)	16	28837515	16p11.2		2e-09	1.14
case1	324	CCDC101	TUFM	A_23_P9582	rs8049439	rs8049439	1	0.2473	3.309e-48	1	rs205421	0.1008	n.s.	0.00332356	2009-12-10	19915574	Nat Genet	Inflammatory bowel disease (early onset)	16	28837515	16p11.2		2e-09	1.14
case1	324	CLN3	TUFM	A_23_P9582	rs8049439	rs8049439	1	0.2473	3.309e-48	1	rs12448898	-0.05767	n.s.	0.0299995	2009-12-10	19915574	Nat Genet	Inflammatory bowel disease (early onset)	16	28837515	16p11.2		2e-09	1.14
case1	324	EIF3C	TUFM	A_23_P9582	rs8049439	rs8049439	1	0.2473	3.309e-48	1	rs12596913	-0.1821	n.s.	0.33216	2009-12-10	19915574	Nat Genet	Inflammatory bowel disease (early onset)	16	28837515	16p11.2		2e-09	1.14
case1	324	NUPR1	TUFM	A_23_P9582	rs8049439	rs8049439	1	0.2473	3.309e-48	1	rs9929088	-0.3323	n.s.	0.201436	2009-12-10	19915574	Nat Genet	Inflammatory bowel disease (early onset)	16	28837515	16p11.2		2e-09	1.14
case1	324	SULT1A1	TUFM	A_23_P9582	rs8049439	rs8049439	1	0.2473	3.309e-48	1	Not tested	NA	NA	NA	2009-12-10	19915574	Nat Genet	Inflammatory bowel disease (early onset)	16	28837515	16p11.2		2e-09	1.14
case1	324	SULT1A2	TUFM	A_23_P9582	rs8049439	rs8049439	1	0.2473	3.309e-48	1	rs72622206	0.5436	2.918e-22	0.295825	2009-12-10	19915574	Nat Genet	Inflammatory bowel disease (early onset)	16	28837515	16p11.2		2e-09	1.14
case3	325	PARK16	NUCKS1	A_24_P374652	rs947211	rs1775146	1	-0.1362	2.251e-13	0.827763	Not tested	NA	NA	NA	2009-12-10	19915576	Nat Genet	Parkinson's disease	1	205752665	1q32.1	Intergenic	2e-12	1.3
case3	325	SLC45A3	NUCKS1	A_24_P374652	rs947211	rs1775146	1	-0.1362	2.251e-13	0.827763	rs74973258	0.3015	n.s.	0.00371758	2009-12-10	19915576	Nat Genet	Parkinson's disease	1	205752665	1q32.1	Intergenic	2e-12	1.3
case3	325	NUCKS1	NUCKS1	A_24_P374652	rs947211	rs1775146	1	-0.1362	2.251e-13	0.827763	rs1775146	-0.1362	2.251e-13	1	2009-12-10	19915576	Nat Genet	Parkinson's disease	1	205752665	1q32.1	Intergenic	2e-12	1.3
case3	325	RAB7L1	NUCKS1	A_24_P374652	rs947211	rs1775146	1	-0.1362	2.251e-13	0.827763	rs823127	-0.06709	n.s.	0.542242	2009-12-10	19915576	Nat Genet	Parkinson's disease	1	205752665	1q32.1	Intergenic	2e-12	1.3
case3	325	SLC41A1	NUCKS1	A_24_P374652	rs947211	rs1775146	1	-0.1362	2.251e-13	0.827763	Not tested	NA	NA	NA	2009-12-10	19915576	Nat Genet	Parkinson's disease	1	205752665	1q32.1	Intergenic	2e-12	1.3
case3	325	PM20D1	NUCKS1	A_24_P374652	rs947211	rs1775146	1	-0.1362	2.251e-13	0.827763	rs11540014	-0.5284	2.379e-18	0.0647928	2009-12-10	19915576	Nat Genet	Parkinson's disease	1	205752665	1q32.1	Intergenic	2e-12	1.3
case1	326	TNFAIP3	LOC100507429	A_19_P00317547	rs2230926	rs5029949	1	0.6448	3.257e-09	1	rs35313432	-0.1125	n.s.	4.86447e-08	2009-11-09	19838193	Nat Genet	Systemic lupus erythematosus	6	138196066	6q23.3	missense	1e-17	1.72
case1	327	BLK	FAM167A	A_23_P334955	rs7812879	rs2251056	0.870623	-0.2464	1.506e-06	0.379945	rs9644687	0.2084	n.s.	0.400667	2009-11-09	19838193	Nat Genet	Systemic lupus erythematosus	8	11340181	8p23.1	Intergenic	2e-24	1.45
case1	328	FNTB	MAX	A_23_P436138	rs4466998	rs4466998	1	0.1343	6.436e-10	1	rs12434868	0.6916	8.5e-82	0.297226	2009-11-03	19862010	Nat Genet	Mean corpuscular volume	14	65475540	14q23.3	intron;intron;intron	5e-08	0
case1	329	Intergenic	FIG4	A_33_P3337977	rs4947019	rs2295837	0.913297	0.4999	2.713e-16	0.222776	Not tested	NA	NA	NA	2009-10-30	19820697	Nat Genet	Hematological parameters	6	110090049	6q21	intron	8e-06	0.01
case2	330	TPM1	TPM1	A_23_P206018	rs11071720	rs11071720	1	0.3375	3.461e-17	1	rs11071720	0.3375	3.461e-17	1	2009-10-30	19820697	Nat Genet	Mean platelet volume	15	63341996	15q22.2	intron;nearGene-5	2e-08	0.01
case1	331	NR	AGAP7	A_32_P41526	rs3123078	rs201011574	0.850383	-0.1257	1.684e-06	0.368934	Not tested	NA	NA	NA	2009-12-29	19767753	Nat Genet	Prostate cancer	10	51524971	10q11.23	Intergenic	1e-19	NR
case1	332	MDM4	lincRNA:chr1:204566252-204573127_F	A_19_P00323658	rs12143943	rs12038102	0.925646	0.2088	9.624e-17	0.477721	rs10793765	0.08677	3.109e-06	0.126856	2012-11-08	19734545	Hum Mol Genet	Cognitive performance	1	204572071	1q32.1	Intergenic	5e-06	NR
case1	333	AL353597.20	CCDC167	A_33_P3260100	rs1757171	rs1757171	1	0.2917	9.801e-21	1	Not tested	NA	NA	NA	2012-11-08	19734545	Hum Mol Genet	Cognitive performance	6	37487044	6p21.2	intron	7e-06	NR
case1	334	MMP	MMP1	A_23_P1691	rs495366	rs495366	1	0.4964	6.94e-11	1	Not tested	NA	NA	NA	2009-12-29	20031604	Circ Cardiovasc Genet	Matrix metalloproteinase levels	11	102695108	11q22.2	intron	6e-34	0.44
case3	335	CAST	ERAP1	A_33_P3413701	rs13160562	rs7063	1	-0.7508	2.17e-41	1	rs26482	0.2447	2.278e-32	0.00717033	2009-07-24	19581569	Arch Gen Psychiatry	Alcohol dependence	5	96111371	5q15	intron	7e-06	1.27
case3	335	ERAP1	ERAP1	A_33_P3413701	rs13160562	rs7063	1	-0.7508	2.17e-41	1	rs7063	-0.7508	2.17e-41	1	2009-07-24	19581569	Arch Gen Psychiatry	Alcohol dependence	5	96111371	5q15	intron	7e-06	1.27
case1	336	METTL1	METTL21B	A_23_P320878	rs703842	rs10431552	0.967108	-0.4835	8.478e-36	0.4971	rs17120505	0.08343	n.s.	0.0106735	2009-06-30	19525955	Nat Genet	Multiple sclerosis	12	58162739	12q14.1	nearGene-5;UTR-3	5e-11	1.23
case1	336	CYP27B1	METTL21B	A_23_P320878	rs703842	rs10431552	0.967108	-0.4835	8.478e-36	0.4971	rs12426565	-0.129	n.s.	0.0122395	2009-06-30	19525955	Nat Genet	Multiple sclerosis	12	58162739	12q14.1	nearGene-5;UTR-3	5e-11	1.23
case1	337	HLA-B	HLA-F	A_33_P3379967	rs2523393	rs2394159	0.979124	-0.2559	2.512e-23	0.806212	Not tested	NA	NA	NA	2009-06-29	19525953	Nat Genet	Multiple sclerosis	6	29705659	6p22.1	intron	1e-17	1.28
case1	338	BLK	FAM167A	A_23_P334955	rs2736340	rs2251056	0.951806	-0.2464	1.506e-06	0.53993	rs9644687	0.2084	n.s.	0.400667	2009-06-17	19503088	Nat Genet	Rheumatoid arthritis	8	11343973	8p23.1	Intergenic	6e-09	1.19
case2	339	UIMC1	UIMC1	A_23_P317691	rs365132	rs251848	0.869111	0.07169	7.737e-06	0.655507	rs251848	0.07169	7.737e-06	1	2009-06-04	19448621	Nat Genet	Menarche and menopause (age at onset)	5	176378574	5q35.2	cds-synon	8e-14	0.39
case1	340	NR	TLE4	A_23_P83094	rs2151145	rs2027007	1	0.3584	1.721e-46	1	Not tested	NA	NA	NA	2009-05-28	19448619	Nat Genet	Menopause (age at onset)	9	82345881	9q21.31	Intergenic	1e-07	0.41
case1	342	ORMDL3	GSDMB	A_33_P3221999	rs2290400	rs1008723	1	-0.3752	6.878e-38	1	rs1054609	-0.1799	3.649e-14	0.98345	2009-06-01	19430480	Nat Genet	Type 1 diabetes	17	38066240	17q12	intron	6e-13	1.15
case2	343	ULK4	ULK4	A_33_P3392892	rs9815354	rs75907560	0.936784	0.8102	3.859e-18	0.642192	rs75907560	0.8102	3.859e-18	1	2009-05-19	19430479	Nat Genet	Diastolic blood pressure	3	41912651	3p22.1	intron	3e-09	0.49
case3	344	MTHFR	CLCN6	A_24_P302374	rs17367504	rs7552330	0.847598	0.2232	2.3e-12	0.460626	rs1476413	0.2529	9.932e-23	0.382148	2009-05-19	19430483	Nat Genet	Systolic blood pressure	1	11862778	1p36.22	intron	2e-13	0.85
case3	344	NPPA	CLCN6	A_24_P302374	rs17367504	rs7552330	0.847598	0.2232	2.3e-12	0.460626	rs4846039	0.1888	n.s.	0.00156387	2009-05-19	19430483	Nat Genet	Systolic blood pressure	1	11862778	1p36.22	intron	2e-13	0.85
case3	344	CLCN6	CLCN6	A_24_P302374	rs17367504	rs7552330	0.847598	0.2232	2.3e-12	0.460626	rs7552330	0.2232	2.3e-12	1	2009-05-19	19430483	Nat Genet	Systolic blood pressure	1	11862778	1p36.22	intron	2e-13	0.85
case3	344	NPPB	CLCN6	A_24_P302374	rs17367504	rs7552330	0.847598	0.2232	2.3e-12	0.460626	rs9430631	-0.1747	n.s.	0.00694849	2009-05-19	19430483	Nat Genet	Systolic blood pressure	1	11862778	1p36.22	intron	2e-13	0.85
case3	344	AGTRAP	CLCN6	A_24_P302374	rs17367504	rs7552330	0.847598	0.2232	2.3e-12	0.460626	rs35367501	-0.137	n.s.	0.00147467	2009-05-19	19430483	Nat Genet	Systolic blood pressure	1	11862778	1p36.22	intron	2e-13	0.85
case3	345	CYP17A1	NT5C2	A_33_P3255354	rs11191548	rs17094683	0.98482	0.1562	1.714e-07	0.808504	rs11191291	-0.06478	n.s.	0.00278329	2009-05-19	19430483	Nat Genet	Systolic blood pressure	10	104846178	10q24.32	Intergenic	7e-24	1.16
case3	345	AS3MT	NT5C2	A_33_P3255354	rs11191548	rs17094683	0.98482	0.1562	1.714e-07	0.808504	rs12765002	-0.04764	n.s.	0.790177	2009-05-19	19430483	Nat Genet	Systolic blood pressure	10	104846178	10q24.32	Intergenic	7e-24	1.16
case3	345	CNNM2	NT5C2	A_33_P3255354	rs11191548	rs17094683	0.98482	0.1562	1.714e-07	0.808504	rs12260436	0.1287	n.s.	0.537097	2009-05-19	19430483	Nat Genet	Systolic blood pressure	10	104846178	10q24.32	Intergenic	7e-24	1.16
case3	345	NT5C2	NT5C2	A_33_P3255354	rs11191548	rs17094683	0.98482	0.1562	1.714e-07	0.808504	rs17094683	0.1562	1.714e-07	1	2009-05-19	19430483	Nat Genet	Systolic blood pressure	10	104846178	10q24.32	Intergenic	7e-24	1.16
case2	346	HLA-DPB1	HLA-DPB1	A_23_P258769	rs9277535	rs201032790	1	0.8052	1.754e-80	0.991269	rs201032790	0.8052	1.754e-80	1	2009-04-16	19349983	Nat Genet	Hepatitis B	6	33054861	6p21.32	UTR-3	6e-39	1.75
case1	347	TMED10	MLH3	A_33_P3636080	rs910316	rs108621	0.86382	-0.3185	8.094e-17	0.0840741	rs6574213	-0.07768	1.109e-06	0.000219249	2009-04-22	19343178	PLoS Genet	Height	14	75626042	14q24.3	intron	1e-07	0.05
case2	348	UQCC	UQCC	A_24_P65910	rs6088813	rs6060369	0.9903	-0.1504	3.614e-16	0.915655	rs6060369	-0.1504	3.614e-16	1	2009-04-22	19343178	PLoS Genet	Height	20	33975181	20q11.22	intron	1e-13	0.09
case1	349	WDR40A	UBAP2	A_23_P60472	rs7871764	rs579004	0.897825	-0.2887	2.691e-29	0.131433	rs7044318	0.226	n.s.	0.0208378	2009-04-22	19343178	PLoS Genet	Height	9	34071541	9p13.3	Intergenic	2e-06	0.06
case1	350	NDRG4	SETD6	A_23_P129358	rs7188697	rs190289	0.908425	-0.1567	8.158e-14	0.58713	rs11644617	-0.149	n.s.	0.00135326	2009-04-02	19305409	Nat Genet	QT interval	16	58622178	16q21	intron	7e-25	1.66
case1	351	TRHR	lincRNA:chr8:110235749-110247024_R	A_19_P00332481	rs7832552	rs2980565	0.839433	0.09028	5.434e-06	0.217833	rs79854070	0.2087	n.s.	3.52596e-05	2009-03-24	19268274	Am J Hum Genet	Body mass (lean)	8	110115676	8q23.1	intron	4e-10	0.1
case1	352	IL1RL1	IL18R1	A_24_P208567	rs1420101	rs2287037	0.917864	0.1633	1.028e-08	0.312144	rs13019784	0.2692	1.998e-06	0.672486	2009-03-01	19198610	Nat Genet	Eosinophil counts	2	102957716	2q12.1	intron	5e-14	6.4
case3	353	RET	CSGALNACT2	A_33_P3402526	rs2742234	rs2503848	0.943891	-0.2001	2.309e-25	0.360897	rs11239862	-0.1618	n.s.	0.0240904	2009-02-27	19196962	Proc Natl Acad Sci U S A	Hirschsprung's disease	10	43612609	10q11.21	intron	4e-18	NR
case3	353	GALNACT-2	CSGALNACT2	A_33_P3402526	rs2742234	rs2503848	0.943891	-0.2001	2.309e-25	0.360897	rs2503848	-0.2001	2.309e-25	1	2009-02-27	19196962	Proc Natl Acad Sci U S A	Hirschsprung's disease	10	43612609	10q11.21	intron	4e-18	NR
case3	353	RASGEF1A	CSGALNACT2	A_33_P3402526	rs2742234	rs2503848	0.943891	-0.2001	2.309e-25	0.360897	rs74818373	0.1523	n.s.	0.0198425	2009-02-27	19196962	Proc Natl Acad Sci U S A	Hirschsprung's disease	10	43612609	10q11.21	intron	4e-18	NR
case1	354	Intergenic	FAM174A	A_23_P30283	rs4702982	rs56083896	0.906449	-0.2642	1.384e-12	0.614822	Not tested	NA	NA	NA	2009-02-26	19165232	J Hum Genet	Panic disorder	5	99991648	5q21.1	Intergenic	6e-06	NR
case2	355	SMOX	SMOX	A_23_P102731	rs16989303	rs1124983	0.972136	0.3773	1.746e-07	0.870378	rs1124983	0.3773	1.746e-07	1	2009-02-26	19165232	J Hum Genet	Panic disorder	20	4169079	20p13	Intergenic	6e-06	NR
case3	357	SLC26A3	DLD	A_33_P3344579	rs4598195	rs13226753	1	-0.08654	1.653e-07	1	rs10276013	-0.2229	n.s.	0.00019059	2009-01-21	19122664	Nat Genet	Ulcerative colitis	7	107503441	7q31.1	Intergenic	1e-06	1.23
case3	357	DLD	DLD	A_33_P3344579	rs4598195	rs13226753	1	-0.08654	1.653e-07	1	rs13226753	-0.08654	1.653e-07	1	2009-01-21	19122664	Nat Genet	Ulcerative colitis	7	107503441	7q31.1	Intergenic	1e-06	1.23
case3	357	LAMB1	DLD	A_33_P3344579	rs4598195	rs13226753	1	-0.08654	1.653e-07	1	rs77795887	0.1984	n.s.	0.00498	2009-01-21	19122664	Nat Genet	Ulcerative colitis	7	107503441	7q31.1	Intergenic	1e-06	1.23
case1	358	MTCH2	lincRNA:chr11:47623024-47633724_R	A_19_P00809826	rs10838738	rs10838738	1	-0.5049	9.45e-19	1	rs12798346	-0.1286	1.052e-11	0.968406	2009-01-12	19079261	Nat Genet	Body mass index	11	47663049	11p11.2	intron	5e-09	0.07
case2	359	TMEM57	TMEM57	A_33_P3289286	rs10903129	rs11538134	0.992896	0.4081	6.716e-32	0.911986	rs11538134	0.4081	6.716e-32	1	2009-01-12	19060911	Nat Genet	Cholesterol, total	1	25768937	1p36.11	intron	5e-10	0.06
case1	360	FADS2	FADS1	A_24_P192994	rs174570	rs174570	1	0.1655	6.244e-07	1	rs108499	0.1615	3.153e-10	0.985055	2009-01-12	19060911	Nat Genet	Cholesterol, total	11	61597212	11q12.2	intron	2e-10	0.09
case1	360	FADS3	FADS1	A_24_P192994	rs174570	rs174570	1	0.1655	6.244e-07	1	rs4963307	-0.2027	n.s.	0.00669168	2009-01-12	19060911	Nat Genet	Cholesterol, total	11	61597212	11q12.2	intron	2e-10	0.09
case1	361	FADS2	FADS1	A_24_P192994	rs174570	rs174570	1	0.1655	6.244e-07	1	rs108499	0.1615	3.153e-10	0.985055	2009-01-12	19060911	Nat Genet	HDL cholesterol	11	61597212	11q12.2	intron	4e-06	0.06
case1	361	FADS3	FADS1	A_24_P192994	rs174570	rs174570	1	0.1655	6.244e-07	1	rs4963307	-0.2027	n.s.	0.00669168	2009-01-12	19060911	Nat Genet	HDL cholesterol	11	61597212	11q12.2	intron	4e-06	0.06
case1	362	FADS2	FADS1	A_24_P192994	rs174570	rs174570	1	0.1655	6.244e-07	1	rs108499	0.1615	3.153e-10	0.985055	2009-01-12	19060911	Nat Genet	LDL cholesterol	11	61597212	11q12.2	intron	4e-13	0.11
case1	362	FADS3	FADS1	A_24_P192994	rs174570	rs174570	1	0.1655	6.244e-07	1	rs4963307	-0.2027	n.s.	0.00669168	2009-01-12	19060911	Nat Genet	LDL cholesterol	11	61597212	11q12.2	intron	4e-13	0.11
case2	363	DOCK7	DOCK7	A_32_P230547	rs1167998	rs624660	0.979429	-0.2387	1.423e-11	0.767045	rs624660	-0.2387	1.423e-11	1	2009-01-12	19060911	Nat Genet	Triglycerides	1	62931632	1p31.3	intron	2e-12	0.09
case3	364	FADS1	FADS2	A_23_P98580	rs174547	rs108499	0.970825	0.1615	3.153e-10	0.738598	rs174570	0.1655	6.244e-07	0.985055	2009-01-12	19060906	Nat Genet	HDL cholesterol	11	61570783	11q12.2	intron	2e-12	0.09
case3	364	FADS2	FADS2	A_23_P98580	rs174547	rs108499	0.970825	0.1615	3.153e-10	0.738598	rs108499	0.1615	3.153e-10	1	2009-01-12	19060906	Nat Genet	HDL cholesterol	11	61570783	11q12.2	intron	2e-12	0.09
case3	364	FADS3	FADS2	A_23_P98580	rs174547	rs108499	0.970825	0.1615	3.153e-10	0.738598	rs4963307	-0.2027	n.s.	0.00693183	2009-01-12	19060906	Nat Genet	HDL cholesterol	11	61570783	11q12.2	intron	2e-12	0.09
case3	365	MMAB	MMAB	A_33_P3367201	rs2338104	rs6606734	0.849897	-0.3718	3.502e-10	0.114146	rs6606734	-0.3718	3.502e-10	1	2009-01-12	19060906	Nat Genet	HDL cholesterol	12	109895168	12q24.11	intron	1e-10	0.07
case3	365	MVK	MMAB	A_33_P3367201	rs2338104	rs6606734	0.849897	-0.3718	3.502e-10	0.114146	rs1344540	-0.05206	n.s.	0.0338713	2009-01-12	19060906	Nat Genet	HDL cholesterol	12	109895168	12q24.11	intron	1e-10	0.07
case3	366	FADS1	FADS2	A_23_P98580	rs174547	rs108499	0.970825	0.1615	3.153e-10	0.738598	rs174570	0.1655	6.244e-07	0.985055	2009-01-12	19060906	Nat Genet	Triglycerides	11	61570783	11q12.2	intron	2e-14	0.06
case3	366	FADS2	FADS2	A_23_P98580	rs174547	rs108499	0.970825	0.1615	3.153e-10	0.738598	rs108499	0.1615	3.153e-10	1	2009-01-12	19060906	Nat Genet	Triglycerides	11	61570783	11q12.2	intron	2e-14	0.06
case3	366	FADS3	FADS2	A_23_P98580	rs174547	rs108499	0.970825	0.1615	3.153e-10	0.738598	rs4963307	-0.2027	n.s.	0.00693183	2009-01-12	19060906	Nat Genet	Triglycerides	11	61570783	11q12.2	intron	2e-14	0.06
case2	367	NR1H3	NR1H3	A_33_P3237775	rs7120118	rs7120118	1	0.1887	2.4e-14	1	rs7120118	0.1887	2.4e-14	1	2009-01-12	19060910	Nat Genet	HDL cholesterol	11	47286290	11p11.2	intron	4e-08	0.04
case3	368	FADS1	FADS2	A_23_P98580	rs174546	rs108499	0.970825	0.1615	3.153e-10	0.738598	rs174570	0.1655	6.244e-07	0.985055	2009-01-12	19060910	Nat Genet	LDL cholesterol	11	61569830	11q12.2	UTR-3	1e-07	0.1
case3	368	FADS2	FADS2	A_23_P98580	rs174546	rs108499	0.970825	0.1615	3.153e-10	0.738598	rs108499	0.1615	3.153e-10	1	2009-01-12	19060910	Nat Genet	LDL cholesterol	11	61569830	11q12.2	UTR-3	1e-07	0.1
case2	369	ZNF544	ZNF544	A_23_P141863	rs260461	rs260461	1	-0.2003	3.155e-14	1	rs260461	-0.2003	3.155e-14	1	2009-05-07	18821565	Am J Med Genet B Neuropsychiatr Genet	Attention deficit hyperactivity disorder	19	58770883	19q13.43	intron	8e-06	NR
case1	370	Intergenic	PTPRN2	A_32_P79434	rs10227331	rs11979293	0.894038	0.4694	1.204e-21	0.153843	Not tested	NA	NA	NA	2009-05-07	18821565	Am J Med Genet B Neuropsychiatr Genet	Inattentive symptoms	7	157294938	7q36.3	intron	4e-06	NR
case1	371	FADS1	FADS2	A_23_P98580	rs174548	rs108499	0.970825	0.1615	3.153e-10	0.738598	rs174570	0.1655	6.244e-07	0.985055	2008-12-24	19043545	PLoS Genet	Metabolite levels	11	61571348	11q12.2	intron	5e-08	NR
case2	372	CPAMD8	CPAMD8	A_23_P67198	rs11666377	rs3745345	0.807467	-0.3795	1.919e-09	0.183077	rs3745345	-0.3795	1.919e-09	1	2009-01-16	19010793	Hum Mol Genet	Brain lesion load	19	17118433	19p13.11	intron	7e-06	NR
case2	373	KIF1B	KIF1B	A_23_P201287	rs10492972	rs4846219	0.960007	0.1422	3.609e-06	0.719142	rs4846219	0.1422	3.609e-06	1	2008-12-09	18997785	Nat Genet	Multiple sclerosis	1	10353112	1p36.22	intron	3e-10	1.34
case1	375	MMEL1	LOC115110	A_33_P3415247	rs3890745	rs4310388	0.853415	-0.1992	3.41e-10	0.198316	rs2494433	-0.2071	n.s.	0.0110962	2008-11-25	18794853	Nat Genet	Rheumatoid arthritis	1	2553624	1p36.32	intron	1e-07	1.12
case1	375	TNFRSF14	LOC115110	A_33_P3415247	rs3890745	rs4310388	0.853415	-0.1992	3.41e-10	0.198316	rs6666430	-0.06479	n.s.	0.793932	2008-11-25	18794853	Nat Genet	Rheumatoid arthritis	1	2553624	1p36.32	intron	1e-07	1.12
case1	376	TNFRSF6B	ZGPAT	A_23_P218654	rs2315008	rs6011058	0.985444	0.09443	2.903e-07	0.879737	rs11551685	-0.1362	n.s.	0.0304196	2008-11-25	18758464	Nat Genet	Inflammatory bowel disease	20	62343956	20q13.33	intron	9e-15	1.36
case1	377	TNFAIP3	LOC100507429	A_19_P00317547	rs5029939	rs5029949	1	0.6448	3.257e-09	1	rs35313432	-0.1125	n.s.	4.86447e-08	2008-11-25	19165918	Nat Genet	Systemic lupus erythematosus	6	138195723	6q23.3	intron	3e-12	2.28
case1	378	BLK	FAM167A	A_23_P334955	rs2618476	rs2251056	0.943671	-0.2464	1.506e-06	0.506807	rs9644687	0.2084	n.s.	0.400667	2008-11-25	19165918	Nat Genet	Systemic lupus erythematosus	8	11352541	8p23.1	intron	2e-08	1.29
case1	379	ITGAM	ITGAX	A_33_P3213169	rs11150610	rs4493054	0.877097	-0.3341	3.583e-11	0.238882	rs4077810	-0.1227	n.s.	0.917724	2008-11-25	19165918	Nat Genet	Systemic lupus erythematosus	16	31334236	16p11.2	intron	2e-06	NR
case1	380	ICAM1	ICAM4	A_33_P3363355	rs281437	rs281438	1	0.4501	2.628e-11	1	Not tested	NA	NA	NA	2008-11-25	18604267	PLoS Genet	Soluble ICAM-1	19	10397238	19p13.2	UTR-3;nearGene-5	3e-10	10.1
case1	381	ORMDL3	GSDMB	A_33_P3221999	rs2872507	rs1008723	0.98345	-0.3752	6.878e-38	0.81202	rs1054609	-0.1799	3.649e-14	0.98345	2008-11-25	18587394	Nat Genet	Crohn's disease	17	38040763	17q12	Intergenic	5e-09	1.12
case2	382	IRGM	IRGM	A_33_P3881812	rs11747270	rs1428554	1	-0.3971	3.429e-13	0.980058	rs1428554	-0.3971	3.429e-13	1	2008-11-25	18587394	Nat Genet	Crohn's disease	5	150258867	5q33.1	Intergenic	3e-16	1.33
case3	384	TRIP11	TRIP11	A_23_P106241	rs7153027	rs2896190	0.805459	0.0722	2.632e-07	0.199614	rs2896190	0.0722	2.632e-07	1	2008-11-25	18391951	Nat Genet	Height	14	92427222	14q32.12	Intergenic	1e-10	5.7
case3	384	FBLN5	TRIP11	A_23_P106241	rs7153027	rs2896190	0.805459	0.0722	2.632e-07	0.199614	rs2267989	0.7921	1.394e-69	0.000292228	2008-11-25	18391951	Nat Genet	Height	14	92427222	14q32.12	Intergenic	1e-10	5.7
case3	384	ATXN3	TRIP11	A_23_P106241	rs7153027	rs2896190	0.805459	0.0722	2.632e-07	0.199614	rs55811958	0.3003	4.982e-32	0.0365557	2008-11-25	18391951	Nat Genet	Height	14	92427222	14q32.12	Intergenic	1e-10	5.7
case3	384	CPSF2	TRIP11	A_23_P106241	rs7153027	rs2896190	0.805459	0.0722	2.632e-07	0.199614	Not tested	NA	NA	NA	2008-11-25	18391951	Nat Genet	Height	14	92427222	14q32.12	Intergenic	1e-10	5.7
case3	385	GDF5	UQCC	A_24_P65910	rs6060369	rs6060369	1	-0.1504	3.614e-16	1	Not tested	NA	NA	NA	2008-11-25	18391950	Nat Genet	Height	20	33907161	20q11.22	intron	1e-16	0.44
case3	385	UQCC	UQCC	A_24_P65910	rs6060369	rs6060369	1	-0.1504	3.614e-16	1	rs6060369	-0.1504	3.614e-16	1	2008-11-25	18391950	Nat Genet	Height	20	33907161	20q11.22	intron	1e-16	0.44
case1	386	GDF5	UQCC	A_24_P65910	rs6060373	rs6060369	0.9903	-0.1504	3.614e-16	0.915655	Not tested	NA	NA	NA	2008-11-25	18391952	Nat Genet	Height	20	33914208	20q11.22	intron	2e-17	0.08
case3	387	ANAPC13	CEP63	A_23_P21409	rs10935120	rs1874883	0.818265	-0.1996	6.324e-13	0.159287	Not tested	NA	NA	NA	2008-11-25	18391952	Nat Genet	Height	3	134233092	3q22.2	intron	7e-08	0.06
case3	387	CEP63	CEP63	A_23_P21409	rs10935120	rs1874883	0.818265	-0.1996	6.324e-13	0.159287	rs1874883	-0.1996	6.324e-13	1	2008-11-25	18391952	Nat Genet	Height	3	134233092	3q22.2	intron	7e-08	0.06
case1	388	MSMB	NCOA4	A_33_P3270034	rs10993994	rs10825652	0.818181	-0.1178	4.206e-06	0.538029	rs986316	0.2774	n.s.	0.000469343	2008-11-25	18264097	Nat Genet	Prostate cancer	10	51549496	10q11.23	nearGene-5	9e-29	1.25
case1	389	MSMB	NCOA4	A_33_P3270034	rs10993994	rs10825652	0.818181	-0.1178	4.206e-06	0.538029	rs986316	0.2774	n.s.	0.000469343	2008-11-25	18264096	Nat Genet	Prostate cancer	10	51549496	10q11.23	nearGene-5	7e-13	1.16
case3	390	C8orf13	FAM167A	A_23_P334955	rs13277113	rs2251056	0.871824	-0.2464	1.506e-06	0.348548	rs2251056	-0.2464	1.506e-06	1	2008-11-25	18204098	N Engl J Med	Systemic lupus erythematosus	8	11349186	8p23.1	Intergenic	1e-10	1.39
case3	390	BLK	FAM167A	A_23_P334955	rs13277113	rs2251056	0.871824	-0.2464	1.506e-06	0.348548	rs9644687	0.2084	n.s.	0.400667	2008-11-25	18204098	N Engl J Med	Systemic lupus erythematosus	8	11349186	8p23.1	Intergenic	1e-10	1.39
case2	392	BFZB	UQCC	A_24_P65910	rs6060369	rs6060369	1	-0.1504	3.614e-16	1	rs6060369	-0.1504	3.614e-16	1	2008-11-25	18193045	Nat Genet	Height	20	33907161	20q11.22	intron	2e-16	0.44
case3	393	MVK	MMAB	A_33_P3367201	rs2338104	rs6606734	0.849897	-0.3718	3.502e-10	0.114146	rs1344540	-0.05206	n.s.	0.0338713	2008-11-25	18193043	Nat Genet	HDL cholesterol	12	109895168	12q24.11	intron	3e-08	0.48
case3	393	MMAB	MMAB	A_33_P3367201	rs2338104	rs6606734	0.849897	-0.3718	3.502e-10	0.114146	rs6606734	-0.3718	3.502e-10	1	2008-11-25	18193043	Nat Genet	HDL cholesterol	12	109895168	12q24.11	intron	3e-08	0.48
case1	394	ANGPTL3	DOCK7	A_32_P230547	rs1748195	rs624660	0.979429	-0.2387	1.423e-11	0.767045	Not tested	NA	NA	NA	2008-11-25	18193043	Nat Genet	Triglycerides	1	63049593	1p31.3	intron	2e-10	7.12
case3	395	CST9L	CST3	A_33_P3228266	rs1158167	rs13038990	0.85481	-0.1879	6.005e-06	0.228563	rs16986175	0.1251	n.s.	0.000845817	2008-11-25	17903292	BMC Med Genet	Cystatin C	20	23578189	20p11.21	Intergenic	9e-09	NR
case3	395	CST9	CST3	A_33_P3228266	rs1158167	rs13038990	0.85481	-0.1879	6.005e-06	0.228563	Not tested	NA	NA	NA	2008-11-25	17903292	BMC Med Genet	Cystatin C	20	23578189	20p11.21	Intergenic	9e-09	NR
case3	395	CST3	CST3	A_33_P3228266	rs1158167	rs13038990	0.85481	-0.1879	6.005e-06	0.228563	rs13038990	-0.1879	6.005e-06	1	2008-11-25	17903292	BMC Med Genet	Cystatin C	20	23578189	20p11.21	Intergenic	9e-09	NR
case1	397	ORMDL3	GSDMB	A_33_P3221999	rs7216389	rs1008723	0.983639	-0.3752	6.878e-38	0.883339	rs1054609	-0.1799	3.649e-14	0.98345	2008-11-25	17611496	Nature	Asthma	17	38069949	17q12	intron	9e-11	1.45
case1	398	NR	TDRD9	A_32_P208350	rs11622475	rs10149651	0.89997	0.5417	6.925e-14	0.171338	Not tested	NA	NA	NA	2008-11-25	17554300	Nature	Bipolar disorder	14	104509076	14q32.33	intron	8e-06	1.13
case1	401	NR	CLEC2D	A_24_P241183	rs11052552	rs7974396	0.940142	0.1831	4.659e-12	0.569308	Not tested	NA	NA	NA	2008-11-25	17554300	Nature	Type 1 diabetes	12	9855958	12p13.31	Intergenic	7e-07	1.49
case1	402	NR	CLEC2D	A_24_P241183	rs3764021	rs7974396	0.940142	0.1831	4.659e-12	0.569308	Not tested	NA	NA	NA	2008-11-25	17554300	Nature	Type 1 diabetes	12	9833628	12p13.31	cds-synon	5e-08	1.57
case2	403	IRGM	IRGM	A_33_P3881812	rs13361189	rs1428554	1	-0.3971	3.429e-13	0.980136	rs1428554	-0.3971	3.429e-13	1	2008-11-25	17554261	Nat Genet	Crohn's disease	5	150223387	5q33.1	Intergenic	2e-10	1.38

## Sheet: Case 4
	Suggested Genes			SNPs			eQTL statistics			More info. from GWAS catalog
Record	GWAS	eQTL	ProbeName	GWAS	trans_eQTL	r2	Beta	P	Pc	Date.Added.to.Catalog	PUBMEDID	Journal	Disease.Trait	Chr_id	Chr_pos	Region	Context	p.Value	OR.or.beta
1	ARHGEF3	CALD1	A_24_P921366	rs1354034	rs1354034	1	-0.4763	5.3e-16	1	2014-03-25	24026423	Hum Genet	Mean platelet volume	3	56849749	3p14.3	intron	9e-34	0.19
2	ARHGEF3	CALD1	A_24_P921366	rs1354034	rs1354034	1	-0.4763	5.3e-16	1	2014-03-25	24026423	Hum Genet	Platelet counts	3	56849749	3p14.3	intron	6e-24	7.97
3	ARHGEF3	CALD1	A_24_P921366	rs1354034	rs1354034	1	-0.4763	5.3e-16	1	2013-03-15	23263863	Hum Mol Genet	Platelet counts	3	56849749	3p14.3	intron	9e-13	11.44
4	ARHGEF3	CALD1	A_24_P921366	rs1354034	rs1354034	1	-0.4763	5.3e-16	1	2013-03-15	23263863	Hum Mol Genet	Platelet counts	3	56849749	3p14.3	intron	4e-09	9.44
5	ARHGEF3	CALD1	A_24_P921366	rs1354034	rs1354034	1	-0.4763	5.3e-16	1	2013-03-15	23263863	Hum Mol Genet	Platelet counts	3	56849749	3p14.3	intron	1e-19	10.44
6	ARHGEF3	CALD1	A_24_P921366	rs1354034	rs1354034	1	-0.4763	5.3e-16	1	2012-11-16	22139419	Nature	Mean platelet volume	3	56849749	3p14.3	intron	3e-69	0.02
7	ARHGEF3	CALD1	A_24_P921366	rs1354034	rs1354034	1	-0.4763	5.3e-16	1	2012-11-16	22139419	Nature	Platelet counts	3	56849749	3p14.3	intron	3e-54	6.85
8	HLA-A	NRSN2	A_33_P3325275	rs2517713	rs2517713	1	-0.209	2.199e-15	1	2009-09-04	19664746	Am J Hum Genet	Nasopharyngeal carcinoma	6	29918099	6p22.1	Intergenic	4e-20	1.88
9	HBS1L	HBG1	A_33_P3329078	rs7776054	rs9376090	0.980489	0.7407	1.362e-18	0.867585	2014-02-18	23935956	PLoS One	Red blood cell traits	6	135418916	6q23.3	Intergenic	4e-06	0.01
9	MYB	HBG1	A_33_P3329078	rs7776054	rs9376090	0.980489	0.7407	1.362e-18	0.867585	2014-02-18	23935956	PLoS One	Red blood cell traits	6	135418916	6q23.3	Intergenic	4e-06	0.01
11	HLA-A	lincRNA:chr4:123620575-123629031_R	A_19_P00811550	rs2523946	rs16896742	0.888009	0.1869	1.963e-14	0.462521	2012-01-24	22197929	Nat Genet	IgA nephropathy	6	29941943	6p22.1	nearGene-5	2e-11	1.21
14	HLA-A	NRSN2	A_33_P3325275	rs2860580	rs2517713	1	-0.209	2.199e-15	0.9205	2010-06-14	20512145	Nat Genet	Nasopharyngeal carcinoma	6	29906691	6p22.1	Intergenic	5e-67	1.72
15	MHC	IGFBP2	A_23_P119943	rs7743761	rs2394988	1	0.5463	1.009e-22	1	2010-02-02	20062062	Nat Genet	Ankylosing spondylitis	6	31336100	6p21.33	Intergenic	5e-304	NR
16	HBS1L	HBG1	A_33_P3329078	rs7776054	rs9376090	0.980489	0.7407	1.362e-18	0.867585	2009-11-03	19862010	Nat Genet	Mean corpuscular hemoglobin	6	135418916	6q23.3	Intergenic	7e-69	0.01
16	MYB	HBG1	A_33_P3329078	rs7776054	rs9376090	0.980489	0.7407	1.362e-18	0.867585	2009-11-03	19862010	Nat Genet	Mean corpuscular hemoglobin	6	135418916	6q23.3	Intergenic	7e-69	0.01

## Sheet: Excluded
GeneSymbol	GWAS SNP	eQTL	eQTL original P	Pc	r2_eQTL_SNPs
AHSA2	rs6545883	rs777591	1.438e-20	0.0473682	0.837865
C6orf192	rs7769051	rs9389033	1.217e-35	0.00822114	0.819271
HLA-DOB	rs7453920	rs4148876	2.564e-34	0.0185753	0.823025
HLA-DQA1	rs9273363,rs674313,rs9273012	rs28383413	7.279e-105	0.0237576	0.939245
HLA-DQA1	rs9268853	rs28383413	7.279e-105	0.000724325	0.890633
HLA-DQA1	rs2395185,rs28366298	rs28383413	7.279e-105	0.000724325	0.890633
HLA-DQA1	rs2395185	rs28383413	7.279e-105	0.000724325	0.890633
HLA-DQA1	rs9268905	rs28383413	7.279e-105	0.000724325	0.890633
HLA-DQA1	rs9268923	rs28383413	7.279e-105	0.000724325	0.890633
IRGM	rs1000113	rs1428554	3.429e-13	0.0453637	0.865261
RPS14	rs13177918	rs4841	1.084e-60	0.0220743	0.895752
RPS26	rs1701704	rs1131017	4.665e-163	0.0451644	0.958453
RPS26	rs2292239	rs1131017	4.665e-163	1.05882e-07	0.85793
RPS26	rs11171739	rs1131017	4.665e-163	2.79694e-05	0.897765
SIDT2	rs7112513	rs90192	7.489e-62	0.00647067	0.866358
TRIM37	rs9303401	rs12603238	3.58e-20	0.0445828	0.808844
ZFP90	rs6499188	rs71380455	4.386e-34	0.0112587	0.807255
